# Supplementary material for: The Complete Maternally and Paternally Inherited Mitochondrial Genomes of a Freshwater Mussel Potamilus alatus (Bivalvia: Unionidae)
Source: PLoS One. 2017 Jan 9;12(1):e0169749. doi: 10.1371/journal.pone.0169749 (PMC5222514; doi:10.1371/journal.pone.0169749)
Supplement: S1 File — Sequences include concatenated twelve mitochondrial protein-coding genes (Atp8 was not used in the analysis) and two rRNA genes. (FAS) [file pone.0169749.s001.fas]

>Anodonta_anatina_NC_022803
ATGAGCTTTTGGGGTCAATTGGGGTTTCAAGATAGTTATAGTGGTTTAAGATCTGAGTTAACTTTTTTTCACGATCATGCTATATTTGTTTTAGTACTGGTTTCATCTTTTGTTGGGTATATAATGGTGTGTTTATTAAAGAGGAGTTTGTCTTCTCGATTTATTATGGAGGCTCAAGCCCTTGAAGCTGCTTGAACTATGGTTCCTGGGCTTTTACTATTAATTTTAGCTATTCCTTCTGTTCGGTTATTATACTTATTGGATGAGGTAGGGGGGCCTATAGTTAGAATAAAGGCTATTGGGCATCAGTGGTACTGAGAGTATGAGTATGGTGATGGTGATATTGTAAGATTTGACTCATATATGGTAAGAGGTTTAGAGGTGGCTAATGGTGGTTATCGTTTGCTAGAAGTTGATAATCGGTGTGTATTGCCTTATGGTGTTGATAGGCGTATTTTGGTGAGATCTGCTGATGTAATTCATGCATGAGCTTTGCCTTCTCTTGGAGTTAAAGCTGATGCTATTCCTGGTCGAATTAATCAGGTAGGTGTTCATTTAACAAGATCTGGTGTAATGTTTGGTCAGTGTAGAGAGATTTGTGGGGTTAATCATTCTTTTATACCTATTAGGGTGGAAAGGGTTTCACCTGAGGTTTTTTACCATTGGTTAATGGG------------------TGTGGGTGTAGGAGTTATTGGTGTTTTGGTGGGTGGAGTGTGTTTAGCATCTCAGCGAAAGAGACTTTTTGGGGCTTTGCTGAGGATGGAGATTTTTACTTTGGGTGTTTATACTATAATTTTTAGTTTAGTCTATTATAATGGGTGATTGAGGAGTGTATGTTTAATTTTTTTAACTTTTGGGGTTTGTGAAGCTGCATTGGGTTTAAGTGTATTGGTTTCTTTGGTTCGTAGAGTTGGAAGTGATTACGTAGGTGGATTGGTTTTGGGTCATTTCTAGAACGAAAAGCTCTTGGGTACTTCCAAATCCGAAAAGGCCCCAATAAACTAGGTATTATTGGTATTCCACAACCTCTAGCAGATGCTTTAAAACTCTTTGTTAAAGAATGAGTTACCCCTACATCTTCCAACTATCTTCCTTTTATCTTAACCCCAACAATTATACTTATCTTAGCCCTAAGGATATGGCAATTATTCCCTTCTTTCATACTATCATCCCAACTCGCATTAGGCATACTTTTATTTTTATGTATTTCTTCCTTAGCTGTCTATACAACACTAATAGCAGGCTGAGCATCAAACTCAAAATACGCTCTACTTGGAGCTATTCGGGCTATAGCTCAAACAATTTCTTATGAAGTAACTATAACCCTTATTATCATCTTTTTTTTATTTTTATCTATACAAATAGACATTGTAAGAATCCGCATAATAAACTCCTCCACCTGAGCAAGCTTACTGTTTTTACCATTAAGTATTATATGATTGGCAGTTATTCTTGCAGAAACAAATCGAGCTCCATTTGATTTTGCAGAAGGAGAATCAGAACTAGTCTCAGGATTTAATATTGAGTACGGAGGGGCTGGATTTGCCTTTTTATTTATAGCAGAATACAGAAATATTCTAATAATAAGTCTTATAACTTCGTGTTTATTAACAAATTCACTAATTATATCAATCCCAGTAGCCATTGCTTTCTTATGGGCTCGAGCAACCTTACCTCGCTATCGATATGACCTTCTAATAGCCATGGCCTGAAAATCATTCTTACCTTTAAGGTTATCTATCTTAATAGCCTTAAGACCACTTCTTTTTCTTCAGAAAATTAAAATTTTACCAACAAACCTTAAAGAAAATTTTC-ACTATATAA-AGTATTTTT-TAAAAAATTCCTAACCAACCGCAAGGAACAAATTCAGCTTTCTCAAGAAATGATAACCTCATGTCCCTCTTGCATCATGGAGAAGCAACAAAACTATAATAACTTATATTCCCGAATGATTATGAGCTACTAAACCCTAAAAATCAATGTTTCATAATTGATATAGTAACTTTTAGTAGAAGTAACAAGCCTTTCATATAATCATATAGCTGGTTTTTCTTCAAAAGCATCAAAGTGCTGGCTTATAGTAAGCCCAGAG--CCTCTAGCCTATAAAGCTTAACCTATTGAGGACTAGCTCAATAGGGCATAAAAAATATTTTAT-CCCTAATCCCCACAAGTAGGCTTAAAAGCAGCCACCTAAT-AACGTTTTAGTTATTGAGAATTTAT-ATTAAGTAATACAACACAATTTTAAAACTAAAGAAATTTAACAAAAAATTTT-TCTGTTACTAAACAGGCATTCTATTAGTATTTAATAAGTCTATTACTCAACATTCCTCAAAAAATTTGAATCAAAACACCACTTATTACTTTAAG-CACACAAAGCGAACTCGGCAAATTAGTTCCCTGCCTGTTTACCAAAAACATCGTCTTTTGATAACACCCCCATAAAAGATAATGCCTGCCCAGTGAA-ATTTTAAACGGCCGCGTTAGCGTGAGCGTGCTAAGGTAGCGTAATAATTAGCCTTTTAATTGGAGGCCAGTGAATGGCAAGACTAGGAACACCTTTACTTTGTGTGTAAAAAAAACTTTTCGTCTAAGTGAAAAGACTTAGATAATAAAGGTAGACGAAAAGACCCCGCGGAACTTTACCTTTTCCTGTACTAC--AGTATATTTACTTAAAAGTATAAGGTTTGATTGGGGCAATCTTGGAACCAACAAAGCTTCCAATTTTTTAAAAAAACCCATTTAAAATTTATTATGGACCAAAAAGAAGTTACCCCGGGGATAACAGCGTAATCCAACTAAAGAGTACATATCGAAAGTTGGGTTTGCGACCTCGATGTTGGCTTAAGGATATCCACATTAGTGCAACCGCTATGACAGGACAGTCTGTTCGACTATTATACCCTTACACGAGCTGAGTTAAGACCGGCGCAAGCTAGGTTGGTTTCTATCTCCTTTATAAAAAC-TCTTCTTGATTGTACGAAAGGACCCCAAGAGATGCACCCCAAAAAAGCACTTTTAAAATATTTACATGTTGATGGATATTTTTTCTTCTTTAGATGCTGGAACATCTACTAAT--------------TTTAGGGTTAGGGGTCTTGTGTGGTTGACTGGGTTTATAGGTTTGTCTA----TTGCTTTAATTGGTGTATGAGT--GAGAGTTTCTGGTACTAACGTTATGTTTTTTTCCTTGGTTGATGTAGTGTTGGACTTAGTAAAAAGCTGTTCTGGGAAGTTTTTTGGGGGTTTTGCTTTGGGGCAAGTGTCTTTATTTATAATAATTTTTTTAATAAATATTTCTGGGATAATCCCTAATGTATTTAGTCCCACTAGGCATTTGTCTCTGACTCTTGTGTTAGCTATAATGGTTTGGTTTTGTTTAGTTTTTAGGGGTTGGGTGTATTCTTGAAAAGAGAGGGCTGGTCATTTGGTTCCTGCTGGAAGTCCTATGGGATTAATTCCATTATTGGTATTAATTGAAAGGGTTAGTATTTTAATTCGACCAATTACCTTAGGTGTTCGATTAGCTGCTAATATCACAATAGGGCATTTGATGCTGCATGTAATTGGTGAGTATGTTGTAGGATTTTTTTATGATTTTTCGTTTATTGGGAGAATATTAGGTAGTTTAATTATGTGAGGTTATGTAGTTTTTGAGTTTGCTGTTAGGTTCTTGCAAGCATATGTTTTTGTTCTTTTGGTTGGTTTGTATTCTTCTGATCATCCTATAGGTCATATGGAAAAAGTGATATTAAGTGTATTGTTAGCTGTTTTGTTGGGGCTAATTTTGTTGGTTGTTGGGATATTTCTTGGAATATCTTTTTATGGAGGTCGAGAAAAGCCAAGGCCTTTTGAGTGTGGTTTTGACCCTATGGGCTCTTCTCGGGTCCCATTTTCTTTGCGATTTTTTTTACTAGCTGTGATTTTTGTAGTTTTTGATGTAGAAATTATTCTCTTGTTTCCTGCTGTAATGATTGTAGGAAGTTCTTGGATATGGGTTAGAAGGTATTTAGCGTTGTTGGTGTTTTTATTATTATTATTAGGGGGGGTTGTTCACGAGTGGCGTGAGGGTTCATTGGAGTGGGAGGTGATTACGCTAATAATTTTTTCCACCCTATGAACATTTATTACGCTTTCAATAACTCTCCCCATACACCCTCTACCTTTAGGGATTATAGTACTTATATTAGCTTTTCTAAATTGTACCCTCATTGCAACAA---TTAGTCCTTGATATTCTTATATATTATTTTTTATTTTTATCGGTGGCATATTAGTAATATTTGCTTACATTGCGTCACTTTCCCCTAACATAACCTTCTCAATAAATAATTCTTTAATACCAATTTTACTAACCACCACTTTTCTTTTCTTTTTTAAAAATTCAGAAATGGCTTCAAATTATCAAACCAATACAAGAATTAGCCCAAGCATTACTCACACAACCCAAGCCTTGGGGTTTTTATACACACAAAATGGTATTACCTGTGTAATTATCTTAGCCTGTATACTATTATTTGCCCTGGTAGCAAGAGTTAAAATTTGTAAACCAAAGAGGGGAGCATTACGACCATTT-TTCTTGCGGTGATTGTGTTCTACTAACCATAAGGATATTGGTACTTTGTATTTATTGTTGGCTTTGTGATCTGGTTTAATCGGGTTAGCTCTAAGGCTTTTAATTCGAGCCGAATTAGGCCAACCAGGAAGGTTGTT---GGGAGATGATCAATTGTATAATGTAATTGTTACGGCTCATGCTTTCATGATAATTTTCTTTCTAGTAATACCGATGATAATTGGTGGATTTGGGAATTGGCTTATTCCTTTAATAATTGGTGCTCCTGATATAGCCTTCCCTCGATTGAATAATTTGAGATTTTGGCTTCTTGTGCCAGCTTTGTTTTTATTATTAAGATCGGCATTAGTTGAGAGTGGTGTTGGTACTGGTTGAACAGTATACCCCCCTTTATCTGGAAATGTTGCTCATTCTGGGGCTTCGGTAGATTTGGCCATTTTTTCTTTACATCTTGCTGGTGCTTCATCTATTTTAGGCGCCATTAATTTTATTTCTACTGTTGGTAATATGCGATCTCCTGGGTTAGTTGCTGAACGAATTCCTTTGTTTGTTTGGGCTGTTGCTGTGACAGCTGTGTTGTTGGTTGCTGCTTTACCAGTTTTGGCTGGTGCTATTACAATGTTGTTAACTGACCGTAATTTAAATACTTCTTTTTTTGACCCAACGGGAGGTGGTGATCCTATTTTATATATACATTTATTTTGGTTTTTTGGTCATCCTGAGGTATACATTTTGATTTTGCCTGGCTTTGGTATAATTTCCCATATTGTTATACATTATGCGGGGAAGAAGCAGGTATTTGGGTATTTAGGAATAGTTTATGCTATTGTTTCTATTGGGGTATTGGGGTTTATTGTATGGGCTCATCATATATTTACAGTAGGGATGGATGTTGACACACGAGCTTATTTTACTGCTGCTACTATAATTATTGCTATTCCAACTGGAATTAAGGTTTTTAGTTGGTTGGCTACTATCCATGGTTTTGTGAACAAAACTGAGCCTCCTATTATATGGGCTTTAGGGTTTATCTTCTTATTTACTGTCGGTGGTTTGACTGGTATTGTCTTATCTAACTCTTCTTTAGATATTGTTTTGCATGATACTTACTATGTAGTTGCACATTTTCATTATGTTTTGAGAATAGGGGCTGTATTTGCTTTGTTTAGGGCTTTTAGATATTGATATCCTTTGATTTCTGGTGTGACTTTTCATGTTGTTTGAAGCAAAGTTCATTTTATTTTGATATTTATTGGGGTTAACTTAACGTTTTTCCCTCAGCATTTTTTGGGATTAGCTGGTATACCTCGTCGGTATTCTGATTATCCTGATAGGTTTGCTAAGTGAAATGTAGTTTCTTCTTGAGGTTCATTAATTTCTTTTGTTTCTGTGTTGTTATTTATGTTTATGTTGTTTGAGTCTTTTGTTTCTCAACGTTCTGTGGTTTGAGGTAGGGCTTTAAGGACATCTTTTGAGTGGCAAGATAATAGTTTTCCTGCGTCTTTTCATTCAAATGGGCAGATTGCAAAGGTTGTGTTACTAAGGGTGAAAAATAAAAAAAAAATAAGAGTTCCTTTATTATGTTCG-GTTTCTTTTTTTTTCATCGCACTACTCTTATGAGTATTTGGAGTTTATATGATTGGTTCTACAGGGCGAAGTTATATGGTTGAGTGACAATTTTTTAGGTTGTGTAGTAGAGATTGAGCTCTTCCTGTTATTATTGATTATATTAGTATTATTTTTTCTTGTTTTGTCTGTTTAATTTCTGGTTCTGTATCATTATTTAGAGTATCTTATATAGAAGGGGAAGTGTTTATACGACGGTTTATGTTGTTAATTGTAGCTTTTGTGGGGTCTATAAATTTGTTAATTTTTATTCCAAATTTAATTACTATCTTATTAGGTTGAGATGGACTAGGGATTGTATCTTTTGCCTTAGTTATTTATTATCAAAATAAAAAATCTTTAGCTGCTGGTATGTTAACTGTATTAGCTAACCGTATTGGGGATGTTTTATTAATTTTGAGTATTTGCTTTTTGGTAAATTGGGGAGAGTGGCGAATTGGATATGGGATAACTGGTAGTTTTAGAATAGTAATTTGTTTCTTAGTAGTAGTTGGGGCAATAACAAAGAGGGCACAGATTCCATTTTCTGCTTGGTTGCCAGCAGCTATGGCTGCTCCTACACCTGTTTCTGCTTTAGTACATTCATCAACTTTGGTGACAGCTGGTGTTTATTTAATTATTCGATTTTATAGCACTTTAATTGAGACACAGGAGGTTTTATGATTTTTGAGAAAAATTGGGGCATTAACTTTACTTATGGCTGGTTTAAGGGCTTGCTTTGAGGTTGATTTGAAAAAAATTATTGCTTTGTCAACTTTGAGCCAGCTAGGTTTAATAATATTTACTGTTGGGATTGGTTTTCCATTGATTGCTGTTTTTCATCTCTTAACTCATGCTTTATTTAAGGCTTTATTATTTTTGTGTGCTGGTTCTATTATTCATTCTACTATAGATACT---CAGGATGGGCGT-ATCCTAGGAAGTTTGAATTATTTA--TTGCCTTATAGGAGAAGGTGTTTAGTGTTGAGTAGTGTTGTATTATGCGGAATACCTTTTTTAAGGGGGTTTTACTCAAAAGATCTAATTTTGGAGGGGGCTTTTAGGGGATTTAGCGGAAGGCTGGAAGTTTTGGTTAT----ATCAATGGGAGCTGGGCTTAGCTTAATTTATAGCTTACGTATTTTATTGGTTGGAGTTTTTGGTCAAAATTACAGGAGAAGGTTAGTT-AATTATAGAGCTGAGAGAGGTTATGTGGTGTCTTCCATTATAATTTTATCAGTTGGTGCAATTAGTGGAGGATGGTTGTTACAGAGAGTCTGGGTAGGTGTGAATGGGTTTAGTTTAATTGGTGTCTTAGGGAAGGTAGTTATTAGGGTTGTTACATTTGTAGGTTTAGTTTATGGTTTTATTAATTATTTTATAGCGGGAATTCTTGGTGAGAAGTCATTTAGAGGGCTGGGTCGATTTTTATCTAGAATATGGTTTATAAATCTGACTTCTGGAAGATTTTTGGCTGGGATTGGCCTGAAGCTAGGAAAAATGATACATTTACATTTAGATTTAGGTTGAATAGAGGTTTTAGGTGGCCAGGGTGTGTTTAGGGTTTTGGGGGATGGTGTTAAGATATCTTACTTAATGCAGAGGGGTAGTTTATTAATGCAT-ACTCGTACATATATAGTTTTAATAATAACTGTTTTGATTATGGGTGTTTATTTACATGAAATCACCTAACAAACTTTTGTTTGTATTCCTCTTAGTAAGAAGCACTTATTTAGTAGCATCTTCATCTAATTGGCTAACCACCTGAATAGGTTTAGAAATTAATATGCTTGGGTATATTCCACTAGTCT---TTATAAAAGAAAATACAAGAGAATCAGAAGCTGCAGTAAAATATTTAATCCCTCAATCTCTAGGGTCTACAATCTTTATTTCTTCAGC---CATTATTTCAAGATACTTTAACAATTTACAA---ATTCTTATACCAATTGCTA-TGTGC--CTAAAACTAGGAGTAGCACCATTTCACTTCTGATTTCCTCCAGTCATAGCAAGCCTTCAACTTATACCAGCCTTTATTCTTCTTACCTGACAAAAGATCGCTCCAATCCTGGCCGTTAGTTCATTTAATATACAGCTTACAAAAATAATTATACCAATTGCAATAATCAGCGCCCTATGGGGAGGAATCGGAGGAATCAACCAAACTGATATTCGATCCCTTCTTACATACTCCTCAATCGGCCATACAGGATGGATACTAGTTAGTATCAACAGAAATTATTCCATTCTAATTGCTTACTTATTTACATATATTTTAATTAACACCTCAATTTACTCCCTTTTATCTAAAGAAGATAGAAAATCTTATAAACAACTTTTTTC---AGTTAA---AGAGCCTATAAAAATTTTTATTTTATCAATCAGAATCCTTTCTTTGGGAGGGCTTCCACCACTTGTTGGCTTTGTTATAAAACTCTTAGTACTTATATTCAC------AGAAGCAAAAATAATAATTATCTTCGGACTAATTATTGGAGCACTTATAAGCTTATTTTATTACTTGTCTTTAACTTTCTCAACACTACTCAGATTTACTAAAACATACTTGACCAAATCCCAGATAATATCTAAACAGATGATATTATTTTTTTT-ATCACAAATCCTCCCTTTGACCATAATTCTCTTTTTCTTC--ATTTTTAGGTTGGTGGTTATTAGAGTAATATCGATGGTAGTAAGTGGCTTAGG-GCAAAGAATTTTTTGGTGGAGGACTTTGTTTGGTTG--TGTTTTTATATACTTAGTGAGTTTGGGTTTATGATATAGCCCTGTTAGGTTGGCAGGATGTTG----GGGCGAATCTTTGGTTGTCGATAATTTTTCTTCTAGTTTAGTGTCTTTAACTATTTTAGTTTCTGGTTTGAGAATATTAGCAAGAGTTCGTGATGTAGAAAAGTTAAGGAATAAGTCTATTGAATTTGTTTTTAGTATTTTAGTATTAACTATAGTTCTTGTATTATGTTTTAGTGTAAGGTC-TCTACTTAATTTTTATATTATATTTGAGTTTAGGCTTATCCCAATCTTACTAATTATTCTAGGTTGGGGGTATCAACCAGAACGGTTGCAAGCAGGAAAGTATATACTATTATATACAGTTAGTGCTTCTCTTCCTCTTTTAATTTTGATTACCACAATTTTAATAAATAGTGGTTCTGTTTTTTGGGGATGAAAGTTTTTAAGGTTTGAATGGGGATGGTTAGTAACTCTTTGTGCTTCTTTAGCTTTTTTAGTAAAGTTACCAATTTACGGGTTTCATTTATGATTACCAAAAGCTCATGTAGAGGCACCGGTGGCTGGGTCTATGATTTTAGCTGGTATTTTACTTAAGCTTGGGGGATACGGTTTGATTCGTGTTTTTTACACTTTAAGGTT---GTTCAGGGCTTTAACTATTTCTACTATTTTTTGTATTGGGTTGAGTGGTGGGATTGTTGCCAGAATGGTGTGTTTTGCTCAAAATGATGTAAAAGCTTTGGTGGCCTATTCTTCTGTGGGGCATATGAGATTGGTATTGGGTGGTATTTATTCTAACACGGAGTGGGGATGGTTGGGATGTTTGTTAATAATGGTTGCGCATGGTTTGTGCTCTTCTGGAAT-GTTTTTTTTGGCT-AGTGAGACTTATAAATGTTATATAACTCGAAGTTTGTATTTAGTTAAAGGTGGGTTGGTTTTGATTCCTGGAGTTGCTTTATGTTGATTTTTAATATGTGCTATTAATATAGCTGCTCCTCCTTCTTTAAAT-TTATGGGGTGAATTAATACTTGGAATTTCTATTTTGAGTTATTCTACAATATTTGCTTTACTCACAGGGATTATGACCTTTTTAAGCGGGGTTTATTCTTGGTATTTAT-ACTCAATTACACAGCATGGGTTGTGTCCTTTATGGGTGCGTGGAATAG-TTATAGTTGAAGAATATAGTTCATACATTATTAGATTTTTATTAGTATTTATTTTAGGGTCAACTAGTTTGGTTTTAACATTACTACTAATTATATTTCATTGATGTACATAATTAGTTATTCCAATTAAACTACATATGGCAGCCTA-CACATATTGTGTA--ATGAACTAT--CACTAGCAAA-CTTTAAAAAAGTTTACC---TAATACATAGCTCAAGAGTGTTA-ACT-TTTAGCATTCAAATTC-TCACAACACCAATGTCCTATATTATA--CCAGCTAGGAAACTAGGCCATAGAAAATAAGTA---AAAGGGGTGGCAAAAGATGGTGCCAGCAGTCGCGGTTATACCAATACCCCAAGCTAATTT-TAACAAATCGGAGTAGTTTATCCCCTAA-GACTACAAAATTAA-CTTTTAGTGTAAAAAACAAATTATAACTAAACCCAATCTAGCCATAAATA-AACTATTCCAACAAACCATAACCT-CAGAACTCGGATTAGATACCCGACTACTGTATGGCCCAACACATA-AAAGAATACTACGAGCGAAAGCTTAAAACTCAAACAATGTGGCGGTGCTTTACT-CCTCATCAGGGGATCCTGTGGCTTAATTCGATAATCCACGA-AGATCTTAGCTACTCTTG-TT-TACAGCTTGTGTATGGCCGTTT-ATGCTTGCTCATA-GAAGAAAAAAAAGGAAGCAATAGGACT---AATTACCC-AAAAATTCAGGT-GACATACAGCCAATGAGTAGCAGATCCATGGGATACAAATAAACA-TACT-ACCAGATTTTAAAACCTAAAACTTTAA--TGAAGGAGGA-CTTGAAAGTAAGATTTATTATATAATATAGATCTGGACAAGAACTAAAGCGCGCA-CAAATCGCCCGTCACTCCGACAA-TAAAGTCGGATAAGTCGTAACATAGTAGGGGTAATGGAAATTGCCCCTATATTAAATTCCCCATACGAAAAACTCACCCTCTTATTAAGGTCTTAAACAACTCATTATATGACCTCCCAGCCCCAGTAAACCTATCCATCTGATGAAACTTTGGTTCACTACTAGGGCTATGCTTAGTCACACAAATTATTACAGGACTTTTTTTAGCTATACACTATAACTCAAACGTAGATCTCGCATTTTATTCTGTCTCTCACATTTCACGAGATGTAAACTATGGATGACTAATGCGAATCATTCATGCTAATGGTGCTTCCTTTTTCTTTGTGTGTATTTACCTTCATACAGGTCGAGGAATGTACTATGGATCCTACTTAGCAAAAGAGACTTGAAACATTGGCATTATTTTACTTTTCCTTACTATAGCAACAGCTTTCCTAGGCTACGTTCTCCCATGAGGGCAAATATCCTTCTGAGGAGCTACTGTGATTACAAATCTTCTCTCAGCAATTCCCTATGTAGGAAAAACCTTAGTTTACTGATTATGAGGAGGATTCTCTGTTAGAAATGCAACTCTTAGACGATTCTTTGTTCTACACTTTGTTCTCCCGTTTGCTATTATAGCTCTTATGGTAATCCACCTGTTGTTTTTACACGAAACCGGATCAAATAACCCACTTGGAATCTCATCTAACGTAAATCTAATCCCGTTCCATGTGTACTACACGGTAAAAGATATAGTAGGATTTATTTTTATTTTAATACTACTAACCCTTATTTGCCTATTTTCGCCAAATCTGTTAACAGACCCTGAAAATTATATTCCAGCTAACCCTTTAAGAACACCTATTCACATTCAACCAGAATGGTATTTCTTATTTGCCTACGCGATTCTACGATCTATTCCTAATAAATTAGGCGGAGTTATCGCACTGCTAATATCAATTCTAATACTAATCTTTATACCTTTGTTACACCAAAATACTATACGTTCTAGCTCTTTTTACCCAATTAGCCAAATTCTTTTTTGACTATTCTTAAGAATCTTCCTAGTTCTTACCTGAATCGGTAAACAACCAGTAGAAGATCCTTTTATTTGAATTGGCCAAACTTTTTCTACCTTATATTTTATATATTTTATACTATCTCCCATCTCCTCAAAAGTATGGGACTTTCTCCTGTTTTCTTCAAATATATGTTGCGTAATCCTTTTCATTTGGTAGAGCTTAGTCCGTGACCTTTTACTGCTGCGAGTGGGGCATTGTTTTTAACAGTTGGATTAGTAAGTTGATTTCATGGTAAGGGAATAACTTTAATGATGATTGGTATTTTGGTA---ATTTTATTAACTATGGTGCAGTGATGACGAGATATTATTCGTGAGGGTACTTACCAAGGGTACCATACTAGATGGGTTAGTATAAATCTTCGATGGGGGATGATTTTATTTATTTTTTCT-GAGGTTTGTTTCTTTTTTGCTTTTTTTTGAAGGTTTTTTCACAGGAGGCTTGTTCCTACTGTAGAGTTGGGTTGTGTTTGGCCTCCTGTTGGTGTTATACCATTAAATCCGTTTAAGGTTCCCTTGTTAAATACGGCTGTGTTGTTGGGCTCTGGGGTCAGAGTTACTTGGGCTCATCATGGGCTAATAACAGGTAACCGTGAGGAGGCTTTGTATGGGTTGCTTTTAACGGTGTCTT-TAGGGTTATATTTTACCGTTCTTCAGTGAGGAGAATACCAGGAGGCTTCTTTTAGGGTTGCTGATAGAATCTATGGTTCTACATTTTTTGTAATAACAGGATTCCATGGATTGCATGTATTGATCGGGAGTGTTTTCTTAGTCGTATGCACAGTTCGATGTTATTTACACCATTTCTCCGTTAGTCATCATTTTGGGTTTGAGGCTGCTGCTTGGTATTGGCATTTTGTCGATGTTGTATGGATTTTTTTATATTTGTGTATTTATTGGTGGGGTTCT
>Anodonta_anatina_KF030962
ATGAGCTTATGGGGTCAAATAGGATTACAGGAGAGTACTAGAGTTTTAGGGGTGGAGATTCAAGGACTGTATGATCATGCTATATTAATTATAGTGATAGTTTTCGTCTTTGTTGTAGTAATAGTAGTAAAGAGTGCGGTTAATAAGTTTTATTGTAATGGGTATGACGATAACCAGTTGTTAGAGACTCTATGAACTATTTTACCAGTATTTTTACTTCTTTTATTAGGGTTACCTAGGATTAAGTTACTATACTTAATAGATGAACTTGATTTACCAGAATCAACTGTTAAGATTATTGGGCATCAGTGATATTGAAGTTATGAGTATTCTGATGCTAGTACTTACGGATTTGATTCATTTATGAAAACATCCTCGGAAGAATTACTAGGGGTTTATCGAATATTAGAGGTAGACACTCGTTGTGTTGTTGCTGCCATGTTACATATACGTGCTTTAATTACATCTGAAGATGTAATTCACTCTTGAGCTATTCCGTCTGCATGTATTAAAGTAGATGCAATTCCTGGACGTATTAATCAAGTAGGGTTATGTTTTCTTTATACTGGTATTTTTTATGGGCAATGTAGTGAGTTATGCGGGGTTAATCATTCTTTTATGCCAATTTGTGTTGAGGCTGTTAGAGTTGAGGTATTTGCAGATTGAGTTATTGGTTTGGAAAGCCTTGTTGAAGGCTTTGATTTTTTTGGTATATTTATCCTCAGAATATGTTGTTTATTGTTGCAGTTACATAGCCTTTTCAGAATTTTGCTTAGCCTTGAGGTTATTGGCCTTGTTATATGTTTTAATTTTGTATGTAGGTTCATTCATGCGCAGTGAGTTAGTTCGTTTGTTTTGGTATTCTTGTGTTTTGAGGTATCTATTATTTCTGTTCTTTTATCTTTGATAGTTGGTTTTGTAAAGGGGACTGGTGGTGATTACGTTGGGGTAATTAGGTCTAGGCGTTGTTAGAGCGAAAATCCCTAAGCTATATACAGTTACGTAAAGGCCCAAACAAACTAGGATTTATAGGAATTCCACAACCATTAGCAGACGCCTTAAAACTTTTACTAAAAACAAATGTATACCCTACATCCTCTAACCTACTTCTTATATCAATTATACCAACACTTGCTTTTTCCTTAGCTCTACTTCTATGATTCCTGTACCCAACTTCTTATACTATAACTCACAAAACACTTGGTTTGTTAACCTTCATTTGTATCTCAACAATAATAGTGTACCCAATTTTAATTGGTGGATGAGGGTCCAATTCAAAATATGCTTTACTTGGAGCCATTCGGGCAATAGCCCAAATAATCTCATATGAGATTCCAATAATTCTATCACTAATTTTTTTTGCTATAATTACCAATTCCCTAGATTTAACCTCCTTTTGTCAAAACTCCAACATACCTTTTAATACTCTATTAGCTATCCCAATCTCCCTAATCTGGCTAGTAGTTGTATTAGCAGAGACTAATCGAACACCTTTTGACTTTGCAGAAGGAGAATCAGAATTAGTCTCAGGCTTTAATGTGGAATATTCAGGGATAAAATTTGCTGTATTCTTCATAGCAGAATACTTAAATATTCTGTTTATAAGGGTACTATCAAGTATTCTATTACTAAACTCTTGTGAATGAGCTCCTGCCTTCGCTTTTATATTCCTTCTTGCTCGTGGTACTTTTCCACGTCATCGTTATGATCTGATAATAAATATTGCATGAGAAAGGCTAATTTATAACTCATTAGCACTTATTATTTTTATTACTCCTTTAATATACATTATATTTATTTTTAACTAAATAGTAACTAATATAAAGCAGAACGCA-ACTAATTGAGTACCTACAAACAAATTTTTA-TACATCCGCAAGGGCA-TAAAAAATATTTTTTAGAAATGATTTAATCATCTACCTTTTGCATAATGTAATTGCAAGAAAAAACAAGCTAAATTGTTTCCCGAAAAGTGGAGAGCTACTACAGGATATCATTTAATGTAACATTATTAAAACA-CAGCCTATAATAGCAGCAAAATACCTATCGAGCCACTTGATAGCTGGTTGCTCCTTAAATACATATAAGTGTCTTCTTACAGTTTTTAAGTAAATTTATTA--TTGTAAGAAAAACTCTAGGGGGGATAAGCTCTCTAGAGTTATAGAAAAAAAAGTATATAAACCATC---AGAAAGGCCTAAAAACAGCCAA--ACTATCCGTTACAGGAAATGA-CAATATAACATTAAATAAAACTTAAAATTCTAATACTCAAGGAACCTTGCTGAATAACTAACCCATTTATGAACTGGCAAT-TATTAGTATCTGAAGCGAATAAAAAAGCTTTTTTTAAAAAAAAATAGCCCA-TTAATTTTTCCAATTAAACC--TCATTGGTAATGAACTCGGCAAAACTCTTCTCTGCCTGTTTATCAAAAACATCGTCTTTTGCTTATTCATCTATAAAAGATACTGCCTGCCCAATGATTA-ATTAAATGGCCGCGTTAGCGTGAGCGTGCTAAGGTAGCGTAATAAACAGCTCCCTAATTAGGAGCCAGTGAATGGCCAAACAGAGAATAGCTCTATCACCAATGATAGGAAAATTTTTCATTTAAGTGAAAAAACTTAAATAAAAGAAAAAGACAAAAAGACCCCGCGGAACTTCCTCAAAGCTTTATTACATAAACAAAATTATGTACAGCTTACT-GGTTGGTTGGGGCAACCTTGGAGCAAAACAAACCTCCATTACTTTA--AAATACCATACAAAACTTGATATGGACTATTTTGCAGTTACCCCGGGGATAACAGCGTTATCCAACTTAAGAGTACGAATCGAAAGTTGGGTTTGCGACCTCGATGTTGGCTTAGGGAAAGCAAT-TTGGCGCAGCCGCTAAATTATGCCAGTCTGTTCGACTGCTAACCCCCTACACGAGCTGAGTTAAGACCGGCGAGAGCTAGGTTGGATTCTATCTTTTCCTCTAAAACAAATTCTTTATTGTACGAAAGGACCCAAAGAAACACAT---ATA-AAGTGTCTTTATAAAGACAAAATGCTAGTAGATATTTTTTCATCCTTAGATTATTATACGTATGTCGATGAGGATCTGCTAAGATTTGTTTTTAGTTATTTATTCTTCTATACAGGTATTTTGGGGGTTTGC---CCCAATAAAGGTAAACTTTGGGT--TAGACTTTGCCCTTTTAGGGTAATAATAAAGAATTTTGATAAAATGATTGTTGGGGTGGTTTCGGACTCTGAAGGAGTGCGGTTTGGGGGGCTTATATTAGGTTGTTATAGAATTTTCTGGGTGTTGTTAAGATGTAATTATGGTGGTATAGTACCTGCAGGGTTTAGGGTTTCTAGGCAACTGTCAGCGGGGTTGGGGTTGGCGTTTGTTTGGTGGTTTTGACCTGTTTTTAGAGCTTTTTGCTATAATTGAAAGAGGTTTTTGGCGCATTTATTGCCTACTGGGACCCCTTTATTCCTATGTCCATTGATGATTTTAATTGAAAGAACTAGTATTTTAATCCGGCCTGTTACATTGGCTGTTCGTTTAGTAGCTAACATTACTATGGGTCATTTAGTACTAGCTTTAATGGGTGC-----TAGAAGAATCGTG-------------------GGTA------TTACTAGACTTGCTTTTGGTGCTTATGTATTGTTTGAATTTTTTGTATGCGGATTGCAAGCTTATGTTTTTACTCTCCTTGTAAGTTTGTACAGAATGGAGCATCCTAGAGA---------------------TGCTATAA---GTGTTATTGTTCTTAGTGTACTAATTTTAGTGGTTGGTTTGGTTATAGGTTTCCGTAGAAGAAATAATAGTGAATTAAGTAGCCCTTTTGAGTGTGGGTTTGACCCTATAGGAAGTTCTCGTGTAGGGTTTTCTCTTCGATTTTTTATAATTTTGGTCTTGTTTGTTATTTTCGACTTTGAAACTGTTCTAGTGATTCCTTCAGCAATTTGATTAAGGGGATAGTA---AGCAATTGAAGGTTGCTTGGTTTTGTTAG-ATTTTTAACCATATTGTTTTTAGGCATCTTTTTTGAGATAAAAGAGGGTGTTTTACAATGAAAGGGTATAACTCTTATATTACTTGTGTTCATAATAATTTTCTTACTTATACATACTATAACTTCCTCCCACCCTTTAATTTTATCTTTAAAAGTCTTACTATTCGCATTCACCCTGTGCCTTACCTTAAGACTAA---ACACAACATGATATGCCTACATAATTTTTTTGGTTATACTTGGAGGCGTGCTAGTTATATTTACATACATCTCTTCACTTGCTTCAAATAGTATCTTCAAATCAATAATTAACCTTCCTGCCCTTCTTGCTCAAGTTGTGATCACCTCTTTTATAGCACATAATTTCATCAAATTCCCACAAAAAACTTTTAACACACAAAA---ACCCTACTACCCCCCTGAAAACTTCATCACATTCTTTATTTCCGGGGAAAACTGCACTATTCTGTTATTAATAGCCTCAACCCTTCTTCTTAGAATACTAATTGTCTCTCAACTTCTTTCAGGCTCTAACAGAGCCATACGCACAGCAATATTTGCGTTGGTTATTTTCCACTAATCATAAGGATATTGGGAGGTTATATTTAATATCTGGTTTATGGTGAGGCCTGGTTGGTTTATCTATAAGAATTCTTATTCGAGTAGAGTTGGGACGCCCTGGAGGTGTAAT---AGGTAATGAGCAGCTTTATTATTCTATTGTTACTGCTCATGCTTTTGTTATAATTTTTTTTGCTGTAATGCCTGCAATAATGGGGGGTTTTGGAAATTGGCTTGTGCCAATTATAGTTGGATGCCCAGATATATCATTTCCCCGTTTAAATAATGTGAGATTTTGATTATTATTTGGTTCTGGGTTTTTACTAAGATGGTCAATGTTTGTAGAAGGGGGTTGTGGTACTGGATGAACTATTTATCCGCCTTTATCTAATAAGGTTTTTCATTCTGGGATAGCTATGGATGTAGTAATTCTTTCTTTGCACTTAGCCGGTGTTTCATCAATTCTTGGGTCATTAAATTTTATTACTACTATTATTAATATGCGAACTAATATTTTGCGGGTTGAGCGAATACCTTTATTTGTTTGATCTGTTTTAGTTACGGCTGGTTTAGTAATGGTTTCTTTTCCTGTATTGGCAGGTGCTATTACTATGCTACTAACTGATCGTAATTTTAACACTTCTTTCTTTGACCCAAGCGGGGGAGGAGATCCTGTTCTTTTTATACATTTATTTTGATTTTTTGGACATCCTGAAGTGTATATTATTATTTTGCCTGCTTTTGGGGTTGTTTCTCATGTTTTTTTACATTTTTCTTCAAAAAAAGTTGTTTTTGGGCATTTGGGAATGATTTATGCAATGCTTAGTATTGGGGTGATAGGCTTTGTAGTATGGGGTCATCATATATTTACTGTTGGGTTAGATGTAGATACTCGAGCATATTTTACCGGTGCTACCATAATTATTGCTATTCCTACTGGAATTAAGGTTTTTAGGTGGTTGAGTACTATTAATGGCTCATTACTTGAATTTGATCCATCTTTATTGTGGTCTATTGGGTTTATTTTTTTGTTTACTTTGGGTGGCTTAACTGGGGTTATTTTATCAAACTCTTCTTTGGATGTAGTGTTACACGATACTTATTATGTAACTGCCCACTTTCATTATGTATTAAGTATGGGTGCTGTTTTTGGGTTGTTTTCTGGGTTTTTGTACTGATATCCAATGATGTTCGGAATTACTATACATCCAGTCTGATTAAAGCTACATTTTGTGATACTTTTTATTGGTGTTAATATAACTTTTTTTCCACAACATTTTTTGGGGCTTGCTGGGATACCTCGTCGAATTAGGGACTATCCTGGGGTGTATTATTCATGAAATGCTGTTTCTTCTTGAGGTTCAATTCTTTCAGCAGTTTCAACTTTTTGATTTTTGTGGTGTTTGTTAGAGTCTTTTATCTCTCATCGAAGGGTTCTTTTTAGAGAGGCGTTGAGGATGTCAATTGAGTGACATGAGGTTGGATTTCCTGGTGGTTTCCATTCCAATAGGCAAGTTGCAATGGGGGTTGAGGTGATTCTG---AAAAAAAGCTCTACGTATTCTCTATTAGTGTGAAGT-GGTAGCTTATTATTTAGATGTCTGTGTCTTTGGTTGTTTTTATGCAGAGGTGTTACTAATTC---TATAACAT---TTGTGGAATGGGAATTTTTTAGAGGGTGAGGATTTTCTTTGAGGGTTATAGTATTAATTGACATGTTAAGTGTTGGATTCTCTTTCGTAGTATGTTTGATTAGAGGTTGTGTGTTTATATACAGGGTAAGATACATAAGAGAAGATAAGTTTGTTGGGTTATTTTCTACGTTAGTAGGGTGTTTTGTGGTAGCAATAAATGTTTTGATTTATATTCCTCATTTAGCTTTTATATTATTAGGTTGAGATCTTTTAGGGATTGTGTCTTTTTTATTAGTAATTTATTACCAGAATAATTCTTCTCTCGGGGCAGGTATACTAACTATTTTAATCAACCGCTTAGGGGATGTTTTTTTACTTTTATCAATTAGATTGATTTCTGTTATTGGGGTGTGGGGTTTAAAAAGTGACCTTGAAAGTTACGTAGTAGTAATTGTGTCAGGTTTGTTAGTGGGTGCTTGTATGACAAAGAGGGCTCAAATACCTTTTTCAGTGTGATTGCCTGCCGCAATAGCAGCACCTACACCTGTATCTGCCTTAGTACATTCTTCAACTTTAGTTACTGCTGGGGTATATATTATATTTCGATATTATCATTTTTTTAGTGGGGTTAATGGACTTCTTCTTGTGAGAAGAAAGGTAGGTTGTCTCACTCTTTTAATGGCAAGATTAGCTGCTTGTTTTGAGGTAGATATTAAAAAGTTAATTGCTTTATCTACTTTAGGGCATCTTGGGTTTATAATTTATATTTTAGGGTTAGGGTACCCTATTCTTAGGTTTTTTCATATAAGAATACATGCTCTATTTAAGTCTCTTTTATTTTTATGCGCAGGGTGTTATATCCACACAGCAGGGTCTTGT---CAAGATATTCGTCAATTATCTGGGGCTGGGTGAGTTACTTCTCCTTTACTTGTTTCTTGTAGTATTATCGGATTTAGTTCATTATGCGGGGTTCCATATTTGAGTGGGTTCTATTCTAAAGATGCTATTTTAGAGGGTTCACTTGAAGTTTTTATGGGTGTGTTTGAGGTAGTATGTAT----TATGTTGAGGGCAAGTATTAGATATGTATATTCTATACGAATTTTATTAAAAGCAATTTTCGGATCTTTTGG-TGGTATTCCTAGCGTAGCAGTCTCTTTAGAGAGAAAATTTATAAGCATTCCTATTTGTTTATTATCGATAAGAAGGATGGTGGCTGGATTTATAGCGCAGGAAATTTGGGTTGAGTCTTGTCAAACATTTATTGTAAGGCAAATAACAAAGATGCTGTTATTTATTGTTTTAATAAGCGGTAATTTTGTCATAATTTTGAAGTTTATTAGGTGGGGATTTTTTGAGAAAAAGTATTATACAAGGTTAGTAGTAATATGTACTAGAATATGGTTTCTGCGTTGGATGTTTTATAGA---GTTAGTGGAGTGTGATACAAAACCATTAGAGAAAAAGTGACAGTGCTAGAGCTTGGGTGAATGGAAGTATTAGGTGGATATTGAATTTCTCTAATTCTTAAAGAAATGAGTGTAAAAGCCTGGATTCTAGAGCGAATTAGGGTACTGGTAATC-ATTCGTTTTAGATCAATTTTTGTTTTTGTTTTTTTA--------CTCTTTTCTTTAAA-------------------TATTTATCATTCTAGTAGTAATAACTACCTTATTTGCAATTATTACTACAAATTCTATATTTTCGTGAATAATAATAGAACTTAATATATTAGCATTTACCCCTTTAATCT--GGCTCCAAAAATCA-ACCACAGAAATTGATATCTCAATTAAATATTTAATCCCTCAAAGATTTGCTTCTAGCTTATTTATAATAGCTATTATCATAACCACATACAGACC--CTACTCCAACG----CCTTAGCAAGAACATCTC-TTCTT--ATAAAACTAGGAAGAGCACCTTTTCATGCATGATTCCCAGCTGTCATATATTCAATTAATATTATAGCAGGATTTATCTTAATAACATGACAAAAAATTATCCCATTGTCTTTAATAATAATTCCACAGATGTCCTTTATACCTTTAATCCTAACCTCTGCTATAATAACAGCACTGTGAGGGAGTATCGCAGGATTGAATCAAACTAGTATTACATCAATACTAACTTTCTCTTCTATTGCCCACCTTGCATGACTTACTTCGGCATCCATCTTTAGGGCTAAAGTAACATTTTTATACTTCATATTGTATACTTTTACCTTATTCCCCATTTTTAGATTAATAAACATTTGAAGTATAACATCACATAAAATACTTATA-CATAGATCAT--TAAACACTTATCCACAAATCACATTTATTATTAGCCTATTATCGCTTGCAGGAATACCACCTCTTGCTATATTCTCAAGAAAAATCCCTATTATCATCCTTAT------AAGTACTGCACCAACAACTCTTATCATCATACTAATTGGTGCAGCTATCAGATTGTACTTCTACCTAATTATTATCTTTACAATAGTACTAAACTTATCACTAAATACTTCTTCTAAAACTTTACTTTCAAAAAATATTTGTGCTTTATTTATCAC-ATTTCAACTCTCCTCCTTACCTTTAACTCTCTACTTACTA--ATTTTTAGAAGACTTTTTTTAGTATCTTTTGTGTTTTGGTTAATTGGTGTTGG-AGGGAAGTTGGGTTGATGGGTTAGCGTCTGAATTTC--TTCTTTAATTACTGAAGTAATGATTTGTGTGGCTTATACTAGCGTCGGTGTTAGAAGATGCAGTTATGGCGGAGTATTTAATTGT-GACGAATTGTCTTGTGCTATGATTTGATTGTCTGCTCTTGTGTATAGATTAAGGTTGTTAAGAAGAA---ATAAGGTTCTAAGAGAGAGAAATGGAGAAGTTAGGTTTTTGATTTGTCTTTTGGTGCTAATAATAGCTTTAATGGTTAGGTTTTCAATCAACTC-TTTATTAATATTCTATGTTTTTTTTGAGTTTAGATTAATCCCAACTTTTCTTATTATTTGTGGTTGAGGGTATCAGCCAGAGCGGCTGCGTGCTAGAAAGTTTATGGTATTGTACACTGTTGGTGCATCGCTTCCTTTACTTATATTTATTTTGTGTGTTATTTATGCAGTTGGAAGTGTA-----------TTGTGG-AATGTGGAGGCGAGTGGATTTTTTGTTTTTACAATTGCTATTTTAGCTTTTTTGGTAAAGGTTCCAATGTACGGGTTGCATATATGATTACCTAAAGCACATGTTGAGGCTCCGGTTGCTGGGTCAATGATATTAGCTGGCGTTCTTTTAAAGTTAGGAAGATACGGGTTAGCTCGTTTTATGCAATTTTTTAAGGT---ATCGGATACGTTTTTCTTGGCTTGTGTTATGTGTTTATGTATTTTTGGGGGTATGGTAGGTAGACTCATTTGTTGTTTTCAAATTGATGTTAAAAGTTTGGTTGCTTACTCTTCTGTAGGGCATATAAGATTAGTTTTGTGTGGGCTTATAAGTAGAAGACTTTTAGGGTTTGTTGGGTCTTGTTTATTGATGGTAGCTCATGGGTTGAGTTCCCCAGGTAT-ATTCTATTTGGTT-AGAGAGATATATAAATTGTTTGGTTCACGAAGAATATTTCTTGTTCGTGGGATAACAGGTAATTTAATAGGGGTAAATGTATGACTTATGTTTATATGTGGCTTTAATGCTGCTGCCCCGCCATCTTTGAGG-ATTTGTAGTGAGGTGATTCTGTATATTTCATTAATTAGCTATTCCATGTTGTTTTCTTTGGTTTTGGGGTTTATAAGATTTTTATCTTGTTTATACTCTTGGTCTCTTT-ATTGCAGCACGCAGGCTGGGAATTATCCTAGTTGAGTGCGTTCATCTA-GGTTTTCTTCAATGTATTTGCAGAGAATTATTTGCGGAAGATTGAGTTTTGGTTTGGTTGGGTTATGTTTTTTAA------------TGGTAACACTTCGTTCTGATGCTAGATTAACTATAACTTCTAAACTACATATGGTAAACTAATATGCCTTGTGAACAATCTATAGATGA-AGGA-AGA-TGTTTAACACA-CTAACCATCAACCTTAGAAAAGGGTACCTA-ACCCACGGAAAC--------TCCCACAACACCAATGAATTATATTGTGC-ACAGCTAGGAAACTAGGCAACAGAGA--TTGTTCTTTTACAAGTGACTAAATAAGGTGCCAGCAGTCGCGGTTACACCTAAACTTGAAGTTAATCCT-CACAAA----ATAGAGCCTA-TATAATTGATCCCAATTTTCC-TTGTAAAGTTGAAATTTAGACTACTAAAATACCCTAACGGATCTTATTA--TTCCCCTC-AACAAACCACAACTA-CAAGACAGGGATTAGATACCCCATTATTGAGTGGCTCTACACT---AACAAACTCTAAAAACGAAAGTTCCAAACTTAAAGAACGTGGCGGTGTTCTACATCCTTATTAGGGGATCCTGTGGCTTAATTCGATATTCCACGACTAGT-AAAGCTTT-ATTAGTTTA-CAGCTTATGTATGGCCGTATTAAGTCTGCACAT-TAATGCAATAATAGGAGACATTTAAAGC----GAAACTTTAATAATTCAGGT-GACATATAGCCAATATAAAGCAG-TTCATGGGATACAAATAATTATTATTACCCGAAAATAGTTTGAAAATTCTAT----TAAAGGAGGA-CTTAAAAGTAAGCTTAAA-ACAACACTTTAAACTGAATAAGATCTAGAACGCGCA-CAAATCGCCCGTCACTCCCGGATGCTAATCGGGATAAGTCGTAACATAGTAGGGGTAACGGAAGTTGCCCCTAA------------ATGCGAAAATCAAACTTACTAATAAATATAATAAACGGGTTAATTTATGACCTTCCTACTCCTGGGAACCTGTCTAATTTATGGAACATAGGTTCCTTATTAGGGTTATGCCTAACATTTCAAATTTTATCTGGAATTTTACTAGCAGTTCACTATACCCCAGATACGTCTTTAGCTTTTGATTCGATCGCGCATATTACGCGAGATGTCAACACTGGATGACTACTCCGAAACATACACGCAACTGGAGCTTCTTTATTTTTCGTCTGTGTATTTACACACATTGGACGTGGAATCTATTATGGGTCATACCTATCCATAAAAATATGAGTAACAGGAATTATACTTCTATTAAGCCTTATAGTAACAGCTTTTTTAGGTTACGTATTACCCTGAGGACAAATATCTTACTGAGGAGCTACAGTAATTACAAATCTACTATCAGTAGTCCCTAACTTTGGGGATAAAGCAGTAGAATGAGTATGAGGAGGATTTACCGTATCTAATGCCACTTTAAACCGGTTCTTCGTCTTTCACTTTTTACTTCCATTCGCAATCTTAGCAATTACAATTTCTCACGTAGCATTCCTTCATGAGACTGGATCTAACAACCCACTAGGTTTATCAACCAAAACCAAACTTATCCACTTTCATCCGTTTTATAGCTTCAAAGATTTAGTGGGTTTCTTATTATTTATAATACTTATATCAATAATTACCCTACTAACCCCTCTCCTAGTGAGAGACCCGGAGAATTTTATACAAGCTAACCCACTATCAACACCAAACCACATCCAACCAGAGTGGTACTTTTTATTTGCCTATGCAATTTTACGAGGGATCCCGAATAAAACTGGTGGAGTAATTGCTTTGTTAATATCTATTTTAGCTCTTACCCTAATACCATTTATTCACACAAATAAAATACGTGGTATGGTATTTTACCCTATTAACCAATTGATATTCTGGTTATTCGTAACCTCTTTTTTACTTCTTACGTGATTAGGGCAGATACCAAGAGAAACACCATTTGTATCCATAAGACAAATATTTACCGTAATTTACTTCTCCTTAATCTTGTTAATACCAACGCTAGGATCTTGTTGAGACATCATTGTCTTTCAAAAAATAGTAACATACGTAGGCCTTTCCATTTAGTAGAGAAAAGTCCATGGCCTTTTCTGTGCTCAATTAGGGTTGTTTGTGTTGCTGTTGGTTTAGTAGAGTGAATAAGAGGTGGTTCGTTACATTTATTAGTGTTTTCATGGTTATTA---CTAGTAATAGTTTTGTGCCAATGATTGCGTGATGTAGTGCGTGAAAGAG---ACCAAGGGTGACATACTAGATATGTAGCTAGTAATATTCGTTTTGGGATGGTATTATTCATTTTATCT-GAATTTTTTTTCTTTTTTTCTTTTTTTTGGGCTTTCTTCAGGTGTAGATTGGTTCCTGATGTAGAGGTTGGAGGGGTTTGACCACCTGTTGGTATCATACCTTTGAATGTTTTCAGTATTCCTCTCTTAGGGAGGGCTGTGCTATTGGGTTCTGGAGTTACTGCTACTTGGTGTCATCATGCTGTAATATCTGGTAATCGAGAAGAAGCCATTTATGGTTTGGTAATGACTATTTTTT-TAGGGTTTTATTTTACTTTTTTACAAGTTCTTGAATATACTGGGTGTACTTTTACTATTGCGGATAGTGTTTACGGGTCTTTATTTTATGTAATGACCGGTTTTCATGGTGTACATGTAATTGTGGGAAGTGTTATGTTGTTAGTAGGGTTATTCCGATTAGTTAATCATGGGTTTTCTAGTGTGCGTCACTTGGGGTTGGAGGTTAGAATTTGGTATTGACATTTTGTAGATGTGGTTTGAATTTTTTTGTATTTATGTGTTTATTGATGGGGTGGA
>Cristaria_plicata_GU944476
ATGAGCTTTTGGGGTCAATTAGGGTTTCAAGATAGTTATAGTGGTTTAAGTTCTGAGCTAACTTTTTTTCATGATCATGCTATGTTTGTTCTTGTGCTAGTTTCTTCTTTTGTTGGGTATATAATTATATGCTTGCTAAAAAGAAGGTTGTCTTCTCGATTTATTATAGAGGCTCAGGCCCTTGAGGCTGCTTGAACTATGGTTCCTGGCTTGCTATTGTTGATCCTGGCTATTCCTTCTGTTCGATTATTGTATTTATTAGACGAAGTGGGGGGCCCTATAGTGAGAATAAAGGCTATTGGGCATCAATGGTATTGAGAGTATGAGTACGGGGATAGAGATGTTATTAGTTTTGACTCCTATATAGTAAACAGATTAGAGGTAAATGGTGGTGGGTATCGTTTGTTAGAGGTTGATAATCGATGTGTATTACCATATGGTGTTGATAGGCGTATTTTGGTGAGGTCTGCTGATGTAATTCATGCTTGAGCTCTACCCTCTCTTGGTGTTAAGGCTGATGCTATTCCTGGACGGATTAATCAGTTGGGTGTTCATTTAACAAGGTCGGGTGTGATGTTTGGTCAATGTAGAGAGATTTGTGGTGTTAATCACTCTTTTATGCCTATTAGTGTAGAAAGGGTTTCGCCTGAGGTTTTTTATCATTGGCTAATGGGTGTGTGATTTTTCCCTACTATGGGTGTGGGGGTTATTAGGGTTTTAGTGGGTGGGGTGTGCTTAGTTTCTCAGCGAAAGAGGCTTTTTGGGGCTTTACTAAGGATAGAGATTTTTACTCTGGGAGTTTATGTTATAGTTTTTGGGTTGATTTTTTTTCAAGGTTGATTAAGAAGAGTGTGTTTAATCTTTTTAACTTTTGGGGTTTGTGAGGCTGCGTTAGGGTTAAGTGTGTTAGTTTCTTTGATTCGCAGGGTTGGAAGTGATTACGTAGGCGGGTTGGTTTTAGGTCATTATTAGAACGAAAAGCTCTCGGATACTTCCAAATTCGAAAGGGCCCCAATAAACTAGGAATTATTGGTATTCCACAGCCACTAGCTGATGCTCTAAAACTCTTTGTTAAAGAATGAATTACCCCCACATCTTCTAACTACTTTCCCTTTATTCTAACCCCAACAATTATACTTATCCTAGCCCTAAGAATATGACAATTATTCCCCTCCTTAATACTCTCATCTCAACTCACACTAGGAATACTTCTATTTTTATGTATTTCCTCATTAACTGTGTATACAACACTTATAGCAGGTTGGGCATCAAACTCTAAATACGCCTTACTTGGAGCTATTCGAGCTATAGCTCAAACTATCTCCTATGAAGTTACTATAACTCTGATCATTATCTTTTATCTATTCTTAGCAATAAAAATAGACATTGTAAGAATTCGTCTAACAAACACCTCTGTTTGAACGATTATACTATTCCTACCGCTAGGGATCATGTGACTAACAGTTATCCTTGCGGAAACAAATCGAGCCCCCTTTGACTTTGCAGAGGGAGAATCAGAATTGGTCTCAGGGTTTAACATTGAATACGGAGGAGCCGGATTTGCTTTTTTATTCATAGCGGAATACAGAAACATCTTAATAATAAGCCTCATAACCTCATGCCTATTAACTAGTACACTCGTTATATCTATCCCAGTAGCAATTATTTTTTTATGAGCCCGAGCAACTTTACCCCGCTATCGTTATGATCTTTTAATAGCTATGGCCTGAAAATCATTCTTACCCTTAAGACTAGCAATTCTAATCGCCTTAAGGCCTCTTCTTTTTTTAGCAAAAACTTAAATTTTTCCAATAAAATCTAAAGAAAATTTTC-ACCGTACAA-AGTATTTTT-TAAAAAATCATCAATAAACCGCAAGGGCTAATATAAGCCTTTTCAAGAAATGATAACCTCATGTCCCTTTTGCATCATGGAGAAGCAACAAAACCCCAGTGAACCATACTCCCGAATGACTATGAGCTACTAATCTTTAAAAATCAATGTTTCATAATTGATAAAGTAATTATTAGTAGGAGTAACAAGCCTTTCATATAGTCATATAGCTGGCTTTTCTTTAAAAGCATCAAAGTACTAGCTTATAGTTAACCCTAAT--TTATTCACCTATAAGACTTAGCCTATTGAGGATTAGCTCAATAGGATTTTAAAAATACTCTACCATCTTAACTTCATAAGTAGGCTTAAAAGCAGCCATCGAAT-AACGTTTTAGTCTCTGAAACATAATAAATAAATAACACACAAGCATTTTAAAATTAAAGAAACTTGACAACAAATCCT-CTTGTTACTGAACAGGCATTCTATTAGTATTATACAAAATAACTGTTCAATATTACTAAAATGAGTTGAATCAAAA---TATTTTTCCTTTAAAC-CACCCAAAGCGAACTCGGCAAATCAGTTCCCTGCCTGTTTACCAAAAACATCGTCTTTGAA-GTCTCT--GATAAAAGATAATGCCTGCCCAGTGAA-ACTTTAAACGGCCGCGTTAGCGTGAGCGTGCTAAGGTAGCGTAATAATTAGCCTTTTAATTGGAGGCCAGTGAATGGCAAGACTAGGAACACCTTTACTTTGTGTGTCAAAAAAACTTTTCGTTTAAGTGAAAAGACTTAGATAACAAAGGAAGACGAAAAGACCCCGCGGAGCTTTACCTCTTCTCGCGCTTC--TGTTTACACACTTAAAAGTGTAAGGTTTGATTGGGGCAATCTCGGAATCATCAAAGCTTCCGATTCTTTAGA-AATCACATCTAAAACTTACTAAGGACCAAAAAGAAGCTACCCCGGGGATAACAGCGTAATCCAACTCAAGAGTACATATCGAAAGTTGGGTTTGCGACCTCGATGTTGGCTTAAGGATATCCACATTAGTGCAACCGCTATGACAGGATAGTCTGTTCGACTATTATACCCTTACACGAGCTGAGTTAAGACCGGCGTAAGCTAGGTTGGTTTCTATCTCCTTTATTTAAATATCTTCTTGATTGTACGAAAGGACCCCAAGAGATGCATATCTAAAAAGCATTTTTTAAATCAATTTATGTTAATAGATATTTTTTCTTCTTTAGATGCTGGGAGATATCCTAAT--------------TTTAGGGTTAGAGGTCTTGTATGGTTGAGTGGATTTGTAGGTTTATTGG----TTATTTTGGTTGGAGTGTGGAT--GAGAGTTTCTGGGGTTAATGTTATATTTTTTGCCTTAGTAGATGTAGTATTGGACTTGGTAAAAAGCTGTTCTGGGAAATTTTTTGGGGGATTTGCGTTAGGGCAGGTTTCTTTATTCGTAATAATTTTTACTTTAAATATTTTTGGCATAGTCCCAAATGTATTTAGTCCAACTAGGCATTTGTCGTTAACGCTTGTGTTGGCAATAATGGTTTGATTATGTTTGGTATTTAGGGGTTGAGTGTATTCCTGAAAGGAGAGGGCGAGGCATTTAGTCCCTACCGGAAGACCTACTGGGTTAATTCCGCTATTAGTATTGATTGAAAGAGTTAGAATTTTAATTCGTCCTATTACTTTGGGTGTCCGATTGGCTGCTAATATTACGATAGGGCACTTGATACTTCATGTTATTGGTGAATATGTTGTGAGATTTTTTTATAGGGTTTCTGTTATTGGAAGATTATTGGGGAGTTTGGTGATGTGGGGTTACTTAATTTTTGAGTTTGCTGTTAGGTTTTTGCAGGCTTATGTTTTTGTGTTGTTAGTTGGCTTGTATTCTTCTGATCACCCTATGGGACACATGGAAAAAGTTATATTAAGTGTTGGATTAGCTTGCTTGTTGGGGTTAATTTTGCTAATTGTTGGATTATTTCTTGGAATGTCCTTTTATGGGGGTCGAGAAAAGCCAAGACCTTTTGAATGTGGTTTCGACCCTATAGGGTCTTCTCGAGTTCCATTTTCTTTGCGATTTTTTTTGTTGGCTGTGATTTTCGTGGTTTTTGATGTGGAGATTGTTTTGTTATTTCCTGTTGTAATAGTTATGGGAAGCTCTTGAATGTGGGTTAGAAGTTATTTAGCATTGTTTATCTTTTTAATTCTGTTATTTGGGGGGGTTGTGCATGAATGGCGTGAGGGCTCGTTGGAGTGGGAGATAATCACACTAGCTATCGTTTCAACCCTATGGACGTATACAATACTGTCAATAACTCTTCCTATACATCCACTACCCTTAGGAATTATAGTTCTTCTCCTAGCATTTCTTAACTGTGTTCTGATTGCTACAA---TTAGTCCGTGGTATTCCTACATACTTTTCTTTATTTTTATTGGCGGAATACTTGTTATATTTGCTTATATTGCGTCTATTTCTCCTAACATAACTTTTTATGCTAATAATCCCCTTATACCCCTAACACTAACTGTTATCGCTGTCATTAGTTTCAAAAATCTAAAACTTACCTCAAACTATTACACTAGTACAAGCGTCACTTCCGCGGTAAGAGACACAACTCAAATTCTAAGATTTTTGTACACACAAAATGGTATTACCTGTGTAATCTTACTAGCCTGTATACTATTATTTACTTTAGTGGCAAGAGTTAAAATCTGTAAACCAAAAAGTGGGGCCCTACGCCCATTTCTTGTTGCGGTGATTGTGTTCTACTAATCATAAGGATATTGGTACTTTATATCTATTGCTGGCTTTGTGGTCTGGCTTAATTGGGTTAGCTTTAAGTCTTTTAATTCGGGCAGAGTTGGGTCAGCCTGGAAGTTTGTT---AGGGGATGATCAACTGTATAATGTTATTGTTACAGCTCACGCTTTTATAATAATTTTCTTTTTAGTGATGCCAATAATGATTGGTGGATTTGGGAATTGACTTATTCCACTAATAATTGGTGCTCCCGATATGGCTTTTCCTCGCCTAAATAACCTGAGGTTTTGATTACTTGTACCGGCATTGTTTTTACTATTAAGATCGTCTTTGGTAGAGAGAGGTGTTGGTACTGGTTGGACGGTATATCCGCCCTTATCCGGAAATGTTGCTCACTCTGGGGCTTCTGTAGATTTGGCTATTTTCTCTTTACACCTTGCTGGTGCTTCATCAATTTTGGGTGCCATTAATTTTATTTCTACTGTTGGAAATATACGATCACCAGGTTTGGTTGCTGAACGAATCCCCTTATTTGTTTGAGCTGTAACGGTGACAGCTGTCCTGTTGGTTGCTGCTTTACCAGTTTTAGCAGGTGCTATTACAATGTTGCTTACTGATCGAAATTTGAATACTTCGTTTTTTGACCCAACAGGGGGGGGTGATCCGATTTTGTATATACACTTATTTTGGTTTTTTGGCCACCCAGAAGTATATATTTTAATCCTTCCAGGTTTTGGAATAATTTCTCACATTGTAATGCATTATGCAGGAAAGAAGCAAGTTTTTGGGTATTTAGGAATGGTTTATGCCATTGTATCTATTGGAGTATTGGGGTTTATTGTTTGGGCTCATCATATGTTTACTGTGGGGATAGATGTGGACACCCGGGCTTATTTTACTGCGGCTACTATAATTATTGCTGTTCCGACTGGTATTAAGGTTTTTAGGTGATTAGCTACTATCCACGGGTTTGTAAATAAAACTGAGCCTCCTATTATGTGGGCTTTAGGGTTTATTTTTTTGTTTACTGTGGGGGGTTTAACTGGGATTGTTTTGTCTAATTCTTCTCTTGATATTGTTTTGCATGACACCTACTATGTAGTTGCTCACTTTCATTATGTGCTGAGGATAGGGGCTGTTTTTGCTTTATTTAGGGCTTTTAGGTATTGGTATCCCTTGATTTCTGGTGTGACCTTTCATGCTGTTTGAAGAAAAGTTCATTTTGTGTTAATGTTTGTAGGTGTCAATTTAACATTCTTTCCACAGCATTTTTTAGGGTTGGCTGGTATACCTCGTCGGTATTCTGACTATCCAGATAGGTTTGCTAAGTGAAACGTAGTTTCTTCTTGAGGTTCGCTAATTTCTTTTGTCTCCGTATTGCTTTTTATGTTTATACTGTTTGAGTCCTTTGTGTCTCAACGTTCTGTAGTTTGAGGTAGAGCTTTAGGCACATCTTTTGAGTGGCAGGATAACAGTTTCCCCGCATCTTTTCATTCGAATAGTCAGGTTGTAAAGGTTGTATTATTGACAGTGAAAAATAAAAAAAAAGTAAGAGCCCCCTTGTTATGTTCT-GTTTTTCTCTTTTCTGTTGCACTGTTTTTGTGGGTATTTGGGGTTTATGTAGTTGGTTCTGTGGGGCAGAACTATATAGTTGAGTGGCAGTTTTTTAGGTTATGTGGTAGGGACTGAAGCTTACCAGTTGTTGTCGATTATATTAGGGTTGTTTTTTCTTGTTTTGTTTGTTTGATTTCAGGTTCTGTATCTTTATTTAGGGTGTCTTATATAGAAGGGGAGATGTTTATACGACGGTTTATACTACTAATCATAGCTTTTGTGGGATCTATAAATTTATTGATTTTTATTCCAAGACTGGTTACTATTCTTCTAGGATGAGATGGGTTAGGAATTGTATCTTTTGCTCTGGTAATTTATTACCAAAATAAAAAATCTTTAGCCGCTGGGATGTTAACTGTACTGGCTAATCGTATTGGAGATGCCTTACTAATTTTAAGAATTTGTTTTTTAGTAAATTGAGGTGAGTGACGGATTGGTTACGGTATGACTGGAAGATTTAGGGTACTAATTTGCTTTTTAGTGGTGATTGGGGCAATGACAAAAAGGGCTCAAATCCCATTTTCAGCTTGGTTGCCAGCAGCAATAGCTGCCCCTACGCCTGTATCTGCTTTAGTCCACTCCTCGACTTTAGTGACAGCTGGGGTTTATTTAGTTATTCGATTTTATAGAACTCTAATTGAAGCACAAGAGGTTTTGTGATTCTTAAGTAAAATAGGGGCTTTAACCCTATTGATGGCGGGGTTAAGGGCTTGTTTTGAAGTTGACCTAAAAAAGATTATTGCTTTGTCAACATTAAGGCAACTGGGTTTAATAATGTTTACTGTTGGGATTGGTTTTCCTTTGATCGCTGTGTTTCATCTTTTTACCCATGCTTTATTTAAGGCTTTATTATTCTTGTGTGCTGGGTCTATTATTCATTCCACTATGGATACT---CAAGACGGGCGA-ATTTTGGGAGGCTTAAGATACTTA--TTACCGTTTAGAAGGGGGTGTTTGGTATTAAGAAGTGCTGCTTTGTGCGGAATACCTTTTTTGAGTGGATTTTACTCAAAAGATTTGATTCTAGAGGGAGCTTTTAGGGGGTTTAGCGGAAGTTTAGAGGTTTTAGTTAT----GCTGATGGGGGCTGGGCTTAGACTGGTTTATAGGTTACGGATTATATTAGTTGGGGTTTTTGGCCAAAACTATGGAAGTAGATTATTA-GGCTATATGGTTGAAAGTGGTTATGTAGTGTCTTCTATTTGTGTTTTGTCGATTGGTGCGGTTATGGGGGGATGATTGCTACAAAGAGTTTGGGTAGGTGTAAATGGGTCTAGATTAGTTGGTGTCTTTGGGAAAGTGGTTATTAGGGTTGTGACGTTTGTTGGCTTATCCTACGGGTTTATTAGCGGGATTTTAACAGAGACTATTAGGAAAAAATTTTTTAGCAGATTAAGTTGATTTTTGTCAAGGATGTGATTTATAAATTTGGCATCCGGAAGGTTTTTAGCAGGAGTTGGGTTAAAACTAGGAAAAATAATACATTTACATTTGGATTTAGGTTGGATAGAGATTTTAGGAGGACAAGGTATGTTTAAGGCTTTAAGTGATGGTGTTAGACTATCATACTTTGTGCAAAAAGGAAGCCTTTTAGTACAC-ACTCGTATTTTTTTGATTTTGCTAATTTTATTTCTTGTCAGCAGTGTAATAATATATGAAATCGCCCAGCAAACTTTTATTCGTATTTCTCCTGATAAGAAGCACTTGCCTAGTAGCATCCTCATCTAACTGGTTAACCACTTGAATAGGCCTAGAGATTAATATACTCGGTTACATCCCACTGATTT---TTATAAAAGAGAATACAAGGGAGTCAGAAGCAGCGGTTAAATACTTAATCCCCCAATCAGTGGGCTCAACAATTTTTATCTCCTCAGC---TATTATTTCAGGGTATAACGATAACCTACAA---ATCCTCATGGTAATTGCCA-TATGC--CTAAAGTTAGGGGTAGCACCTTTCCACTTTTGATTTCCCCCAGTTATGGCAAGCCTTCAACTAATACCAGCCTTTATCCTTTTAACATGACAAAAAATTGCCCCCATCTTAGCTATTAGCTCTTTCAACTCTTTTCTAGTAAAACTCATTATACCGATCGCGGCAATTAGCGCCCTATGAGGAGGTATTGGTGGGATTAACCAAACTGACATTCGATCTCTTTTAACATACTCTTCAATCGGCCATACTGGCTGAATACTGGCAAGAATTAACAGGAACTACACCATTCTTCTCGCCTACTTGCTAACATACATAATAATCAACATCTCAATTTACACCTTTTTATCTAAAGAAGACAGAAAATCTTATAAACAACTATTCTC---TTCTAA---GGAATCTGGGAAAATCTTTATCTTAGCAATTAGAATTCTTTCTCTAGGGGGACTCCCACCCCTTGTGGGCTTTATTATAAAACTCTTAGTCCTTGTATTCAC------AGAAGCAAAAATGATCATCATTTTTGGCTTAGTTATCGGAGCACTAATAAGACTATTTTACTACTTATCTTTAACCTTTTCATCACTACTTAGATTTAGTAAAATACACCTAACTAAATCCCTAATAACCTCAAAGCAGTCAATCCTATTTTCTTT-ATCACAAATCCTTCCTCTAACAATGATCCTCTTCTTTTTT--ATTTTTAGTTTAAGGATTGTTGGGGTTTTGTTGGCTTTAGTAAGAGGGCTTGG-GCAAAGAGTTTTTTGATGGAGAGTTTTATGAGGTTG--TGTTTTGATGTACTTGGTGAGCATAGGCTTATGGTACAGCTCTACAGGTTTGGCGGGATGTTG----AAGTGATTTTTTAGTTATTGATAATTTTTCCTTTAGTCTAATGTCTTTGACCATTTTAGTTTCTGGCCTTAGCATGTTAGCTAGAGTTCGTGATGTACAAAAAATGGGGAATAAGCCAATTGAGTTTGTTTTTGGTATTTTAGTATTAACAATGGTTCTTGTATTTTGCTTTAGTGTTAGGTC-TTTACTTAATTTTTATATTATGTTTGAGTTTAGGCTTATTCCAATTTTGTTGATTATTTTAGGTTGGGGGTATCAGCCAGAGCGGCTGCAGGCAGGAAAGTATATATTACTGTATACAGTTAGTGCCTCTCTTCCTCTTTTGATTTTAATTATTGTAATTTTGGTCAAAGATGGGTCCGTTTTTTGGGGGTGAAAATTTTTGAGAATTAAGTGGGGTTGGTTGGTGACTTTTTGTGCCTCTTTAGCTTTTTTAGTAAAGTTGCCGATTTACGGGTTTCATTTGTGATTACCAAAAGCTCATGTAGAGGCACCGGTAGCTGGGTCTATAATTTTGGCTGGTGTCCTGCTTAAGCTTGGGGGTTATGGTTTGATTCGAATTTTTTATACGCTAAGGTT---ATTTAGAACTTTGGCTGTTTCTATTATTTTTTGTCTCGGATTGGGGGGTGGGATTATTGCTAGTATAGTTTGTTTTGCCCAGAATGATGTAAAGGCTTTGGTAGCTTATTCATCTGTTGGGCATATAAGGCTAGTTTTAGGGGGTATTTATTCTAACACAGAGTGAGGGTGATTGGGTTGTTTGTTAATAATAGTTGCTCATGGCTTGTGTTCTTCTGGGAT-ATTTTTCCTAGCA-AGAGAGACTTATAAGTGCTATGGAACTCGGAGACTATTTTTGGTTAAGGGAGGATTAGTTTTAATCCCTGGAGTTGCTTTGTGTTGGTTTTTGATGTGTGCCATTAATATAGCCGCTCCGCCTTCTTTAAAC-TTATGGGGCGAATTAATGCTTGGGATTTCTGTTTTAAGGTATTCTACAGTGTTTGCTTTACTCACAGGGGTTATGACTTTTTTAAGGGGGCTTTATTCTTGGTATTTGT-ACTCAGTTACACAACATGGACAATGTCCTTTGTGAATACGAGGTGTAG-TCGTAATTGAGGAGTATAGTTCGTATCTTATTAGATTTTTGCTGGTGTTTTTGCTAAGGGTAGCAGGTTTGACCTTGATA-CTCTTTTTAA-GTATTTCATTGATGTAAAAAGTTAGCTCTACCAATTAAACTACATATGGCAGCTTA-TACGCATTGTGAA--ATGAACTAA--TCTTAGCTAG-TTTTCAAAAAACTAGCT---CAAGA-ATACTTCAATGAAGTTATATT-CCTAACTTTTAAGCTTGTCACAACACCAATGTCCTATATTATA--CCAGCTAGGAAACTAGGCCATAGAAAATAAGTT---AAAGGGGTGGCAAAAAATGGTGCCAGCAGTCGCGGTTATACCAATACCCCAAGTTAATTT-TAACAAACTGGAATAATTCTAAACTACA-GACTACAAAATTAA-CTTTTAGCGTAAAGAACAAATTATAACTAAACCTTACCTAGTCGTA-ATA-AATTACTCCAACAAACCATAACCT-CAGAACTCGGATTAGATACCCGACTACTGTATGGCTCAACATAAA-AAAGAATACTACGAGCGAAAGCTTAAACCTCAAACAATGTGGCGGTGCTTTACT-CCTCATCAGGGGATCCTGTGGCTTAATTCGATAATCCACGA-AAATCTTAGCTACTCTAGTTC-CACAGCTTGTGTATGGCCGTTT-ATGCTTGCTCATA-GAAGAAAAAAAAGGAAGCAATAGGGTT---AACCACCC-AAAAATTCAGGT-GACATATAGCCAATGAGCGGCAGCTTCATGGGATACAAATAAATA-CACT-AACAAATTTAAAGCTTTAA-TCTTTAA--TGAAGGAGGA-CTTGAAAGTAAGGTTTTTTCCATAAAATAAATCTGAATAAGAACTAAAGCGCGCA-CAAATCGCCCGTCACTCCGACAA-CAAAGTAGGATAAGTCGTAACATAGTAGGGGTAATGGAAATTGCCCCTATATCAAATTTCCTTTACGAAAAAAACACCCTCTCATTAAAGTTTTAAATAACTCCTTGTATGATCTTCCAGCCCCAGTAAATTTATCTACTTGATGAAATTTTGGCTCTCTACTAGGATTATGCCTAGCCACACAAATCCTCACAGGGCTTTTTCTAGCTATACACTATAACTCAAGTGTTGATCTTGCTTTTTATTCCGTTTCTCATATTGCACGTGACGTAAACTATGGGTGATTAATGCGAACTGTTCATGCTAATGGTGCCTCATTTTTCTTTGTATGTATTTATCTTCACACAGGTCGGGGAATATACTTCGGATCCTATTTGGCCCAAGAAACTTGAAATATTGGCATCGTTTTACTCTTTCTTACTATAGCAACAGCCTTTCTAGGTTACGTACTTCCTTGGGGTCAAATATCCTTTTGGGGAGCCACCGTAATTACTAATCTCCTCTCAGCAATTCCTTATATTGGTAAAACCCTAGTTTATTGGTTATGGGGCGGATTTTCAGTAAGAAACGCTACCTTGAGACGATTTTTTGTTCTTCACTTTGTCCTCCCATTCGCTATTATAGCTTTTGCAGTAATCCACCTACTTTTTTTACACGAAACTGGGTCTAACAACCCTCTTGGAATTTCATCAAACGTGAACTTAATCCCATTTCATGTATTTTATACAGTAAAAGATCTGGTTGGGTTTATTATCCTTTTACTATTACTAACCCTAATTTGCTTATTTTCACCAAACCTTTTAACAGACCCTGAAAACTATATCCCAGCTAACCCGCTAAGAACGCCTGTACACATTCAACCTGAATGATACTTCCTATTCGCCTATGCAATTTTGCGGTCTATCCCAAATAAACTAGGAGGAGTCATTGCACTTCTTATATCAATTTTAATCCTATTTTTTATGCCTGTGTTGCACTACAACACCATACGCTCTAACTCCTTTTACCCAGTTAGCCAAATCCTCTTTTGGTTATTTTTAGGCATCTTCCTAGTACTCACCTGGATTGGTAAACAACCAGTAGAAGACCCCTTTATTTGAATTGGTCAAACTTTCTCTACTCTATATTTCTTATACTTTTTAGTGTCTCCAATATCATCAAAAATATGAGATTTTCTCTTATTCTCATCAATAAGATGTTGCGTAATCCTTTTCATTTGGTGGAGTCTAGTCCGTGGCCTTTTACTGCTGCGAGTGGGGCATTATTTTTAACTGTTGGGTTAGTTAGTTGGTTTCACGGTAAAGGGATAAGTCTATTAGTAATTGGTATTTTAGTA---ATTTTGTTGACTATAGTGCAGTGATGACGAGATGTTATTCGTGAAGGAACTTACCAAGGTTACCACACTAGGTGAGTTAGCATAAACCTTCGATGGGGGATAATTTTATTTATTTTTTCT-GAGGTGTGTTTCTTCTTTGCTTTCTTTTGAGGGTTTTTTCATAGAAGACTTGTTCCTACTGTGGAACTTGGTTGTGTTTGACCTCCTGTTGGTATTATGCCACTGAATCCATTTAAGGTTCCTTTATTAAATACGGCTGTTTTGTTGGGTTCAGGAGTTAGGGTTACTTGGGCTCATCATGGGTTGATGATGGGTAATCGTGAGGAGGCCTTGTACGGATTGTCATTAACAGTGGCTT-TGGGGTTGTATTTTACTGTTCTTCAGTGGGGAGAATATCAAGAGGCTTCTTTTAGGGTTGCTGATAGAATCTATGGTTCTACTTTTTTTGTTATAACAGGATTTCATGGGTTGCATGTTTTAATTGGAAGAGTGTTTTTAATTGTGTGTACAGTCCGTTGCTACTTGCACCATTTCTCAATTAGTCACCATTTCGGATTTGAAGCTGCTGCTTGGTACTGGCATTTTGTTGATGTTGTGTGAATCTTTTTATATTTGTGTATTTATTGGTGAGGTTCT
>Lamprotula_coreana_JX050180
ATGAGCTTTTGGGGTCAATTAGGGTTTCAAGATGGTTATAGTGGTTTGAGTTCTGAACTCACTTTTTTTCATGATCATGTTATGTTCGTTCTTGTGTTGGTTTCATCTTTTGTTGGGTATATAATAGTGTGTTTGTTAAAGAGTGGGTTGTCTTCTCGATTTATTGTGGAAGCACAGGCACTTGAAGCTGCTTGAACTATAATTCCTGGGTTATTGTTGTTGACTTTGGCTATTCCCTCGGTTCGATTGCTGTATTTGTTAGATGAAGTAGGTGGGCCTATGGTTAGGATAAAGGCTATTGGGCATCAGTGGTATTGGGAGTATGAGTATGGAGATGGTGATATTATTAGTTTTGATTCTTATATAGTGAGTGGATTAGAGGTGAGTGATGGTGGTTATCGTTTATTAGAGGTTGATAATCGGTGTGTGTTGCCTTATGGTGTTGATAGTCGTGTGTTGGTGAGGTCTGCTGATGTTATTCATGCTTGAGCGCTCCCTTCTCTTGGTGTTAAAGCTGATGCTATTCCTGGTCGAATTAATCAAATGGGTGTTCATTTAACGAGGTCGGGTGTGATATTTGGTCAGTGTAGGGAGATTTGTGGGGTTAATCATTCTTTTATACCTATTAGGGTAGAGAGAGTTTCTCCTGAAGTTTTTTATCATTGGTTAATGGGTGTGTGGTTTTTTCCTATAATGGGTGTGGGGGTTATTAGTATTATGGTGGGTGGGGTATGTTTGATGTCCCAGCGAAAGAGGCTATTTGGGGCTTTGTTAAGGATAGAAGTCTTTACTTTAGGTATTTATATTATGATTTTTAGTTTAGTTTATTCTCAGGGCTGATTAAGAAGTATTTGTTTAATTTTTTTATCTTTTGGGGTTTGTGAGGCCGCTCTTGGATTGAGTGTGTTGGTCTCTTTGGTTCGTAGTGTTGGAAGTGATTACGTAGGTGGATTGGTTTTGGGTCATTTTTAGAACGAAAAGCTCTTGGATACTTTCAAATTCGAAAAGGCCCTAACAAATTAGGAATCATTGGAATTCCTCAACCACTGGCAGACGCCTTGAAGCTTTTTGTCAAAGAGTGAATTACCCCCATATCCTCTAACTACTTCCCTTTTATCTTGACCCCGACAGCAATACTCATTTTAGCACTTAGACTGTGGCAGCTGTTTCCCTCCTTTATACTTTCATCCCAACTTACATTAGGTATATTCCTGTTTTTATGCATCTCTTCATTAACTGTTTATACAACACTTATAGCAGGTTGATCCTCTAACTCCAAATACGCCTTACTTGGAGCTATTCGAGCCATAGCCCAAACCATCTCCTATGAAGTTACTATAACTCTAATTATTATTTTTTATCTGTTTCTAACAATAGAAATAGATATAGTAAGAATTCGCCTTACTAACACATCAATAATCATAGCTATGCTGTTTTTACCGCTAAGAATCATATGGTTAGCAGTAATCCTCGCGGAAACAAACCGAGCCCCGTTTGACTTCGCAGAAGGAGAATCAGAGCTAGTATCAGGATTTAACATTGAATACGGCGGAGCCGGATTTGCCTTTCTATTTATGGCGGAATACAGAAACATTTTGATAATAAGCCTTATTACCTCTTGCCTGCTAAGAGGCACATTAATCCTATCAATCCCAGTGGCTATTGTCTTTTTATGGGCCCGAGCAACCTTACCACGTTACCGTTATGACCTTTTAATGGCTATAGCCTGAAAATCATTCCTCCCCCTGAGGCTAGCTATTTTAATAGCCCTAAGACCACTCCTTCTACTCCCTAACAACATATCGATTTTCCAAAAAATTAACGAAAATTTTC-ACTATACAT-AGTATTTTA-TAAAAAATCTATCTAAAACCGCAAGGGCCAAACTTAGCTCTTAAAAGAAATGATAATTCCATATCCCTTTTGCATCATGGAGAAGCAACAAAAACACAGTAAACTAAGTTCCCGAATGGCTATGAGCTACTAACCCTTAAAAATCAATGTTTCATAATTGATAAAGTAATCCTTAGTAGAAGTAACAAGCCTCCCATATAGCCATATAGCTGGTTTTTCTTTAAAAGCATCAAAGTGCTGCCTTATAGTAAGCATTAATACTACTAACGCTATAAAGTTTAACCTGCTGAGGATTAGCTCAGCAAGAAATTAAGAATACTTCACCATCTCAACTTTTTTAGTAGGCTTAAAAACAGCCACCCAAT-AACGTTCTAGTTACCAACTACCAGCTAATCAAACACACGCAA-CATTTTAAACATAAAGAAATTTAATAAAAAACCTTACATATTAATAAACAGGCATTCTATTAGTATTA-CATAATTTATTCATCATAATC-TTAAAAACATTTGAATCACCA--TTATTTTACTTTTCAAGCTATACAAAGCGAACTCGGCAAATAAATTCCTTGCCTGTTTACCAAAAACATCGTCTTTTGA-GTTCCCCAAATAAAAGATAATGCCTGCCCAGTGAAAATTTTAAACGGCCGCGTTAGCGTGAGCGTGCTAAGGTAGCGTAATAATTAGCCTTTTAATTGGAGGCCAGTGAATGGCAAGACTAGGAATATCTGTACTTTGTATATGAAAAAAACTTTTCATCTAAGTGAAAAGACTTAGATAACCAAGGAAGACGAAAAGACCCCGCGGAACTTTACCTTTTCTTGCACTTC--TGTCTACAAACTTAAAGGTTTAAGGTTTGATTGGGGCAATCTTGGAATCACTAAAGCTTCCAATTAGCTGAATAACAATATATAAAATTTGCTAAGGACCAAAAAGTAGTTACCCCGGGGATAACAGCGTAATCCAACTTAAGAGTACACATCGAAAGTTGGGTTTGCGACCTCGATGTTGGCTTAAGGATATCCACATTAGTGCAACCGCTATGGCAGGATAGTCTGTTCGACTATTACACCCTTACACGAGCTGAGTTAAGACCGGCGCAAGCTAGGTTGGTTTCTATCTCCTTTCC--AAAAATCTTCTTGATTGTACGAAAGGACCCCAAGAGATGCACTTAACACAAGCATTT--TAAACCTTTAAATGTTGATAGATATTTTTTCATCTTTGGATGCTGGGGTATACCCTAAC--------------TTTAGGGTTAGGGGTTTTGTATGGTTGAGCGGATTTGTGGGGTTATCCA----TTACTTTGGTTGGAGTATGAGT--TAGGATTTCTAGTGTCAATGTTATATTTTTTGCTTTGGTAGATGTAGTATTGGATTTGGTGAAGGGTTGTTCTGGTAAGTTTTTCGGAGGATTTGCATTAGGGCAGGTTTCTTTGTTTATGTTGATTTTTATTGTAAATGTTTCTGGTATAGTTCCAAATGTATTTAGTCCGACTAGTCACTTGTCATTAACTTTGGTGTTAGCAATAATGGTTTGATTTTGTTTAGTTCTTAGTGGTTGGGTTTTCTCCTGAGAAAAAAGGGCAGGCCATTTGGTTCCAACTGGAAGGCTTACCCCTTTGATTCCGTTACTTGTATTGATTGAAAGGGTTAGAATCTTAATTCGTCCGATTACCTTAGGTGTTCGATTAGCTGCTAATATTACTATAGGACATCTTATGCTGCATGTTATTGGCGAATATGTTGTTAGGTTTTTTTATGGGGTTTCGGTTTTTGGGAGGTTATTTGGAAGCTTAGTTATGTGGGGGTATGTGATTTTTGAGTTTGCTGTCAGGTTTTTACAAGCATATGTCTTTGTTTTATTAGTTGGGTTGTATTCTTCTGACCATCCAATAGGTCATATGGAAAAAGTAATACTTAGTGTCTTGTTAGCTGCTTTGCTTGGTTTTGTTTTGTTATTTGTTGGGTTGTTTCTTGGAATATCTTTTTATGTTGGTCGAGAGAAAACTAGTCCTTTTGAGTGTGGTTTTGACCCGATAGGGTCTTCCCGTGTACCATTTTCTTTGCGGTTTTTCCTGTTAGCTGTAATTTTTGTGGTATTTGATGTAGAGATTGTTTTACTTTTTCCTGTTGTAATGGTGGTAGGTGGTTCTAGGGTGTGGATTAGAAGCTATTCGGCTTTATTGGTTTTTTTGGTTTTGTTGTTTGGTGGAGTAATTCATGAGTGACGTGAGGGTTCGTTAGAGTGAGAAATGATCACACTTATAGTTATCTCAACCCTATGAACATATATAATACTCTCAATGACCTTACCTATACACCCTCTATCTTTAGGGATCATAGTACTTTTACTAGCTTTTCTTAACTGTGCTCTTATCGCCACAA---TCAGCCCGTGATACTCTTATATGCTTTTTTTTATTTTTATTGGTGGAATACTAGTAATATTTGCATATATTGCGTCCCTCTCCCCTAACATAACCTTCTCTGTCAACAATCCATTAATACCAATCATGCTAACTATTTTTTCCTTGTTTTCTTTTAAGGACTCAAAACTTACCTCAAATTATCAAGCCAATGCGGAACTTACAACTAGAATTAATGATACAACACAAACCTTGAGGTTCTTGTACATAGAGAATGGTATTACTTTCGTTATTCTACTAGCCTGCATACTTTTATTTACTATGGTAGCAAGAGTAAAAATTTGCAAGCCAAAAAGGGGAGCACTACGCCCATTC-TTCTTGCGGTGATTGTGTTCGACTAATCATAAGGATATTGGTACTTTATATATATTGTTGGCTTTATGGTCTGGTTTAGTGGGGTTGGCTTTAAGTCTTTTGATTCGAGCTGAGTTGGGTCAGCCTGGGAGGCTGTT---GGGGGATGATCAGCTGTATAATGTTATTGTTACGGCACATGCTTTTATAATAATTTTCTTCTTAGTAATACCCATGATGATGGGAGGTTTTGGTAATTGGTTAATTCCTTTAATAATTGGTGCTCCTGATATGGCTTTCCCTCGTTTAAATAATTTGAGGTTTTGGCTACTTGTTCCAGCTTTATTTTTGTTGTTGAGATCATCTTTAGTGGAAAGGGGTGTAGGCACTGGGTGGACAGTGTATCCGCC---AGCAGGAAATGTTGCTCATTCTGGAGCTTCGGTAGATTTGGCTATTTTTTCTTTACACTTAGCCGGTGCTTCGTCTATTTTGGGGGCTATTAATTTTATCTCTACTGTCGGGAATATACGATCTCCTGGTTTGGTTGCTGAACGGATTCCTTTATTTGCTTGGGGGGTCACTGTGACTGCTGTTATGTTAGTTGCTGCTTTGCCTGTTTTGGCTGGTGCCATTACAATGTTGCTTACTGATCGAAATCTTAATACCTCGTTTTTTGACCCTACCGGGGGTGGTGATCCCATTTTGTATATGCATTTGTTTTGGTTTTTTGGTCATCCTGAGGTATATATTTTGGTTTTACCCGGGTTTGGTATGATTTCTCATATTGTTATACATTATGCGGGGAAAAAACAAGTTTTTGGGTACTTGGGAATAGTGTATGCTATTGTTTCCATTGGAGTATTGGGTTTTATTGTATGGGCTCATCACATGTTTACTGTTGGAATGGATGTGGATACTCGAGCTTATTTTACTGCTGCCACTATAATTATTGCCATTCCGACTGGTATTAAGGTCTTTAGGTGGTTGGCTACTATTCATGGTTTTGTTAATAAAACCGAGCCCCCTATTATGTGGGCTTTGGGTTTCATTTTTTTATTTACTGTGGGGGGGTTAACTGGTATTGTTGTGGCTAACTCTTCCTTGGACATTGTCCTACACGATACCTATTATGTAGTGGCACATTTTCACTATGTTTTAAGAATAGGGGCCGTTTTTGCTTTGTTTAGGGCTTTTAGGTATTGATATCCTTTAATTTCTGGTGTGACTCTTCATGCTGTCTGAAGTAAGGTTCATTTTATTTTAATGTTTGTTGGGGTTAATATAACTTTCTTTCCTCAACATTTTTTGGGTTTAGCTGGTATACCTCGTCGGTATTCTGATTATCCTGATAGATTTGCCAAGTGAAATGTGGTTTCTTCTTGAGGCTCATTGATTTCTTTTGTTTCTGTACTTCTTTTTATGTTTATGTTGTTTGAGTCTTTTGTTTCTCAGCGATCTGTTGTTTGAGGTAGAGCTTTGAGTAGGTCTTTTGAGTGACAGGATAACAGGTTTCCTGCATCTTTCCATTCGAACAGTCAAGTTGTTAAGATTGTTTTATCGCCAGTGAAAAATAAAAAAAATTTGAGAGTCCCTTTGTTATGTTCT-ATTTTTCTCTTCTTTGTTGCATTGTTTTTGTGGGTGTTTGGGGTCTATGTGATTGGTTTTGTGGGGCAAAGTTATATAGTTGAGTGACAGTTTTTTAGTATATGTAGTACAGACTGAAACTTACCCATTATTATCGACTATATTAGAGTTATTTTTTCTTGCTTTGTTTGTTTAATTTCTGGCTCTGTATCTCTGTTTAGGGTATCATATATGGAAGAGGAGGTATTCATACGGCGATTTATGTTGTTGATTATGGCTTTTGTGGGATCCATAAATTTATTAATTTTTATTCCTAGATTAGTTACCATTCTTTTAGGGTGGGATGGTTTGGGTATTGTGTCTTTTGCTTTGGTTATTTACTACCAAAACAAAAAATCGTTGGCTGCTGGGATATTAACTGTATTAGCTAATCGAATTGGGGATGCTTTATTAATTTTGAGTATCTGTTTCTTAGTTAACTGAGGAGAGTGGCGTATCGGTTATGGTATAAGAGGTAGCTTTAGGTTATTAATTTGTTTCTTGGTGGTAGTAGGAGCTATAACAAAAAGGGCTCAGATTCCATTTTCTGCTTGGTTGCCAGCTGCGATGGCCGCTCCTACACCTGTTTCTGCTTTGGTACATTCGTCTACTTTGGTAACAGCTGGTGTTTATTTAGTTATTCGATTTTACAGTACTTTGGTTGAAGTACAAGACGTTATAGGGTTTTTGAGAAAGGTTGGAGCATTGACGTTGTTAATAGCCGGTTTAAGTGCCTGTTTTGAAGTTGATTTAAAAAAGATCATTGCTTTGTCAACTTTGAGCCAATTAGGTCTTATAATATTTACTGTTGGGGTTGGTTTTCCTATCATTGCTGTTTTTCACCTTTTTACTCACGCCTTGTTTAAGGCCTTGTTGTTCTTATGCGCTGGGTCTATCATCCACTCTACTTTAGATACT---CAGGATGGACGA-ATTTTGGGGAATCTTAATTGCTTG--TTACCTTTTAGTAGTAGGTGTTTGGTACTTAGTAGTGTTTCTTTGTGTGGGATACCTTTTTTAAGAGGGTTTTATTCTAAGGACCTTATTTTGGAGAGGACTTTTAGGGGGCTTAGCGGTAGTCTGGAAGTTTTCGTTAT----GATGATGGGGGCTGGGTTGAGACTGGTTTATAGTCTGCGAATCTTGTTAATAGGGGTGTTTGGGCAAAATTTTGGTAGGGGTTTGTTT-ACCTATGGAGTTGAGAGTGGTTACGTAGTAACTTCTATTGTTGTTTTATCGGTTGGTGCGATTATGGGTGGGTGGTTGTTGCAGAGAGTCTGAGTAGGTGTGAACGGGTTTAGATTAGTTGGTGTTCTTGGAAAGGCGGTTATTGGTGTTGTCACATTCTTTGGTTTGTTTTATGGGGTTATTAATTTTTTCTCAGTGAAAACTTTTAAGAAAAAGTTCTTTAGTGGGTTAAGTCGATTTTTATCTAGGATATGATTTATAAACCTGGTTTCTGGGGGATTTTTAGCAGGGATTGGCTTGAAGTGTGGTAAGCTTATACATTTGCATTTAGATTTAGGTTGAATAGAGGTCTTAGGGGGGCAGGGCATATTTAAGATATTGGAAAGAGGTGTTAACTTGTCCTATTTTGTACAAAGTGGAAGACTGTTGGTTTAT-ACTCGTATTTTTTTAATCTCGTTAATTCTTCTTTTAGTGTGTA-TATGGTACTTTATGAAATCACCCAACAAACTTTTATTTACACTCCTAATGATTACGAGCACTTGCATAGTAGCATCCTCATCTACTTGGTTAATAACATGAATAGGCCTAGAGATCAACATACTTGGTTATATTCCACTTATAT---TCATAAAAGAAAACACAAGAGAATCAGAAGCAGCGGTGAAGTATCTAGTCCCCCAGTCATTAGGATCAACAATTTTTATTGCCTCAGC---AATCATCTCAGCTTACTTTAATAACTTACAA---ACTCTTATACTAATCGCAC-TGTGC--CTAAAACTAGGCGTTGCACCCTTTCATTTTTGATTTCCCCCAGTCATAGCGAGCCTACAACTCTTACCAGCCTTTATTCTTTTGACTTGACAAAAAATTGCTCCTATCTTAGCCATCAGCTCATTCCCTTCATTATTAGTAAAGACCCTCATACCTATTGCAATAATCAGAGCACTATGAGGAGGAATCGGTGGGCTAAATCAGACCGATATTCGATCCCTACTAACATATTCCTCAATTGGACACACCGGATGAATGCTGGCGAGCATTAATAGAAATCACACTATTCTTATTGCTTACCTAGCCACTTACATCATGATTAATAGCTCAATTTATACCTTTTTAATCAAAGAATACACAAAATCTTATAAACAACTTTTCTC---CCCCAA---AGAGCCTATGAGATTCTTTATCTTAGCTATTAGAATTCTTTCCCTAGGAGGACTACCACCCCTCGTAGGCTTCGTTATAAAACTTCTAGTTCTGATATTCAC------AGAAGCAAAAACAATAGTTATCTTTGGCCTAATCGTAGGAGCACTAATTAGTCTATTTTATTACCTGTCACTAACCTTCTCTACACTCCTTAGGTTTAACAAAATACACCTAACTAAAACCCAAATAACCTCAAAACAGACAATTCTGTTCCTATT-ATCCCAAGTCCTCCCACTAACACTAATCCTCTTTTTATTC--ATTTTTAGGTTTGGGGCTGTTAGGGTTTTATTGGGTTTATTAAGTGGGTTGGG-ACAAAGGATTTTTTGGTGGGGGGTTTTGTGGGGTTG--TGTTGTTTTATTTTTGATAAGTTTGGTGTTATGGTTCAGTCCTGTAGGGTTAGCGAGGTGTTG----GGGTGAGTTTTTGGTTATTGATAGTTTTTCTTTTAGTCTTGTGTCTTTAACCGTTTTGGTTTCTGGTCTTAGGTTATTAGCTAGGGTGCGTGACGTACAAAAAGCAGATAATAAGCGTGTTGAGTTTGTTTCTAGGGTTTTGATACTAACTGTAGTTCTTGTTTTTTGTTTTAGTGTTAGGTC-TCTGCTAAGTTTTTATATTATGTTTGAATTTAGACTTATTCCTATTTTATTGATTATTTTAGGGTGAGGCTATCAACCGGAACGATTACAGGCTGGAAAATATATATTACTTTATACAATTAGTGCTTCTCTTCCCCTTTTGGTTTTAATTGTTGTGCTCTTGATTAAGGGGGGATCTGTTTTTTGGGGGTGAAAGCTTTTAGGGTTTGGGTGAAGGTGGTTAGTAACTCTTTGTGCCTCTTTGGCTTTTTTGGTAAAGTTGCCTATTTACGGGTTTCATTTGTGGTTACCAAAGGCTCATGTAGAGGCACCAGTAGCTGGGTCTATGATTTTGGCGGGTGTTTTACTTAAGCTTGGTGGTTATGGGCTAATTCGGTTTTTTTATAGGTTAAGATT---ATTTAGGACCTTGACTATTTCTATTGTTTTTTGTCTTGGATTAATAGGAGGAGTTGTCGCTAGAATGGTATGTTTTGCTCAGAACGATGTGAAAGCCTTGGTAGCTTATTCATCTATTGGGCATATGAGTTTGGTTTTAGGGGGTATTTATTCAAATACAGATTGGGGGTGATTAGGTTGTTTATTGATGATAGTTGCTCATGGTTTATGTTCTTCTGGGTT-ATTTTTTCTGGCT-AGTGAGACTTATAAGTGCTATAGAACTCGAAGATTGTTCTTGGTTAAAGGTGGATTGGTGTTAATCCCTGGGGTTTCTCTGTGTTGGTTTTTAATGTGTGCCATTAATATAGCTGCTCCACCCTCTTTGAAT-TTATGAGGTGAATTAATACTTGGGATTTCTGTTTTGAGGTATTCTATAACATTTGCTTTGTTGAGAGGAGCTATGACCTTTTTGAGTGGACTTTATTCATGATATTTGT-ACTCGATTACACAACACGGACAGTATCCATTGTGGCTGCGTGGTGTTG-TTGTGGCTGAGGAATATGTTAGCTATATTATTAGGTTTATATTAGTTTTTATACTGGGAGTAGCTGGTGTAGTGCTAATGTCACTAACAAAAATATTTCATTGATGTACAAAATTAGCTATACCAATTAAACTACATATGGTAGCCCA-CGCGCATTGTGTATAACGGACTTA--TCTTAATAAA-CCTTTAAAA-GCTTACC--TTAAGACATAGCCCAAAAACATTT-AGT-ATAAGTGTTTAATCTTTTCACAACACCAATGTCCTATATTATGC-TTTGTTAGGAAACTAAGCCATAGAAAATAAGTA---AAAGGGGTGGCAAAAAATGGTGCCAGCAGTCGCGGTTATACCAATACCCCAAGCCAATTC-CGACAAATTGGGATAA-CCAATTCTTAAAGACCACAAGATTAA-ATTTTAATGTAAAAAGTAAATTAAAACCAAACCCTAACCCGTCTTAACTC-AATTATCCCAACAAACCACAACCT-CAAAACTCGGATTAGATACCCGATTATTGTGTGGCCCAACATAAA-AAAGAATACTACGAGCGAAAGCTTAAACCTCAAACAATGTGGCGGTGCTTTACT-CCTCATCAGGGGATCCTGTGGCTTAATTCGATAATCCACGA-AAATCTTAGCTATTCTAGTGTGCACAGCTTGTGTATGGCCGTTT-ATGCTTGCTCAGA-GAAGAAAAAAAAGGAAGCAATAGGATT---AACCATCC-AAAAATTCAGGT-GACATACAGCCAATGAAGAGCAGATCCATGGGATACAAATAAATA-TTTTTATCAAATTTAAAGTTCTAA-GCTTTAA--TGAAGGAGGA-CTTGAAAGTAAGATTTTTTACATAAAATAAATCTGAATAAGAACTAAAGCGCGCA-CAAATCGCCCGTCACTCCGACAA-CAAAGTAGGATAAGTCGTAACATAGTAGGGGTAATGGAAATTGTCCCTATATCAAATTTCCTATACGAAAAATTCATCCGCTGATTAAAATTTTAAACAACTCTTTATACGATCTTCCAGCCCCAGTTAACCTATCGGTGTGGTGAAACTTTGGATCCCTACTAGGTTTATGTCTGGCCACACAAATCATTACAGGACTCTTTCTTGCTATGCACTATACCCCAAATGTTGATCTTGCCTTTTACTCCGTTTCCCATATCTCACGAGACGTGAATTATGGCTGATTAATACGGACAGTACACGCAAATAGTGCCTCGTTTTTCTTTGTATGTATTTACCTTCATACAGGTCGTGGAATATATTATGGATCTTATTTGGCCAAAGAAACCTGAAACATTGGTATTGTTTTACTCTTTCTCACCATAGCAACAGCTTTTTTGGGCTACGTACTCCCATGAGGTCAAATGTCTTTTTGAGGAGCCACTGTAATTACCAACCTGCTCTCAGCAATTCCTTACATCGGAAAGACCCTAGTATACTGATTATGGGGAGGATTTTCAGTAAGGAATGCGACCCTGAGACGATTTTTTGTTTTACACTTCGTTCTTCCTTTTGCTATCGCAGCTCTCGCTGTAATTCATTTGTTGTTCTTACACCAGACCGGGTCCAATAACCCCCTTGGGGTTTCGTCTAACGTCAACTTAATCCCATTTCACACTTACTATACAACAAAGGATCTTGTGGGATTTGCCTTCCTCTTGATACTATTAACCTTCATTTGTTTATTCTCACCCAACCTTCTAACGGACCCAGAAAATTACATTCCAGCTAACCCACTGAGAACACCTGTACACATTCAACCAGAATGATACTTTTTGTTTGCCTACGCAATTTTACGGTCCATTCCTAACAAACTAGGGGGGGTCATTGCCTTATTAATGTCAATTTTAGTTTTAGCTTTCATTCCAGTATTGCACTCCAATGTTATACGCTCCAATACCTTTTATCCAATGAATCAAACTTTTTTTTGACTGTTTCTTGGGGTTTTTATCGTACTCACCTGAATTGGTAAACAACCGGTAGAAGACCCATTTATTTGAATTGGTCAAACCTTCTCAGCTATATATTTTATGTTTTTTCTATTATCCCCTATGCTCTCGAAAACATGAGATTTCTTACTATTTTCTCCAGGAAAATGTTACGTAATCCTTTTCATTTGGTGGAATTTAGTCCGTGACCGTTTACTGCTGCAGGTGGGGCATTGTTTTTGGCTGTTGGGTTGGTTAGTTGGTTTCATGGAAAGGGGGTAATTTTGATATTACTAGGTATTTTGGTG---ATTCTTTTAACTATGGTACAGTGGTGACGAGATGTTATCCGTGAGGGTACTTATCAAGGTTATCATACTAGGTGAGTTAGTATGAATCTTCGATGAGGGATGGTTTTGTTTATTTTTTCT-GAGGTATGTTTTTTCTTTGCCTTTTTCTGGGGGTTTTTTCATAGAAGGCTTGTTCCTACTATGGAGTTGGGATGTGTCTGGCCTCCTGTTGGAATTATACCTTTGAATCCTTTTAAGGTTCCTTTGTTAAATACAGCTGTGTTGTTGGGTTCGGGGGTTAGTGTTACTTGGGCTCATCATGGTTTAATAGTTGGTAGTCGTGAGGAGGCTTTATACGGGTTGTTATTGACTGTGTTTT-TAGGTTTGTATTTTACTGTTCTTCAATGGGGGGAATATCAGGAGGCTTCTTTTAGGGTGGCTGATAGGATTTATGGTTCTACTTTTTTTGTAATGACAGGGTTTCATGGGTTACATGTTTTAATTGGAAGGGTTTTTCTTATGGTATGTACGGTACGGTGTTATTTACATCATTTTTCTGTTTCGCACCATTTTGGGTTTGAGGCTGCTGCTTGGTATTGACATTTTGTTGATGTAGTTTGGATTTTTTTGTATCTGTGTATTTATTGGTGGGGTTCT
>Lamprotula_leai_JQ691662
ATGAGCTTTTGAGGTCAGTTAGGGTTTCAGGATAGTTTTAGTGTTTTAAGGTTTGAGCTGACTTTTTTTCATGATCATGCTATGTTTGTTCTTGTTTTGGTGTCGTCGTTTGTTGGTTACATGATGGTGTGCTTACTTAAGAGGGGGCTATCTTCTCGATTTATTATGGAGGCTCAGGCTCTTGAGGCGGCTTGGACCGTGGTTCCTGGGTTGCTTTTGTTGATTTTGGCTATTCCATCTGTTCGTTTATTGTATTTGTTGGATGAGGTTGGTGTTCCTAGTGTAAGATTGAAGGCTATTGGGCATCAGTGATATTGGGAGTACGAGTATAGGGATGGTAGGCTTGTAAATTTTGATTCTTATATAGTTAGGAATGTGGATGAGGGGAGTGGGGGTTATCGTTTGTTGGAGGTTGATAATCGGTGTGTGTTGCCTTATGGGGTTGACAGTCGAGTGCTTGTTAGATCTGCTGATGTTATTCATGCTTGGGCTATTCCTTCTGTTGGTGTGAAGGTGGATGCTATTCCAGGACGAATTAATCAGCTGGGTGTACATTTAATGGGGTCTGGGTTGATGTTTGGGCAGTGCAGGGAGATTTGTGGTGTAAATCATTCTTTTATGCCTATTGGTGTGGAGAGAGTTTCTGCTAAGGTTTTTTATTCTTGATTAATGGGTTTGAGGGTTTTTCCTGCTGTGGGTGTTGGGGCTATTGGGGTGTTGGTTGGGGGGGTGTGTTTGATGTCTCAACGGAAGAGACTCTTTGGGGCTTTATTAAGGATGGAGATTTTTACTTTGAGGGTTTATATTATGGTTTTTAGGGTGGTTTGATATTTAGGGGAGTTAAGAAGTGCTTGTTTAATTTTTTTGGGTTTTGGGGTGTGTGAGGCAGCGTTAGGGTTAAGTGTGTTAGTTTCTTTAGTCCGTAGAACTGGAAGTGATTACGTTGGTGGGCTTACTGCGTGTCATTACTAGAGCGTAAAGCTCTTGGATACTTCCAAATCCGAAAAGGCCCCAATAAAGTTGGGATAATTGGAATCCCACAACCATTAGCTGACGCCCTAAAACTCTTTGTGAAGGAATGAGTTACCCCAGTATCTTCCAACTATTTGCCGTTTATTTTAACCCCAACAATTATACTTATCTTAGCCCTTAGCCTATGACAACTATACCCCTCTTTCATATTAACATCTCAAATGGTCCTAGGTATATTACTATTTTTATGTATCTCCTCACTAACCGTCTACACAACCCTTATAGCCGGATGATCATCCAATTCAAAGTATGCACTCCTAGGGGCTATTCGAGCTATGGCCCAAACCATCTCTTATGAGGTAACTATAACCTTAATTATTCTATTCTACCTATTTTTAAGTATAAAGATAGACTTAGTTGCACTTCGACTAACTAATCTGCTAATACCAACTATTCTCCTCTTCCTACCGCTTGGTATTATATGGATCACAGTAATTTTAGCTGAAACAAACCGAGCCCCATTCGACTTTGCTGAGGGAGAATCAGAACTAGTTTCTGGCTTTAATATTGAATATGGTGGAGCAGGCTTCGCTTTCTTATTTATAGCCGAGTATAGAAATATCTTAATAATAAGCCTCATTACATCTTGCATACTAACAGGCACTTTAGCTATATCCATCCCTATAACAATCGCTTTCCTTTGGGCCCGAGCCACCCTACCTCGCTACCGATATGATCTCCTTATAGCAATAGCTTGAAAATCTTTTCTTCCAGCAAGACTAATAATTTTACTAAGCTTAATTCCACTTTTACTCCTTGCAACGCCATTCACTATAACCATAAAGCCTCAAGAAAACCATCAC-ACTCCAT-AGTATCACT-TATAACAGCCTGTTTATCCCGCAAGGATAAACCTACGCACAACACAGAAAAGTTTACCCCTTATCCCTTTTGCATCATGGAGAAGCAACATATAATTAACAACTTAAGCTCCCGAATAATTATGAGCTACTAGACCTTAAGAATCAATGTATCACAATTGATATAGTAACTTCTAGTAGGAGTAACAAGCCTTCCATATAATTAGATAGCTGGTTTTCCGCAAAAAGCATCAAAGTGCTGCCCTATATTGGACACTATTTACAAACCAG-AATAGGTCTAAATCTCCTGAGGATTAGCTCGGAAGAAAGATAAAAATA-TAGAAATAAATCACCTTAAAAGTAGGCTTAAAAACAGCCACCAAAC-AACGTTCTAGTTAACAACTATCGCTAAAGTAATCAAAC-CTAAATTTTTCTTAATAGAGGAACCTAACGCAACACTCACTTCGTTAATGCACCGGCATTCTATTAGTATT-CAACAACCAGCTTTCTACA-AATTTAA--AAACTGAAACC-AAAAAACACTACACCACA-AACCTATATAAAGCGAACTCGGCAATTACGTTCTTTGCCTGTTTACCAAAAACATCGTCTTCTGATCA--CAAGCATAGAAGATAATGCCTGCCCAGTGAAA--TTTAAACGGCCGCGTTAGCGTGAGCGTGCTAAGGTAGCGTAATAAATAGCCTCTTAATTGGAGGCCAGTGAAAGGCAAGACTAGGAACACCTGTGCTCTTTATACCAAAAAAATTTTTCATCTAAGTGAAAAGACTTAGATACTAAAGGAAGACGAAAAGACCCCGCGGAACTTCATCTTTTCTTA-CACTAC-TGCCCAGTAGCACAAAGATGAAAGATTTGATTGGGGCAATCTCGGAACTACCCAAGCTTCCGA-TTCCTACTAAAACACATCTAAAATTTGGTACAGACAAAACAGCAGTTACCCCGGGGATAACAGCGTCATCCAACTTAAGAGTACACATCGAAAGTTGGGTTTGCGACCTCGATGTTGGCTTAAGGTTATCCACATTAGTGCAACCGCTATGAAAGGACAGTCTGTTCGACTTATATACCCTTACACGAGCTGAGTTAAGACCGGCGCAAGCTAGGTTGGTTTCTATCTCCTTTA-TTAACACCCTCCTTGATTGTACGAAAGGACCCCAAGGGGTGCACCCAATCTAAGCACACAATAAACCTCATAATGTTGATAGATATTTTTTCTTCTTTGGATGCTGGGGTGTACCCGAGG--------------TTTAGTATTTGGGGTCTTGTGTGGTTGAGTGGATTTGTGGGTTTATCAG----TTTCTTTGGTACAGTCTTGGGT--TGGGGTTTCTGGTTTTGTGGCTGTCTTTTCTTTGTTAGTTGAGTTGGTTTTAAGATTGGTGAAGAGTTGCTCCGGAAAATTTTTTGGGGGTTTTGCCTTGGGTCAGGTTTCTTTGTTTGTGATAATTTTTGTCATTAACATTTCTGGGATAGTGCCTGATGTTTTTAGCCCAACCAGGCATTTAGCATTGACTTTTGTGTTGGCTGTGGTTGTTTGGTTTTGTTTAATTATTAGCGGATGGGCTTATTCCTGGAATCGGAGAGCAGCCCATTTGGTTCCTGCTGGTAGGCCTAGTGGGTTAATTCCGTTGCTTGTATTGATTGAGAGAGTTAGGGTTTTAATTCGTCCTATTACTTTGGGGGTTCGATTGGCTGCTAATATCACTATGGGGCATCTTATGTTACATGTTATTGGTGAGTATTTGGTTGGGTTTTTTTATAGTAGGTCTTTGGTGGGTGGGTTAGTAGGAAGGGTAGTGATGTGGGGTTATGTTATGTTTGAGTTTGCTGTAAGGTTTTTACAGGCTTATGTTTTTGTTTTATTGGTGGGGTTATACTCTTCTGATCACCCGATGAGGCGTATGGAAAAAGTTGTGGTGAGGATTTTGTTGTCTAGGGTGTTGGGGATTGTGTTGTTAGTTGTCGGGTTATTTTTAGGGTTTTCAGTTATACTAGGTCGAGAGAAGTCTAGTGCATTTGAGTGTGGGTTTGACCCGGTGGGGTCTTCTCGGGTGCCCTTCTCTTTGCGATTTTTTTTATTGGCTGTTATCTTTGTGGTTTTTGATGTAGAGATTGTTTTGTTATTTCCTGCTGTGTTGATTATTGGAAGACCCCTAATGTGGCTAGGGGGGTGTTTTATGTTGTTATTTTTTTTGTTGTTACTGTTTATTGGGGTTGTTCACGAGTGACGCGAGGGGTCTTTAGAGTGAGAAAGGATCACCATCCTTACTTTAACCACCCTATGATTATACTTAATAACCACAATAATCCTACCAATACATCCGCTATCACTAGGCATAATGGTCTTAGTCCTAGCCTTTATTAGCTGTGTTCTTGTTAGAACTA---TAAGCCCATGATATGCTTATATACTATTTTTTATCTTTATTGGTGGAATATTAGTTATATTTGCCTACATTGCATCGCTCTCTCCAAACATAACATTCTCCCTTAACTCACAACTTATACCAACTATCGTAACTATTATAACCATTACCACTTTTACAAGTACTAGTCTTACCTCAAACCATCAAACTGACTTTGATCTTAATCTCAGATTGAATACCACAACCCAAGCCCTGAGATCGTTGTACTCTCAAAGTGGCAACAATTGCGTAATCCTACTAGCCTGCGTACTACTTTTCACTATAGTGGCAAGAGTTAAACTATGTAAACCAAAAATAGGAGCATTACGCCCGTAC-TTTTTGCGGTGATTGTGTTCTACAAATCATAAGGATATTGGAACGTTGTATTTGTTGTTGGCTTTGTGGTCTGGGTTGATTGGGTTGGCTTTGAGGCTTTTGATTCGAGCAGAGTTAGGACAACCTGGTAGGTTGTT---GGGGGACGATCAACTGTATAATGTTATTGTTACGGCACATGCCTTTATGATAATTTTCTTTTTGGTTATACCTATAATAATTGGTGGTTTTGGGAATTGACTTATTCCACTAATGATTGGGGCTCCTGATATGGCTTTTCCACGATTAAATAATTTGAGGTTTTGGTTGCTTGTTCCGGCTCTTTTTTTGCTATTAAGGTCTTCGTTGGTAGAGAGCGGTGTGGGGACTGGGTGGACGGTTTATCCCCCCTTGTCTGGGAATGTTGCTCATTCTGGGGCTTCGGTAGATTTGGCTATTTTTTCGTTGCATTTGGCTGGTGCTTCTTCTATTTTAGGTGCTATTAATTTTATTTCTACTGTGGGAAATATACGGTCTCCAGGTGTAGTGGCTGAGCGTATTCCGTTGTTTGTGTGGGCTGTGACGGTAACGGCAATTTTGTTGGTTGCAGCATTGCCTGTGTTGGCAGGGGCGATTACTATGTTACTTACTGATCGTAATATTAATACTTCGTTTTTTGATCCGACTGGTGGAGGTGACCCTATTTTGTACATACACTTGTTTTGGTTTTTTGGGCATCCTGAGGTGTATATTTTAATTTTGCCTGGATTTGGGATGATTTCACATATTGTGATGCATTATGCTGGGAAAAAACAAGTTTTTGGTTATTTGGGAATGGTGTATGCTATTGTGTCTATTGGGGTATTGGGTTTTATTGTTTGGGCTCATCATATGTTTACTGTAGGCATAGATGTAGATACTCGGGCGTACTTTACTGCTGCAACAATAATTATTGCTGTGCCAACTGGTATTAAGGTTTTTAGGTGATTGGCTACTATTCACGGTTTTGTTAATAAGACTGAACCGCCTATTATGTGGGCTTTGGGTTTTATTTTTCTGTTTACTGTGGGTGGATTGACAGGGATTGTGTTGTCTAATTCGTCGCTTGATATTGTGTTGCACGATACTTATTATGTAGTGGCTCATTTCCATTATGTATTGAGGATGGGAGCTGTTTTTGCGCTGTTTAGGGCTTTTAGGTATTGATATCCGTTGGTTTCTGGGGTTACTTTTCATGCGGTTTGGAGGAAGGTTCATTTTGTTTTAATGTTTGTTGGGGTTAATTTAACATTTTTTCCACAGCACTTTTTGGGTTTGGCTGGGATGCCACGTCGGTATTCTGATTATCCAGATAGGTTTGCAAAGTGAAATGTAGTGTCTTCTTGAGGGTCGTTGATTTCTTTTGTTTCTGTTTTGTTATTTATGTTTATGTTATTAGAGTCGTTTGTTTCTCAGCGATCTGTTGTTTGGGGAAGGGCCTTGGGGACTGCTTTTGAGTGGCAGGACGGTGTTTTTCCTGCTTCGTTTCACTCAAATAGGCAGGTTGCGAAAGTTGTTTTATTGCCAGTGAAGGTTTTGAAACGTTTGGGGGCCCCTCTGTTATCTTCT-GTTTTTTTATTTTTTGTTAGTTTAGTTTTGTGGGTATTCGGGGTTTATGGGGTTGTTTTTTTAGGGGGAGGTTTTCTGGTAGAGTGGCAATTTTTTTCGTTGTGTGGTGTAGATTGGACTTTACCAATTATTGTTGATTATGTTAGAATTATTTTTTCTTGTTTTGTTTGCTTAATTTCTGGCTCGGTATCTTTGTTTAGGATGTCGTATATGGATAGAGAGGTTTTTATTCGACGGTTTATGTTGTTAATTATGGGGTTTGTTGGGTCAATGAACTTGTTGATTTTTGTTCCTAGATTGGTGACAGTTCTTTTGGGTTGGGATGGTTTGGGTATTGTGTCCTTTGCTTTGGTAATTTATTATCAAAACAAAAAATCTTTGGCTGCCGGGATGCTAACTGTTTTGGTTAATCGTATTGGGGATGCTTTGTTAATTTTGGCTATTTGCTTTTTGGTAAATTGGGGCGAGTGGCGTTTTGGGTATGGGATGTCTGGTGATTTTGGTGTGTTTATTTGTTTACTTGTGGTTATTGGGGGTATAACTAAGAGGGCTCAGATTCCGTTTTCTGCTTGGTTGCCAGCGGCAATAGCTGCGCCTACCCCGGTGTCAGCTCTTGTACATTCTTCTACTCTAGTTACGGCTGGTGTTTACTTGGTAATTCGGTTTTATAGGTCTTTACTTGAGAGGCCTGAGACTTTGTGAGTTTTGAGAAAAGTGGGGGCTTTGACCATGGTAATAGCTGGGCTAAGGGCTTGTTGTGAGGTGGATTTGAAGAAGATTATTGCCCTATCTACACTTAGGCAGCTTGGTTTTATGATATTTGCTGTGGGGATTGGTTATCCACTTATTGCGGTTTTTCATCTTTTTACGCATGCTTTGTTCAAAGCCTTATTATTTTTGTGCGCTGGGTCTATTATTCACTCTACTGGAGATACG---CAGGATGGTCGA-ATTTTGGGTGGGGTTGGTTTTATA--CTACCTTTTAGCAGGGGATGTTTAGTGCTCAGTAGTGGGGCCTTATGTGGGATCCCTTTTCTTAGTGGGTTTTATTCTAAGGATTTGGTTTTGGAGAGGGCTTTTAGTGGTTTTAGAGGAAGATTAGAAGCTGTTGTTAT----ACTGGCTGGGGCTAGTTTGAGGCTTGTTTATAGTTTACGGATTTTGCTGATGGCTGTGTTTGGGCAAAATTTTGGGGGCTCTTTACTT-TCTTTTGGGGTTGAGAGTGTTTATGTTGTAGTTTCTATTACGATTTTGGTGGTTGGGGCGATTTTGGGGGGGCATCTTTTACAGGGAGTGTGGGTATCTGTAAACGGGTTTGATATGGTTGGTGTTTTTGGAAAGGTTATTATTAGTTTTATTACGTTCGTTGGGTTATTGTATAGGTTTGTTAATTATTTAAGGGTTTGGAAGTTTAGACAGGTTTTAACTGGGTGATTAGAGCGCTTTTTGTCTAGGATATGGTATATAAATTTAATTTCGGGTAGGTTGGTGGCTGGTATTGGTTTGAAGAGGGGCGTGATTGCACATTTGCGTCTAGATCAAGGGTGGATGGAGGTTTTTGGGGGACAAGGTGTATTTAAGATTATGGGAGAAGGTGTTGTAGTCTCATATAAGGTGCAAAGGGGGAGATTACTAGTTTTT-ACTCGAATTTTTGTTGTTGTGGTGTTTCTTGTATTAATGATTGTTCCATTCT-TTATGAAATCGCCAAACAAATCTTTATTTTTGTTCCTAATAATTATAAGCACCTGCATGGTACTTTCCTCGTCTAATTGACTGATAACGTGGATAGGCCTCGAAATTAACATGTTAGGGTTTATCCCGCTCATGT---TTTTTAAAGAAACTGCAAACGAGTCAGAAACAGCCATAAAATATCTGGTACCTCAATCTCTAGGCTCAACAATTTTTATTGCTTCTGC---CGTAATCTCCCTTCATTTGAATAACTTGCAG---TCCCTAATATCAATCGCAA-TATGC--TTAAAGCTAGGGGCTGCACCGTTTCACTTTTGGTTTCCGCCAGTGATGGTCGGTCTCCATTTATTGCCTGCCTTTATCCTTCTGACCTGACAAAAAATTGCTCCCATCTTTGCCATTGCCACCTTCTCCCCAAGGCTCACAAACGATGTTCTTTTGGTTGCAAGAATTAGAGCATTGTGGGGCGGAATTGCAGGCCTAAACCAAACTGACATCCGTTCCCTATTAACCTACTCTTCAATTGCACATACAGGGTGAATGTTAGCTGCCATTGACAGTAGCGTCACTGTTCTATCTGTCTATGTAATAACCTACGTCTTGATTAATATCTCAATTTACACCACTCTAACTTCACCCTCTCTAAAATCTCACAAGCAACTATTTGC---CACCCA---TAGACCAAACAGCTCACTTCTATTAGCTATCAGGATTCTTTCTTTAGGGGGATTACCACCGCTCGCAGGATTTATCATAAAACTTCTTGTTATTAAGTTCAC------TCAAGTTGGGCTAATGGTCCTTCTAGCTTTAATTGTTGGTGCCCTAGTAAGCCTGTTCTTTTATTTATCGTTAACTTTTTCCCCCCTACTGAGATTAGCTAAGGTACGACTAGATAAGTCCTATAT---CTCAAAATCATCCGTTATATTTTCTCT-AGCCCAAATCATACCTTTATCTTCTTTTTTATTTTTCTTT--------------------ATGGGGGTATTAATTAGGGTAATTGGTTTATTTAG-TCGGTTGGTGTTGTGGTGGGGGTTTATTTGGGGTTG--TGTTGTTATGTTTTTTGTGAGGTTTGAGTTGTGATTCAGTCCTGTGGGGCTTGGTAGGTGTTG----TGGTGAGATAATGGTTGTGGATAATTATTCTTTTGGGCTCACGTCTTTGACTGTTTTGATTTCTGGGTTAAGGGTATTAGCTAGAGTGCGTGATGTTCACAAAAGAGGGAATAATTGTATAAGATTTGTCTTTGGTGTTTTAATTTTAACTTTGGTACTTGTTTTTTGTTTTAGGTTTAGGTC-TTTGTTGAATTTTTATATCCTGTTTGAGTTTAGGTTGATTCCCATTTTGTTAATTATTTTAGGGTGAGGATATCAACCTGAGCGACTGCAGGCCGGAAAATATATAATACTTTACACTGTAAGGGCTTCCTTGCCATTGTTGGTTTTAATTTTGTTAGTTTTGGTTCGAGGCGGGACTGTCTTTTGGTGGTTTAGTTGTGTAGATTTTCAGTTAGGTTGGTTGGTTACTCTGTGTGCTTCATTAGCTTTCATGGTAAAGTTGCCTGTTTATGGGTTTCATTTATGGTTACCTAAGGCTCATGTTGAGGCCCCTGTGGCAGGGTCAATGATTTTGGCTGGTGTTTTGCTGAAGTTAGGGGGTTATGGGTTAGTGCGAATTTTTTGTGTGTTGGGGTT---GTTTAGGTCTTTTGTTATAACTGTGGTGTTTTGTCTTGGGTTAGGAGGGGGGGTTGTTGCGAGTTTAATTTGTTTTGCTCAGAATGATGTAAAGGCGTTAGTGGCTTACTCTTCAGTTGGGCACATAAGGTTGGTTTTGGGGGGGGTGTTCTCTAGCACTGAGTGGGGGTGGTTGGGTTGTTTGTTAATAATGGTCGCGCATGGATTATGCTCTTCTGGGAT-GTTTTTTTTGGCT-AGTGAGAGGTATAAGTGCTATAGAACCCGAAGGTTGTATTTGGTAAAGGGTGGATTGGCTTTGATTCCTGGCATTGCCTTGTGTTGATTTGTAATGTGTGCAATTAATATAGCTGCTCCACCTTCTTTGAAT-TTGTGGGCTGAGTTGATGTTGGGTATTTCTGTTTTGAGCTACTCTAGAGTTTTTGCCATTTTCACTGGGGTTATAACCTTTTTAAGTGGCTTGTATTCTTGGTATGTTT-ACTCTGCTACTCAGCATGGTCAGAGTCCGTTTTGAGTTCGTGGGGGAA-CTGTACTGGAGGAATTTATTAACTATATAATTAGCTTTGTGTTGGTATTTTCTTTGATGGTAGTGGGGGTAGCTTTGGCTTGTTTTTGTAAAATATTTCATTGACGTATCAGGTTAACTACACCAGTTAAACTACATATGGTAGCCCA-CACACATTGTGCCAAAGTGCTTAATTTACGAATAAA-TCTTTAACAGATCGTACTCAATAAATTA--ATTCTTGACCCTGCCCA-CCAGATCAAAGGCCTGCCCACAACACCAATGTCCTATATTAGT--CGAGCTAGGGAACTAGGCGCTAGAAAACAGGTGA--ACAGGGGTGGCTAAAG-TGGTGCCAGCAGTCGCGGTTATACCTCTGCCCCAAGTTAA-TCACCTCAAACA-GGGACAATGCCAAC--ATTGGTCTAATGATCAC-TTTCTTACGTAAAAAATAAATCATAACTAAACCCAAACAAACCATACGCC-CTTAATCCCAACAAACCACAACCT-CAAAACTCGGATTAGATACCCGACTATTGTGTGGCCCAACACAAA--AAGAATACTATAAGCGAAAGCTCAAACCTCAAACAATGTGGCGGTGCTTAACT-CCTCATCAGGGGATCCTGTGTCTTAATTCGATAATCCACGA-AAACCCTAGCTTTCCTTGTTA-T-CAGCTTGTGTATGGCCGTTT-ACGCTTGCTCAAAAAAGA-CTTTAAAGGAAGCAACAGGACC---ACC--TCCCCTTAATTCAGGT-GACATACAGCCAATGGAAAGCTGACTCATGGGATACAAATAAACA-CACT-ACCAGACTTAAACCTTAAA-CCATTAA--TAAAGGAGGA-CTTGAAAGTAAGACCTGATACACAAAATCAGTCTGAACAAGAACTTAAGCGCGCA-CAAATCGCCCGTCACTCCGACAG-TAAAGTCGGATAAGTCGTAACACAGTAGGGGTAATGGAAATTGCCCCTATATTAAGCTACCAACACGAAAAACTCACCCAATTATTAAGACCCTGAACAACTCCCTTTATGACCTTCCAGCCCCGACAAATCTATCCACTTGATGAAACTTTGGGTCCCTTTTAGGCCTATGCCTAGGCACACAAATCATTACAGGTCTCTTCCTAGCCATACACTATACACCAAATGTAGACCTAGCCTTTTACTCTGTTTCACACATCTCTCGAGATGTAAATTATGGCTGACTTATACGGGCTATCCACGCAAACGGCGCCTCCCTCTTTTTCATTTGTATCTACCTACATTCAGGTCGTGGAATGTACTACGGCTCATACTTAGCTAAAGAAACCTGAAACATTGGAATTATTTTAATATTCCTAACCATAGCAACAGCCTTTCTTGGTTACGTACTCCCTTGAGGCCAGATGTCCTTTTGGGGTGCTACTGTTATTACTAACCTACTGTCAGCAATTCCATACATAGGAAAAACCTTAGTTTATTGATTGTGAGGAGGGTTCTCGGTATCCAACGCAACACTAAGACGGTTTTTCGTTTTGCACTTCGTATTTCCATTCGCTATTGCAGCTTTTGCTGTGATTCATCTCTTATTTTTACACGAAAAGGGGTCCAATAATCCCCTTGGTATTTCCTCGAATGTTAATCTTATCCCATTTCATGTTTACTACACGGTAAAAGACGTCGTAGGCTTTACCCTCGCCTTATGTCTATTAGTAGCCATTTGTTTTTCCTCGCCAAACCTTTTAACAGACCCAGAAAATTTTATTCCCGCAAACCCGCTAAGAACCCCAATCCACATCCAGCCAGAGTGGTACTTTTTATTTGCCTATGCAATTTTGCGCTCTATCCCCAACAAACTAGGCGGAGTAATTGCCCTGGTTATATCAATTTTAATTCTAGCCCTTATACCACTAACCCACCTAAACACAATGCGGTCTACCTCATTTTACCCGCTAAACCAGGCCTTTTTCTGGGGTTTCGTAAGAGTTTTTATTATTTTAACATGAATCGGTAAACAACCCGTAGAAGACCCTTTTATCTGAATTGGTCAAACTTTCTCCATTTTATACTTCTCATACTTTGCGCTCGTCCCACTCATTACCAAAGCCTGAGACCTAATTCTTTTTCACGAGCC---ATGTTGCGTAATCCTTTTCATCTGGTGGAGTTTAGTCCATGACCTTTTACTGCGGCAAGTGGGGCGTTATTTTTAACTGTTGGGCTAGTAAGATGGTTTCATGGTAAGGGTATTGGCCTGATGTTGCTTGGGCTTTTGGTG---ATTGTTTTAACTATGGTGCAATGGTGGCGGGATGTGGTGCGGGAGGGTACCTATCAGGGTTACCATACTAGTTGAGTTAGAATGAATCTTCGTTGGGGAATGGTTTTGTTTATTTTTTCT-GAGGTTTGCTTTTTCTTTGCTTTTTTTTGGGGGTTTTTTCATAGGAGTTTAGTTCCTAGGGTTGAGTTGGGTTGTGTTTGACCGCCAGTTGGTATTTTGCCGTTAAATCCATTTAAAGTGCCTTTGTTGAATACAGCTGTGTTGTTAGGTTCTGGTGTAAGGGTTACTTGGGCTCATCATGCGTTAATGGCTGGGAGCCGTGAGGAAGCTTTGTATGGTTTAGGTTTGACTGTATTTT-TAGGGCTGTATTTTACTGTTCTACAGTGGGGTGAATATCAGGAGGCGTCTTTTAGGGTTGCTGATAGGGTTTATGGTTCTACTTTTTTTGTTATAACTGGGTTTCATGGACTACATGTTTTAATTGGAAGGGCTTTTTTAGTTGTTTGTACGGTTCGATGCTATTTGCACCATTTCTCTATTTCGCATCATTTCGGTTTTGAAGCTGCTGCGTGATATTGACATTTTGTTGATGTTGTTTGAATCTTTTTGTATCTGTGTATTTATTGGTGGGGGTCC
>Lamprotula_tortuosa_KC109779
ATGAGCTTTTGGGGTCAATTAGGGTTTCAAGATAGTTATAGTGGTTTGAGTTCTGAACTCACTTTTTTTCATGATCATGTAATGTTTGTTCTCGTATTAGTTTCGTCTTTTGTCGGGTATATGATGGTGTGCTTATTAAAGAGTGGGTTGTCTTCTCGGTTTATTGTGGAAGCACAGGCACTTGAAGCTGCTTGAACCATGGTTCCTGGGTTGTTGTTGTTGATTTTAGCTATTCCTTCTGTTCGATTGTTGTATCTGTTGGATGAAGTGGGTGGACCTATAGTTAGAATGAAGGTTGTTGGGCATCAATGGTATTGAGAGTATGAGTATGGGGATGGTGATGTTGTGAGTTTTGACTCTTATATAGTAAATGGTTTAGAGGTGAGTAATGGTGGTTACCGTCTGTTAGAAGTTGATAATCGATGTGTGTTGCCTTATGGCGTTGATAGTCGTGTGTTAGTGAGGTCTGCTGATGTTATTCATGCTTGAGCACTTCCTTCTCTCGGTGTTAAAGCCGATGCTATTCCTGGTCGAATTAATCAGGTGGGTGTCCATTTAACAAGATCGGGTGTAATGTTTGGTCAGTGTAGGGAGATTTGTGGGGTTAATCATTCTTTTATGCCTATTAGAGTGGAAAGGGTTTCTCCTGAGGTTTTTTATCACTGGTTAATGGGTGTGTGGTTTTTTCCTATAGTGGGTGTAGGGGCTATCGGTATTATGGTGGGTGGGGTGTGTTTAATATCTCAGCGAAAGAGATTATTTGGGGCTTTGTTAAGAATGGAAATTTTTACTTTGGGTGTTTATATCATAATTTTTAGTTTGGTTTATTCTCAAGGCTGGTTAAGAAGTGTTTGTTTAATTTTTTTAGCTTTTGGGGTTTGTGAGGCTGCTCTTGGATTGAGTGTGTTGGTTTCTTTGGTTCGTAGTGTTGGGAGTGATTACGTAGGTGGATTGGTTTTGGGTCATTATTAGAACGAAAGGCTCTTGGGTACTTCCAAATTCGAAAAGGTCCCAACAAATTAGGAATTATTGGAATTCCTCAACCATTAGCAGATGCCCTAAAACTCTTTGTCAAAGAATGAATTACCCCTATATCCTCTAATTACTTTCCTTTTATCTTAACTCCAACAGTAATACTTATTTTGGCACTTAGATTATGGCAACTATTTCCTTCCTTCATACTCTCATCTCAGCTTACACTAGGTATACTTTTGTTTTTGTGCATCTCCTCACTAACTGTTTATACGACACTTATAGCAGGTTGATCCTCTAACTCTAAATACGCTTTACTGGGGGCTGTTCGAGCAATAGCCCAAACCATCTCCTACGAAGTTACCATAACCCTAATTATTATTTTTTATTTGTTTCTAACAATAGAAATAGACATAGTAAGAGTTCGTTTGGCTAATACATCTATAATTATAATAATACTGTTTTTACCATTAAGAGTCATATGGTTGGCAGTAATTCTTGCAGAAACAAACCGAGCCCCATTTGATTTCGCAGAAGGGGAATCAGAACTAGTATCAGGATTCAATATTGAATATGGCGGAGCCGGATTTGCTTTTCTGTTTATAGCAGAATATAGAAATATTTTGATAATAAGCCTTATTACCTCCTGTTTACTAACAGGTACACTAATTCTATCAATTCCAGTAGCCATTATCTTTCTATGAGCCCGAGCAACTTTACCCCGCTACCGCTATGACCTCTTAATAGCAATGGCTTGAAAGTCATTTTTGCCCCTAAGATTAGCCATCTTAATAGCCCTAAGACCACTCCTCTTTTTCCCTAACAATATATTCGTTTTTGAAGCTAT-AACGAAAATTTTT-ACAACAAAT-AGTATTCCA-TAAAAAATCTATTTAAAACCGCAAGGGTCAAATCTAGCTTTTTAAAGAAATGATAACCCCGTATCCCTTTTGCATCATGGAGAAGCAACAAAAACAGAGTAAACTAAGTTCCCGAATGGCTATGAGCTACTAATCCTTAAAAATCAATGTTTCATAATTGATAAAGTAACTTTTAGTAGAAGTAACAAGCCTCTCATATAGTCATATAGCTGGTTTTTCTTTAAAAGCATTAAAGTGCTGCCTTATAGCAAGCATTAACACTAATAACACTATAAAGTTTAACTTACTGAGGACTAGCTCAGTAAGAGATCAAAAATATTTTACTATCTCAACTTTTTAAGTGGGCTTAAAAGCAGCCACCCAAT-AACGTTCTAGCTATCAACTGCTAATTAACAAAACACACATAA-CATTTTAAACCTAAAGAAATTTAACACAAAACTTTACATGTTAATAAACAGGCATTCTATTAGTATTAACGTGATTTATCCATCACAAAC-CTAAAAAAATCTGAATCACTT--TCATTTTACCCTTTAAAATATACAAAGCGAACTCGGCAAATAAATTCCCTGCCTGTTTACCAAAAACATCGTCTTTTGA-ATCTCTCAAATAAAAGATAATGCCTGCCCAGTGAAAATTTTAAACGGCCGCGTTAGCGTGAGCGTGCTAAGGTAGCGTAATAATTAGCCTTTTAATTGGAGGCCAGTGAATGGCAACACTAGGAATATCTGTACTTTGTATACGAAAAAAACTTTTCATCTAAGTGAAAAGACTTAGATAACCAAGGAAGACGAAAAGACCCCGCGGAACTTTACCTTTTCTTACACTTC--TGTCTACAAACTTAAAAGTCTAAGGTTTGATTGGGGCAATCTTGGAACCTCTAAAGCTTCCAATTTGTTATACAACA-CATCTAAAATTTATTAAGGACCAAAAAGTAGTTACCCCGGGGATAACAGCGTAATCCAACTTAAGAGTACACATCGAAAGTTGGGTTTGCGACCTCGATGTTGGCTTAAGGATATCCACATTAGTGCAACCGCTATGATAGGATAGTCTGTTCGACTATTATACCCTTACACGAGCTGAGTTAAGACCGGCGCAAGCTAGGTTGGTTTCTATCTCCTTTGTTAAAAAGTCTTCTTGATTGTACGAAAGGACCCCAAGAGATGCACTTAACACAAGCATTT--TAAACTTTTACATGTTGATAGATATTTTTTCATCTTTGGATGCTGGGGTATACCCTAGT--------------TTTAGGGTTAGGGGTCTTGTGTGATTAAGTGGATTTGTGGGGTTATCTA----TTACCTTAGTTAGGGTGTGGGT--TGGAGTTTCTGGTGTTAATGTCATGTTTTTTGCTTTGGTAGATGTAGTGTTAGATTTGGTAAAGAGTTGTTCTGGTAAATTTTTTGGTGGGTTTGTGTTAGGGCAGGTTTCATTATTCATGTTGATTTTTATTGTAAACATTTCTGGTATAATCCCGAATGTGTTTAGTCCTACTAGTCATTTGTCATTAACTTTGGTATTAGCAATAATAGTTTGGTTTTGTTTGGTTTTTAGTGGTTGAGTTTTTTCTTGGGAGAAAAGAGCGGGTCACCTGGTCCCGACTGGAAGGCCTATTCCTTTGATTCCTTTACTTGTACTAATTGAAAGGGTTAGAATTTTGATTCGTCCAATTACTTTGGGTGTTCGATTGGCTGCTAATATTACTATAGGGCATCTTATATTACATGTTATTGGTGAATATGTTGTAAGATTTTTTTATGGGGTTTCATTTTTTGGGAGGTTGTTGGGGAGTACAGTTATGTGAGGATATGTAATTTTTGAGTTTGCTGTTAGGTTTTTACAAGCATATGTTTTTGTTTTGTTAGTTGGGTTGTACTCTTCTGATCACCCAATAGGGCATATGGAAAAAGTGATATTAAGTGTTTTGTTAGCTATTTTACTTGGTCTTGTTTTGTTATTTGTAGGGTTGTTCCTTGGGATATCTATTTATGCTGGTCGAGAGAAGACTAGTCCTTTTGAGTGTGGTTTTGACCCTATGGGATCTTCTCGTGTACCTTTTTCTTTGCGTTTTTTCTTATTGGCTGTGATCTTTGTGGTGTTTGATGTAGAAATTGTTCTGCTTTTTCCTGCTGTGATAATGGTGGGTGGCTCTTGAATGTGAGTTAGAAGGTATTTGGCTTTGTTAATTTTTTTAATGTTGTTGTTTGGTGGGGTAATTCATGAATGGCGTGAAGGTTCATTAGAGTGGGAGATAATTACACTCATAATCATCTCAACCCTATGAACATACATAATGCTCTCAATGACTTTACCTATACACCCCCTATCTTTAGGGATCATAGTGCTTTTACTAGCATTTCTTAACTGCACCCTGATTGCCACAA---TTAGTCCATGATACTCTTACATGCTTTTCTTTATTTTTATTGGTGGAATACTTGTAATATTTGCATATATTGCATCTCTTTCCCCTAATATAACCTTCTCCGTAAACAACCCGCTGATACCGATCTCACTAACTGTTTTTTCCTTATTTACCCTTAAAAACTTAAGGCTTACTTCAAATTGTCAAGCCAATGCAGAATTTGGAATTAGGGTTAATGATGTAACAGAAACCCTAAGATTTCTATACATAGAGAACGGCATCACCTGTATTATTCTACTAGCCTGCATACTTTTATTTACCATAGTGGCAAGAGTAAAAATTTGTAAACCGAAAAGGGGAGCATTACGCCCATTC-TATTTGCGGTGATTGTGTTCTACTAATCATAAGGATATTGGTACTTTATATTTATTGTTGGCTTTGTGGTCTGGTTTGGTCGGATTAGCTTTAAGTCTTTTGATTCGGGCGGAGTTAGGTCAGCCTGGAAGATTATT---GGGCGATGATCAGCTGTATAATGTTATTGTTACAGCTCACGCTTTTATAATAATTTTTTTCTTGGTAATGCCTATGATGATTGGGGGTTTTGGTAATTGGCTAATTCCTTTGATAATTGGCGCTCCCGATATGGCCTTTCCTCGGTTGAATAATTTGAGATTTTGATTACTTGTGCCAGCTTTGTTTTTATTACTAAGATCATCTTTAGTAGAAAGGGGTGTTGGTACAGGGTGAACGGTATATCCGCCTTTGGCAGGAAATGTTGCTCATTCTGGGGCTTCGGTAGATTTGGCTATTTTTTCTTTGCATTTGGCTGGTGCTTCGTCTATTTTGGGGGCTATTAATTTTATTTCTACTGTTGGGAATATGCGATCTCCTGGTTTGGTTGCTGAGCGGATTCCTTTGTTTGTCTGGGCAGTTACGGTAACTGCTGTTATGTTGGTTGCTGCTTTGCCGGTTTTGGCTGGTGCTATTACGATGTTGCTTACTGATCGAAATCTTAATACTTCGTTTTTTGATCCTACTGGAGGAGGAGATCCCATTTTGTATATGCATTTGTTTTGGTTTTTTGGACATCCTGAGGTATACATTCTAGTTTTGCCTGGGTTTGGTATGATTTCTCATATTGTTATGCATTATGCGGGAAAAAAACAAGTTTTTGGGTATTTGGGGATGGTGTATGCTATTGTTTCTATTGGGGTATTGGGTTTTATCGTTTGGGCTCACCATATGTTTACTGTTGGAATAGATGTAGATACTCGAGCTTATTTTACTGCTGCTACTATGATTATTGCCATTCCAACCGGTATTAAAGTTTTTAGGTGGTTGGCTACTATTCATGGTTTTGTTAATAAGACTGAGCCTCCTATCATGTGAGCTTTGGGTTTTATTTTTTTATTCACCGTAGGTGGATTGACTGGGATTGTTTTGTCTAACTCTTCTTTAGATATTGTTTTACATGATACCTATTATGTAGTGGCACATTTTCATTATGTTTTGAGAATGGGAGCTGTTTTTGCCTTGTTTAGGGCTTTTAGATATTGGTATCCTTTGATTTCTGGTGTAACCTTTCATGTTGTTTGAAGTAAGGTTCATTTTGTTCTTATGTTCGTTGGGGTTAATTTGACATTTTTTCCTCAACATTTTTTAGGTTTGGCTGGTATACCCCGTCGGTATTCTGACTATCCAGATAGGTTTGCCAAGTGAAATGTAGTTTCCTCTTGAGGTTCGTTGATTTCTTTTGTTTCTGTGCTTCTTTTTATGTTTATGTTGTTTGAGTCTTTTGTTTCTCAGCGGTCTGTTGTTTGAGGAAGGGCTTTGAGTAGGTCTTTTGAGTGACAGGATAATAGATTTCCTGCGTCTTTTCATTCAAATAGGCAGGTTGTTAAGATTGTGTTGTCGTCAGTGAAAAATAAAAAAAAATTAAGGGCCCCTTTGTTATGCTCT-GTTTTCCTTTTTTCTATTGCGTTGTTTTTGTGAGTGTTTGGAGTTCATGTAGTTGGTTCTGTAGAGAAAAGGTATATGGTTGAATGACAAATTTTAGGTATGTGTGGTACGGACTGAAGTTTACCTATTATTGTTGACTATATTAGAGTTATTTTTTCTTGCTTTGTCTGTTTAATTTCTGGTTCTGTATCTCTATTTAGGGTGTCATATATAGAGAAAGAAGTATTCATACGACGGTTTATGCTATTAATTATAGCTTTTGTGGGGTCTATAAACTTGTTGATTTTTATTCCCAGATTAATTACTATTCTTTTGGGGTGGGATGGTTTAGGAATTGTGTCTTTTGCTTTAGTTATTTATTACCAAAATAAAAAATCGCTGGCTGCCGGAATATTAACTGTGTTGGCTAATCGCATTGGGGATGCTTTGTTAATTTTAAGTATCTGCTTTTTAATTAACTGGGGAGAATGGCGTATTGGTTACGGGATAACCGGTAGTTTTAGATTATTAATTTGTTTTTTGGTAGTAGTAGGAGCCATAACAAAAAGGGCTCAAATTCCCTTTTCTGCTTGGTTGCCAGCAGCAATAGCTGCTCCTACTCCTGTTTCTGCCTTGGTACACTCATCTACTTTAGTGACTGCTGGCGTTTATTTGATTATTCGATTTTATAGTACTTTAATTGAGACACAAGAAGTGACGAGTTTTTTAAGAAAAATTGGGGCGTTAACCTTGTTAATAGCTGGTTTGAGTGCTTGTTTTGAAGTTGATCTAAAGAAGATTATTGCCTTGTCAACTTTAAGGCAATTAGGTCTTATAATGTTTACTGTCGGAATTGGTTTTCCTGTTATTGCCGTTTTTCACCTTTTTACTCATGCTTTGTTTAAGGCTTTGTTGTTTTTGTGTGCTGGATCTATTATCCACTCTACTTTAGATAGT---CAAGATGGGCGA-ATTTTAGGAAATCTTAACTATTTG--TTGCCCTTTAGTAGTGGGTGTTTGGTGCTTAGTAGCGTTGCTTTGTGCGGAATACCTTTTTTAAGCGGATTTTATTCTAAAGATCTTATTTTAGAGGGAACTTTTAGTGGGTTTAGAGGTAGATTAGAGGTTTTTGTTGT----ATTAGTGGGGGCTGGGCTGAGGTTAGTTTATAGTTTGCGAATTTTGCTGATGGGAGTATTTGGGCAGCACTTTGGTAGAGGCTTATTT-ACTTATGGGGTTGAAAGAGGCTATGTAGTGACCTCTATTGTGATTTTGTCGATTGGTGCAACTATGGGTGGGTGATTGTTACAAAGGGTTTGGGTAGGTGTGAACGGATTTAGCTTAGTTGGCGTTTTTGGGAAGATAGTTATTGGTGTCGTTACGGTTTTCGGCTTGCTTTATGGGTTTGTTAATTTTTTTTCAAAAGAAACTTTTAAGAAAAGGTTATTTGGTGGATTAAGTCGATTTTTGTCTAGGATATGGTTTATAAATTTGATCTCTGGGAGATTTTTGGCAGGAATTGGTTTAAAGTATGGTAAACTCATGCACTTGCATTTAGATTTAGGTTGAATGGAAGTTTTGGGGGGGCAAGGTGTGTTTGGGGTGTTAGAGGGTGGTATTGATTTGTCTTATTTTGTGCAAAGAGGGAGATTATTAGTTTAT-ACTCGTGTTTTTTTAGTTTTGTTAGTATTTTTTCTGGTAGGTA-TAAGATTCAGTATGAAATCACCCAGCAAACTATTATTCACACTCCTGATAGTCACAAGAACTTGTATGGTAGCATCCTCATCCAACTGATTAATGATATGAATAGGCTTAGAGATCAACATACTTGGCTACATCCCACTCATAT---TCATAAAGGAAAATACAAGAGAATCGGAAGCAGCAGTAAAATATCTAGTTCCTCAATCATTGGGATCAACAGTCTTCATTGCTTCTGC---AATTGTTTCAACCTACTTTAACAGCCTACAA---ATTCTTACACTAATTGCAC-TGTGC--TTAAAACTAGGCATCGCACCCTTTCATTTCTGATTTCCCCCGGTTATAGCAAGTCTCCAACTTTTACCAGCCTTTATTCTATTAACCTGACAAAAAATCGCCCCTATCTTAGCCATCAGCTCATTTTCTTTACTATTAGTAAAAACTCTCATACCTATTGCGATAATCAGAGCACTATGAGGGGGTATCGGTGGGTTAAACCAAACCGATATCCGATCCCTACTCACATATTCCTCAATTGGGCACACCGGATGAATATTGGCAAGTATTAATAGAAACCACATAGTTCTCATCGCTTACCTAACCACTTACATTCTCATCAACACCTCAATTTACACTTTTTTAATTAAAGAATATACAAAATCTTACAAACAACTTTTTTC---GTCTAA---GGAACCCATAAAATTTTTCGTTCTAGCTATCAGGATTCTTTCTTTAGGAGGGCTACCGCCCCTTGTAGGCTTCGTTATAAAACTCTTGGTTCTAATATTCAC------AGAAGCAAAAATAATGATTATTTTCGGCCTGATTGCAGGCGCACTAATTAGATTATTCTACTACCTATCCCTGACCTTTTCAACACTTCTCAGATTTAACAAAATACATCTGACCAAAACCTTCATAACCTCAAAACAAGCAGCTTTATTTTTACT-ATCCCAAATTCTCCCACTAACACTAATTCTTTTCTCCTTT--ATTTTTAGGTTTGGGGTTGTTAGAGTCTTATTGGCTTTGTTGAATGGGTTAGG-GCAAAGAATTTTTTGATGAAGAGTTCTGTGGGGCTG--TATTGTTATGTTTTTGGTAAGTCTAAGATTGTGATTTAGTCCTTTAGGTTTGGCAAGATGTTG----AGGTGAGTTTTTGGTTGTTGATAGTTTTTCTTTTAGTCTTGTGTCTTTAACTGTTTTGGTTTCTGCTCTCAGATTATTAGCTAGAGTACGTGATGTACAAAAAATAGATAACAAATGTGTTGAATTTGCTTTTAGGGTTTTGGTGTTGACTGTGGTTCTTGTTTTTTGTTTTGGGGTTGGGTC-TTTACTTAATTTTTACGTTATGTTTGAGTTTAGGCTTATTCCTATTCTGTTAATCATCTTGGGATGAGGTTATCAACCAGAACGGTTACAAGCTGGGAAATACATGTTATTGTACACAGTTAGTGCTTCTCTTCCCCTTTTAATTTTAATTATTATACTTTTGGTTAAAGGCGGGTCTGTTTTTTGGGGGTGAAAGCTTTTAGGGTTTGAATGAAGGTGGTTGGTAACTCTTTGTGCTTCCTTGGCTTTCTTGGTAAAATTACCTGTTTATGGGTTTCATTTGTGGCTACCAAAGGCTCATGTAGAGGCACCGGTAGCTGGGTCTATGATTTTGGCGGGTGTTTTACTTAAGCTTGGTGGTTATGGTTTGATTCGATTTTTTTATACGTTAAGGTT---GTTTAGAACTTTGACTATTTCTATTGTTTTTTGTCTTGGGTTAATAGGAGGAGCTGTTGCTAGAGTAGTGTGTTTTGCACAAAACGATGTAAAGGCGTTGGTAGCCTATTCGTCTGTTGGGCACATGAGGTTGGTTTTGGGGGGTATTTATTCAAATACTGATTGGGGATGGTTAGGTTGTTTGTTAATGATGGTTGCTCATGGTTTGTGTTCTTCTGGGAT-ATTTTTTTTGGCT-AGTGAAACCTATAAGTGTTATAGGACTCGAAGCTTATTTTTAGTTAAGGGTGGATTGGTGTTAGTTCCTGGAGTCTCTTTGTGTTGGTTTTTAATGTGTGCTATTAACATAGCTGCTCCACCCTCTTTAAAT-TTGTGAGGCGAATTAATGCTTGGAATTTCTATTTTAAGGTACTCTATAACATTTGCTTTATTAAGGGGAGTTATGACTTTTTTAAGCGGACTTTACTCCTGGTATTTGT-ACTCGATTACGCAACATGGACAATATCCGCTATGATTGCGTGGTGTTA-TCGTGGCTGAGGAATATATTAGCTACGTTATCAGATTTATATTGGTTTTTTTGTTGGGGGTAACTGGTATAATACTAATGTTATTTATGGAAATATTTCATTGATGTACAAAATTAGCTATGCCAATTAAACTACATATGGCAGCCCA-CGCGCATTGTGTATAATGGACTTA--TCTTGATAAA-CCTTTAAAA-GCTTATT--TAAAGACGTAGTCCAAAAACATTT-ACC-TTAAATGTTCAAACTTTTCACAACACCAATGTCCTATATTATGT-TTTGTTAGGAAACTAAGCCATAGAAAATAAGTA---AAAGGGGTGGCAAAAGATGGTGCCAGCAGTCGCGGTTATACCAGTACCCCAAGCCAATTT-CAACAAATCGGGATAA-TCAACTCTTAAAGACCCCAAGATTAA-TTTTTAATGTAAAAAGTAAACCAAAACCAAATCCTAACCAGTCATAATTT-AGTTATCC-AACAAACCACAACCT-CAAAACTCGGATTAGATACCCGATTATTGTGTGGCCCAACATAAA-AAAGAATACTACGAGCGAAAGCTTAAACCTCAAACAATGTGGCGGTGCTTTACT-CCTCATCAGGGGATCCTGTGGCTTAATTCGATAATCCACGA-AAATCTTAGCTATTCTAGTAT-TACAGCTTGTGTATGGCCGTTT-ATGCTTGCTCGAA-GAAGAGAAAAAAGGAAGCAATAGGATT---AGCCATCC-AAAAATTCAGGT-GACATACAGCCAATGAAAAGCAGATCCATGGGATACAAATAAATA-CACTTATCAAATTTAAAGTTTTAA-GCTTTAA--TGAAGGAGGA-CTTGAAAGTAAGGCTTATTACATGAAATAAGTCTGAACAAGAACTGAAGCGCGCA-CAAATCGCCCGTCACTCCGACAA-CAAAGTAGGATAAGTCGTAACATAGTAGGGGTAATGGAAATTGCCCCTATATTAAATTTCCTATACGAAAAACCCACCCACTTGTTAAAATCCTAAATAATTCTTTGTATGATCTTCCGGCCCCAGTTAACCTATCCGTATGATGAAACTTTGGATCTTTATTAGGCCTGTGTTTGGCTACACAGATTATCACAGGACTTTTTCTTGCTATACACTATACCTCGAGTGTCGATCTTGCTTTCTACTCTGTCTCCCATATTTCACGGGATGTAAACTATGGTTGACTAATACGAACTATACACGCAAATGGCGCTTCATTTTTCTTTGTATGTATTTACCTTCACACAGGTCGCGGGATGTACTATGGATCTTACCTGGCTAAAGAAACCTGAAATATTGGTATTATTTTACTTTTTCTTACTATAGCAACAGCTTTTCTAGGTTACGTGCTCCCATGAGGTCAAATATCCTTTTGAGGGGCTACTGTAATTACCAACTTGCTTTCGGCAATTCCCTATATTGGGAAGACTTTAGTTTATTGGTTATGGGGAGGATTTTCAGTCAGAAATGCAACTTTAAGTCGATTTTTTGTCCTACACTTTGTCCTTCCTTTTGCTATTGCAGCTCTTGCTGCGATTCATCTACTGTTTTTACACGAAACTGGGTCTAACAATCCCCTTGGAGTTTCATCTAGTGTTAACTTGATTCCATTCCACACTTACTACACACTAAAGGACCTTGTAGGATTTGTTTTTCTTTTAACCTTACTAGCCTTTATTTGCTTGTTTTCACCTAATCTCTTAACAGACCCAGAGAACTACATTCCAGCTAATCCACTAAGAACACCTGTACACATTCAACCGGAATGATACTTTTTATTTGCTTACGCAATTTTACGATCTATTCCTAATAAACTAGGGGGAGTCATTGCACTATTAATATCAATCTTAATTTTAATCTTTATTCCTATACTGCATCTCAGTACTATACGTTCCAACAATTTTTACCCAATAAACCAAACTCTCTTTTGATTATTTCTTGGGGTTTTTATTGTACTCACTTGAATCGGTAAACAACCAGTAGAAGATCCATTTATTTGAATCGGTCAAACTTTTTCTGCTTTATATTTTATGTATTTTCTCTTATCTCCTATATTTTCAAAAATATGAGACTTCCTTTTGTTTTCCCCAACAAAATGTTACGTAATCCTTTTCATTTAGTGGAGTTTAGTCCGTGACCTTTTACCGCTGCAGGTGGGGCGTTATTTTTGACTGTCGGGTTGGTTAGTTGGTTTCATGGGAAGGGAACAGTTTTAATATTCCTTGGTATTTTAGTG---ATTTTATTGACTATAGTACAGTGGTGACGAGATGTTGTTCGTGAAGGTACTTATCAAGGTTGTCATACTAGGTGAGTTAGCATGAATCTTCGGTGGGGGATGGTTTTATTTATTTTTTCT-GAGGTATGCTTCTTTTTTGCTTTTTTTTGAGGGTTTTTTCATAGAAGACTTGTTCCAACTATGGAGTTAGGGTGTGTTTGACCCCCTGTTGGTATTATGCCTCTAAATCCTTTTAAGGTTCCTTTGTTAAACACAGCTGTGTTGTTGGGTTCGGGGGTTAGTGTTACTTGGGCTCATCATGGTTTGATGGTAGGAAGTCGTGAAGAAGCTTTGTATGGGTTACTTTTAACTGTGTTTT-TGGGTTTGTATTTTACTGTTCTTCAATGGGGAGAATATCAGGAGGCTTCTTTTAGGGTGGCTGATAGAATTTATGGCTCTACTTTCTTTGTAATAACAGGGTTTCATGGGTTACATGTTTTGATTGGGAGAGTTTTTCTTATGGTGTGTACGGTGCGATGTTATTTGCACCATTTTTCTGTCTCACACCATTTTGGGTTTGAGGCTGCTGCCTGGTATTGGCATTTTGTTGATGTAGTTTGGATTTTTTTATATTTGTGTATTTATTGGTGGGGTTCT
>Lampsilis_ornata_AY365193
ATGAGCTTTTGGGGTCAACTTGGGTTTCAAGATAGGTTTGGTGATTTAGGGTTTGAGTTAGTATTTTTTCATGACCATGCTATATTTGTTCTTGTCTTGGTTTCGTCTTTTGTGGGTTATATGATGGTTTGTTTATTGAAAAGTGGGTTATCTTCTCGGTTTATTATGGAGGCTCAGGGGTTGGAAGCTGCTTGGACTATAATTCCTGGGTTGTTATTATTGATTTTGGCTATTCCGTCTGTTCGGTTACTATACTTGTTAGATGAGGTTGGTGGCCCTGTGGTTAGGATAAAAGCGATTGGCCACCAGTGGTATTGAACTTACGAGTTTGGTGATGGGAATCTTGTTAGATTTGATTCTTATATGGTAAGTGGGGAGGATATAGGAAGAGGGGGTTATCGTCTTTTGGAAGTTGATAATCGGTGTGTGTTACCTTATGGGGTTGATAGGCGAGTTCTTGTGAGGTCCGCTGATGTTATTCATGCTTGGGCTCTTCCTTCAGTCGGTGTGAAGGTTGATGCTGTTCCTGGGCGGATTAATCAGTTGGGTATACATTTGATAAGCTCTGGCGTAATATATGGACAGTGTAGTGAGATTTGTGGGGTGAATCATTCCTTTATGCCCATTGGGTTGGAGGGGGTTTCTCCTGAAGTATTCTATCATTGGTTGATTTCTGTGTGGGTCTTTCCTGTTGTGGGTGTTGGGGTTATTGGGGTTTTGGTTGGTGGTGTGTGTTTAATTGGTCAGCGTAAAAGATTTTTTGGAGTTTTGTTAAGTATGGAGGTTTTTACTTTAAGTATTTATGTTGTAATGTTTGGTGTGGTTTATTCATTAAGAAGTTTAAATAGTGTTTGTTTAGTGTTTTTGGCTTTTGGGGTGTGTGAAGCAGCGTTAGGGTTGAGTGTATTAGTTTCGTTAATTCGTAGTACTGGTAGTGATTACGTTAGAGGTTTAGTTTTGGGTCATTCCTTGAACGCAAAGCCCTCGGGTATTTTCAAATCCGAAAAGGCCCAAATAAAGTTGGAGTCATTGGAATTCCTCAACCCTTAGCAGATGCCTTAAAGCTCTTCGTAAAAGAGTGAGTAACACCAACCTCTTCAAACTATCTACCTTTTATCCTAACCCCAACTATTATACTAATTCTAGCACTCAGACTTTGACAACTATTCCCATCCTTCATGTCATCCTCCCAAATAGTCTTTGGTATACTCCTATTCTTATGTATCTCCTCCCTAGCCGTCTACACAACCCTCATAACAGGTTGAGCCTCAAACTCCAAATATGCCCTCCTAGGAGCTATTCGAGCCATAGCTCAAACCATTTCTTACGAAGTCACAATAACACTAATCATCATCTTTTACCTATTTTTAATAATAAAAATAGACATAGTAACAATTCGCCTAGTCAATTTTTCTATGCCTACCATCACTCTTTCGTTACCCCTAGCTATCATATGAATAGCAGnTATTTTAGCAGAAACAAACCGAGCTCCATTCGACTTTGCCGAAGGAGAATCAGAGCTGGTTTCAGGAnTTAATGTTGAATATGGCGGAGCCGGCTTCGCTTTTCTTTTTATAGCCGAATATAGAAACATTCTAATAATAAGACTCCTTACCGCTTGTATACTAACCGGTACCCTACTAATATCTACCCCAATGGCCATTATATTTTTATGAGCGCGAGCCACTTTCCCTCGATATCGATACGACTTACTAATAGCAATAGCCTGAAAATCCTTCCTCCCAGGTAGGTTAATAATTCTACTAATAGnCATCCCACTAATATTTACCCCTATAAACTAATATTTTACGTTTATGTTTAAAAAAA-TCCTTTGTATTAAAT-AGTATTCTAACAAAACTTC-ACACACAnnCGCAAGGGTCACTCTACGCCCACCACAGAAAAGATAAAGACTTCTCCCTTTTGCATCATGGAGGAGCAACAAAACCGTAAAATTTTnCTCTCCCGAATAATTATGAGCTACTAAACCCTAAAACTTAATGTTTCACAATTAAAAGATTAGCTTTTAGTAGAAGTAACAAGCCTTTCATATAATTAAATAGCTGGTTTTCCGCAAAAAGTATCAAAGTACTACCCGATAGTAnCG-TTATACTAAACTAAACTATAGGAGTCAACCTTTCAAGGACTAGCCTAAAAGGAAAATTAAAATAACCAAA-TACCACATCTTCAACGTAGGCTTAAAAGCAGCCAACTAAC-AGCGnTCTAGCTAATAATCCTTAACAACATAATTTAAAGCGTAAATTTTAATGATAGCGAAATCTAGTACCCAACACCC-TTACTACCAAACAGGCATCCTATTAGTATTATATTAATAAAGTATTAAAn-GTATTAACAAAACTATTACCAACAAATAACTC--CCACTTCAACCATACAGAGTGAACTCGGCAACAAAGTCCCGTGCCTGTTTACCAAAAACATCGTCTTTTGTCAAA-CCCACATAAAAGATAATGCCTGCCCAGTGAAAGCTTTAAACGGCCGCGTTAGCGTGAGCGTGCTAAGGTAGCGTAATAAATAGCCTCTCAATTGGAGGCCAGTGAATGGCAAGACTAGGGACACCTGTACCCTGTATAGAAAAACAATTTTTCATTTGGGTGAAAAGACCTAAATAATAAAGGAAGACGAAAAGACCCCGCGGAACTTTACCTTTTCCAGCCTCTACATGCTCAGAAACATAAGAACAAAAGGTTTGATTGGGGCAATCTAGGAACCACCCAAACTTCCGATTTATAATATAAGAATATACAAAACTCAATAAGGACCAAAAAGAAGTTACCCCGGGGATAACAGCGTAATCCAACTTGAGAGTACACATCGAAAGCTGGGTTTGCGACCTCGATGTTGGCTTAAGGATATCCACATAAGTGCAACCGCTATGACAGGATAGTCTGTTCGACTATCATACCCTTACACGAGCTGAGTTAAGACCGGCGTAAGCTAGGTTGGTTTCTATCTCCTTAACTTAACAACTTTCTTGATTGTACGAAAGGACCCCAAGAGGTGCAACAGACACGAGCATATGATAAATCAA---ATGCTAATAGATATTTTTTCATCTTTGGATGCTGGGTTAAGCTATAAT--------------TTCAGGGTTTGGGGACTTGTTTGGTTAAGTGGGTTTGTTAGGTTATTGG----TTTGTGTGATTCAGTTTTGGGT--GGGGGTTTCTAGACTAAGAGCGAATTTTTTTTTACTGGGTGAGCTGGTTTTGGGGTTGGTAAAGACTTGTTCGGGGAAGTTTTTTGGGGGATTTGCTTTAGGGCAGGTTTCGTTGTTTATGGTTATTTTTCTTGTAAATATTTCTGGGATGGTGCCCGATGTGTTTAGGCCAACTAGCCATCTGTCTTTGACTTTTGTGTTGGCTAGGGTGGTTTGGTTTTGTTTAATCTTTAGGGGTTGGTGTTTTTCATGGGGGCATAGTGCCGGCCAGTTGGTTCCTACTGGAAGGCCGGTTGGGTTAGTTCCTTTACTTGTGTTAATTGAGAGTATTAGAATTTTAATTCGTCCAATTACTTTAGGAGTTCGATTAGCTGCAAATATCACTATGGGGCATCTTATATTACATGTTATTGGTGGGTACGTGGCGGAGTTTTTTTGTGGGTCAAGGTTGGTTGGGATTTTGTTTGGGGGTTTAGTGATGTGAGGGTATATAATTTTTGAGTTTGCTGTAAGATTTTTGCAGGCTTATGTGTTTGTTTTGTTGGTTGGGTTGTATTCTTCTGATCATCCTTTGTCACATATGGAAAAAGTAATAGTTAGGGTGTTGTTATCTGTTTTATTAGGTTTTGTATTGTTGTTGGTTGGTTTGTTTTTGGGGGTGTCTGTTTTAGGTAGTTGGGAGAAAATAAGTCCGTTTGAGTGTGGTTTTGATCCAATGGGGTCTTCTCGGGTACCTTTTTCTTTGCGATTTTTTTTGCTAGCTGTTATTTTTGTAGTTTTTGATGTGGAGATTGTTTTGTTGTTTCCGGTTGTGATGGTTATAGGTGGTTATTGAATATGAATTGGTGGTTATTTGGTTTTGTCATTTTTTTTAGTGTTGTTGTTTGGTGGGGTTATTCATGAGTGGCGTGAGGGTTCTTTGGAGTGGGGGAGTATTACAATCCTATCATTACTAACTATTTGGATCTACTCAGCGCTAACAATAACTCTCCCAATATACCCACTGTCACTAGGTATAATAGTTCTTCTACTAGCTTTTGTCACCTGCACAATTATGGCTACAA---TAAGCCCATGATACGCCTACATACTATTCTTTATTTTCATTGGCGGAATACTTGTAATATTTGCGTATATTGCATCACTAACCCCTAACATAACTTTCGCCATTAATAACCAACTAATACCTATCACTCTTACCTTAATTACCCTTTTTATTCTAAAAAATCTTAACTCTCCCTCAAACTATCAAACAAATCAAGACCTCAGACTAAGAATCAATGATAGCACTCAATCATTAAGGTTCTTATATTCCACTAGTGGTAGAGAGTGTATCATTCTTTTAGCCAGTATCCTCTTATTCACCATAGTAGTAAGAGTTAAGCTATGTAAACCAAAAAGCGGAGCCTTACGACCGTAC-AATTTGCGGTGACTTTGTTCTACTAATCATAAGGATATTGGTACTTTATACTTATTGTTGGCGTTGTGGTCTGGTTTAATTGGTTTGGCTTTAAGTCTTTTAATTCGGGCTGAATTAGGACAACCAGGTAGGTTATT---GGGGGATGATCAGCTATATAATGTAATTGTAACAGCACATGCCTTTATAATAATTTTCTTTTTAGTTATACCAATAATGATTGGTGGTTTTGGTAATTGGCTTATTCCTCTTATGATTGGGGCTCCTGATATGGCTTTTCCTCGGTTGAATAACTTGAGTTTTTGGTTATTAGTGCCGGCTTTGTTTTTGTTGTTGAGTTCTTCTTTGGTAGAGAGTGGTGTTGGTACTGGGTGGACGGTTTACCCACCTTTGTCTAGGAATGTGGCTCATTCTGGAGCTTCTGTGGATTTAGCTATTTTTTCTTTACATCTTGCTGGTGCCTCTTCTATTTTGGGGGCTATTAATTTTATTTCTACTGTGGGGAATATACGATCTCCTGGATTGGTTGCTGAGCGGATTCCGTTGTTTGTATGGGCTGTTACTGTGACAGCGGTTTTGTTGGTTGCAGCGTTACCTGTTTTGGCTGGTGCTATTACAATGCTGCTTACTGATCGAAACATTAATACGTCTTTTTTTGATCCTGTTGGAGGTGGAGACCCTATTTTGTATATGCATCTTTTTTGATTTTTTGGGCATCCTGAGGTTTATATTTTAATTTTGCCTGGGTTTGGTATGATTTCACACATTGTTATGCATTATGCTGGGAAAAAACAGGTGTTTGGGTATTTGGGGATGGTTTATGCTATTATTTCAATTGGAGTTTTAGGTTTTATTGTTTGGGCCCATCATATGTTTACTGTGGGGATAGATGTGGATACTCGGGCTTATTTTACTGCTGCCACGATAATTATTGCTGTTCCCACAGGTATTAAGGTTTTTAGGTGGTTGGCTACCATTCATGGATTTGTAAATAAAACCGAGCCCCCTATTTTATGGGCTTTAGGTTTTATTTTTTTGTTTACTGTGGGTGGATTGACGGGTATTGTATTGTCTAACTCTTCTCTTGATATTGTTTTACACGATACTTATTATGTCGTAGCTCATTTCCACTATGTACTAAGTATGGGCGCTGTTTTTGCGTTGTTTAGGGCTTTCAGGTACTGGTATCCTTTAATTTCCGGGGTGACTTTTCACGTGGTTTGGAGAAAGGTTCATTTTATTTTGATGTTTGTGGGAGTGAATTTAACTTTTTTTCCACAGCATTTTTTGGGGTTGGCTGGTATACCTCGACGATATTCTGATTACCCAGATAGGTTTGGTAAGTGGAATGTAATCTCTTCTTGGGGTTCTTTAATTTCTTTTGTTTCTGTTTTGTTATTTATGTTTATGTTGTTTGAGTCTTTTGTCTCTCAACGATCTGTTGTGTGAGGGAGGGCGTTAAGTGTTTCATTTGAGTGGCAGGATGGGGTCTTTCCTGCGTCATTTCACTCGAATAGTCAGACGGCTAAGGTTGTGGTCTTAGGTATGAGATTCGTTAAGGTTTTTGGGGCTCCTTTGTTGTGTTCT-GTTTTTCTGTTTTTTGTTAGAATAATACTATGGGTGTTGGGATTTTGTGGGGTTGTTGGTAGTGGGGAGAGGTTTATAGTTGAGTGGCAGTTTTTTTATCTTTGTGGGGTTGATTGAACCTTACCTATTGTAGTTGATCATATTAGTATTGTATTTTCTTGCTTTGTTTGTTTAATCTCTGGCTCAGTTTCTTTGTTTAGTATATCTTACATGGAGAGAGAGGTATTTTTGGGGCGATTTATATTATTAGTTATGGCTTTTGTTGGGTCAATGAATTTATTAATTTTTGTTCCCAGATTAATTACAGTTCTTTTGGGGTGGGATGGTTTGGGGATTGTATCTTTTGCTTTGGTNATTTATTATCAAAATAAAAAGTCTTTGGCAGCTGGAATGTTAACAGTGTTAGTTAATCGGATTGGGGATGCTTTGTTAATTTTATCAATTTGTTTTTTGGTTAATTGGGGGGAGTGATCTTTTGGGTATAGGTTATTTGGTAGCTTTGGTGTGGTTATTTGTTGGTTGGTGGTTTTGGGGGCTATGACGAAAAGGGCTCAGATTCCTTTTTCTGCTTGGTTACCAGCGGCAATGGCTGCTCCTACTCCAGTATCAGCATTGGTTCACTCTTCTACTTTAGTTACAGCGGGGGTTTATTTAGTTATTCGGTTTTATGGGTCTTTGATTGAGAGTCCGGAGGTTTTGTGGTTCTTGGGGAAGATGGGGGCTTTAACTTTATTGATAGCTGGGTTGAGGGCTTGTTTTGAGGTTGATTTAAAAAAAATTATTGCTTTATCAACTCTTAGACAGCTTGGTCTAATAATGTTTACTGTGGGTATTGGTTATCCTGTGATTGCTGTGTTTCATCTTTTTACTCATGCATTATTTAAAGCTTTGTTATTTTTGTGTGCTGGATCTATTATTCACTCTACTGGAGATAAT---CAAGATGGTCGT-ATTTTAGGTAGACTTGGTCGATTG--TTGCCGTTTAGGAGTGGGTGTTTGGTGCTAAGGAGTGTAGTACTATGTGGAATGCCGTTTCTTAGTGGGTTTTATTCTAAAGATTTAATTTTGGAGGGGGCTTTTAGTGGTTTTGGGGGCAGTTTTGAGGTTTTTGTTTT----GTTGGTAGGGGCTGGTCTTAGGTTAGTTTATAGGCTACGAATCTCTCTTTTAGGGGTGTTTGGACAGAATTTTGGAAGTTCTTTGTGT-CTTTTTGTGGTTGAGAGTAAGTATATCATTATCTCTATTTATGTTTTAGGTGTTGGGGCAATTGTTGGAGGGTGGTTTTTACAATTAGTTTGAGTGGCAGTAAATGGGTTTGATTTGGTGGGTATCTTGGGGAAGGTATTTATCGGATTTGTTACGTTTTCGGGTTTAGTTTATTTGTTGGTGAGTTTATTGGGGGTGTTAAAGGTTAAGAAAAGTTTATTAGAGGGATTAAGTTGGTTTTTATCTAGGATGTGGTTTATAAATTTAGTGTCTGGAAGGTTGATTTCTGGTATTGGGTTGAAGGGGGGGTTGTCAATGCATTTGTGCTTGGATTTAGGTTGGATGGAGGTTTTAGGTGGGCAGGGTACTTTGAAGGTTCTTGGAAAGTGAATTAGGTTTTTTTATATTATGCAGAGTGGAAGCCTATTAACTTTT-CTACGAGTTTTCTTAATTTTTGCTGGTTTAATTTTGGTAGTTTTCCCTTTAAGTTATGAAATCCCCTTACAAATCCCTGTTTTTATTCCTAATAGTAGTAAGTACATATATAGTCCTATCTTCCTCAAACTGATTAACAACCTGAATAGGCCTAGAAATTAATATGCTAGGATTCATTCCACTCATAT---ACCTTAAAGAAACTACCAGAGAATCAGAAACAGCAGCAAAGTATCTAGTACCACAAGCACTAGGCTCAACAATTTTTATTACCTCAGC---AATACTCGCACTTCATTCAAACGCCCTCCAA---TCCTTAATACCAATCGCGA-TATGT--ATAAAGTTGGGGGCCGCACCCCTTCACTTTTGATTCCCCCCAGTGATAGCAGGACTTCCACTACTTCCAGCTTTTCTCTTACTAACCTGACAAAAAATCGCTCCAATCTTTGCCATCTCTTCCTTTCATCCAACACTTATTACTAAAATCCTCCCTATTGCGGCAATCAGCGCACTATGAGGTGGAATTGGTGGAGTAAACCAAACAGATATCCGATCGTTATTAACCTACTCATCAATCGCACATACCGGATGGATATTAGCCAGCATCAACAGCCCTACCCCAACCTTAACGCTTTATATTATGACTTATATTTTAATCACAATTTCTATTTATATATGTTTAGTTAAACAATCCACAAAATCCCATAAACAAGTGTTTTC---TTTAAA---AGAGCCTTACGACTCCTTTTTACTAGCCATCACAATCCTATCACTAAGGGGCCTACCACCCCTCACAGGCTTTCTTATGAAACTTTTAGTGCTATATTTTAC------AGAAGCCCCAACAATTATTACTTTTAGCCTAATTTTAGGTGCCATAACAAGCTTGCTTTACTATCTTTCTCTCACTTTTACCCCACTTCTGTCACTCAACAAGATACATTTCCACAAAACGAAAATGATATCAAAATCATCAATTATATTTCTTCT-ATCCCAAACCCTACCATTATCGTTTATTCTATTTTATTTT--ATTTTTAGGTTGTTGGTGGTTAGGGTTTTGGTTGTTGTGGTTGAGATGATTAG-GTTGAGAGTGTTTTGATGGAGATTTGTTTGAAGTTG--TGCTGTTATATTTGTGTTGAGTCTTGAGGTGTGATTTAGTTCGTTTGGGTTAGCGGGCTGTTG----GGGGGATTTGTTGGTGGTGGATAACTTTTCTTTTAGACTTGTATCTTTGACTATTTTGGTTTCTGGGTTGAGGGTGTTGGCTAGTGTGCGAGACATTAAAAAGGGTGGTAATAAGCCGGTTAGGTTTATTTTATTAGTTTTGGTTTTAACTGTGGTGCTTATTTTTTCTTTTAGGGTTGGTTC-TTTACTAGTTTTTTATGTTTTGTTTGAGTTTAGGCTTATTCCTATTTTACTAATTATTTTAGGTTGGGGGTATCAGCCGGAACGGTTACAAGCCGGCAAGTATATAATACTTTATACTGTTAGTGCTTCTCTTCCTTTATTAATTTTAATTTTTCTAGTTTTTGTGGAGGAGGGGTCTGTTTTTTGGGGATTAGGTTGGGGGGGTTTGGGTAATGGTTGATTGGTTGGTATTTGTGCTTCTTTGGCTTTTTTGGTGAAGTTACCTGTTTATGGTCTTCATCTATGGTTGCCGAAAGCTCATGTTGAGGCACCTGTGGCTGGTTCTATGATCTTGGCTGGTGTTTTGTTGAAGTTAGGGGGTTATGGGCTAGTTCGATTTTTTTATAGGTTGGGCTT---ATTTAGCTCTCTATCAATTAGAGTAGTGTTTTGTGTTGGTCTTGGGGGTGGTGTGGTTGCCAGGATGGTCTGTTTTACTCAAAGTGATGTGAAGGCATTGGTAGCTTATTCTTCTGTTGGGCATATAAGTTTGGTTTTAGGGGGTGTATATTCAAATACGGATTGGGGTTGGTTGGGTTGTTTAATTATAATGGTTGCTCATGGATTGTGTTCATCTGGGAT-GTTTTTTTTGGCT-AGTGAGACTTACAAGTGTTATCACACTCGAAGGTTGTATTTGGTAAAGGGTGGATTGGTTATGATCCCTGGGATTGCTTTGTGTTGGTTTTTAATGTGTGCTATTAATATAGCTGCTCCCCCGTCTTTAAAT-TTGTGGGGGGAATTGATGCTTGGGATTTCTTTATTAAGGTATTNTACTATTTTTGCTTTTTTTACTGGGGGCATGACTTTTTTGAGGGGGTTGTATTCTTGATATGTGT-ATTCTTCCACGCAACATGGCCAATGTTCGTTGTGGGTGCGTGGTAGTG-TTATGGTGGAGGAGTTTACTTGTTATTTAGTATGCTTTATACTGGTAATACCTCTGTGAGGGGTGAGGGTGTTTTTGATGGGATTTTGT--AATATTTCATTGATGTAAACAATTAACTTTACTACTTGAACTACATATGGTAGCCCA-CACACATTGTGCTAT-TGCCAACACCCATA-TTAAA-TCTTCAAAAGG-CTTACATATTGAGTAA-CAGCAAGGACCTTACATC-CGTGGTCCAAGGTCTTCCCACAACACCAATGTTTTATATTATA--ACAGTTAGGTAACTAAGCCATAGAAA-TAAGTAATACAAGGGATGACAAAAG-TGGTGCCAGCAGTCGCGGTTATACCTCTACCCCAAGTTAATTCTTGACTAAACCAGGGTGTA-TATCCTCAAAGACTTCAAGATCAA-CTTCCTACGTAATAAATACATTATAACCATACCCGACTAAGTCTTACCAA-ATTCACCCGCACAAACCACAACCT-CAAAACTCGGATTAGATACCCGACTACTGTGTGGCCTAACACA----AAGAATACTACAAACGAAAGTTTAAAACTCAAACAATGTGGCGGTGCTTTACTTCCTCATCAGGGGATCCTGTGGCTTAAATCGATAACCCACGATAACCCAAAGCTTTCCTTGTAC-CACAGCTTGTGTATGGCCGTTT-AAGCTTGCTCAGAAAAGA-AAATAAAGGAGGCAACTAGG-T---TACAA-CCTCACAATTCAGGT-GACATACAGCCAATGGAAAGCTGCCCCATGGGATACAAATAGCTAAAACTTATTGAAATTCAACCTTAAA-AGTTGAA--CGAAAGAGGA-CTTGAAAGTAAGATTTAACACACCAAGCAAATCTGAACAAGAACTAAAGCGCGCA-CACATCGCCCGTCACTCCAACAT-TAAAGTTGGATAAGTCGTAACATAGTAGGAGTAATGGAAATTGCCCCTATATCAAAATATCAACCCGAAAACAACACCCCGTTATTAAAATTTTAAACAACTCGCTTTATGATCTTCCTGCCCCCACAAACCTATCTGTATGATGAAACTTCGGATCTTTGTTGGGCCTATGCCTAACCACCCAAATTATCACAGGACTATTTCTTGCTATACATTACACTTCTAATGTAGACCTTGCCTTTTACTCAGTTACCCACATTTCACGAGACGTAAACTATGGTTGACTCATACGAACCATTCATGCAAACGGCGCCTCATTCTTCTTTGTTTGTTTATACCTTCACACAGGTCGAGGGATATACTATGGCTCTTATTTAGCAAAAGAAACTTGAAACATTGGCGTTATCCTCCTATTTTTAACAATAGCAACAGCTTTCTTAGGTTATGTCCTTCCCTGGGGACAGATATCCTTCTGAGGTGCTACTGTCATTACTAACCTTTTATCAGCAATCCCATATGTCGGAAAAACCCTGGTATACTGATTGTGAGGAGGATTTTCAGTGTCTAATGCCACCTTAAATCGATTTTTTGTTCTTCACTTTGTCCTTCCTTTTGCTATTGCAGCCTTTGCCGCAGTACATCTGTTATTTCTACACGAAATAGGGTCTAATAATCCTTTAGGAATTTCCTCAAACGTTAACCTTATTCCGTTTCACATCTTTTATACAACAAAAGACGTCGTTGGGTTTATTGTTCTTTTAGGGGTACTAACTCCCACTTGCTTGTTCTTCCCTAACCTCCTAACCGACCCAGAAAACTTTATCCCAGCAAATCCCCTAAGAACTCCAGTACATATTCAACCCGAATGGTATTTTTTATTTGCCTACGCAATCCTACGCTCTATCCCTAATAAATTAGGTGGCGTTATTGCCTTAGTAATGTCTATTCTTATTTTAATCTTCATACCTATAACACATCTAAGAAACATGCGATCTAATTCCTTTTATCCACTAAATCAAACCCTTTTTTGAATATTCTTAAGAATCTTTCTCATTCTCACTTGAATTGGTAAACAACCAGTAGAAGACCCCTTCATTTGAGTTGGCCAAACCTTCTCTATCTCTTACTTTATCTTTTTTCTAATCTCCCCAGCAACAAATAAGGTATGAGACCTTCTAGTATATCATCCCAA---ATGTTGCGTAATCCTTTTCATTTGGTTGAGTTTAGTCCGTGGCCTTTTACTGCAGCGGGTGGAGCGTTGTTTTTAACTGTAGGTTTGGTGAGGTGGTTTCCCGGAAAAGGTATTGGGTTGATGTTGATTGGTATTGTGGTG---ATTATTTTAACTATAGTTCAATGGTGACGTGATGTAATTCGCGAGGGGACTTACCAGGGTTATCATACTAGTTGGGTTGGGGGAAACCTTCGTTGAGGTATAGTTTTATTTATTTTTTCT-GAAGTTTGTTTTTTTTTTGCTTTTTTTTGGGGGTTTTTTCATAGAAGACTTGTTCCAACTGTGGAGTTGGGTTGTGTTTGGCCCCCTGTTGGTATTTTACCATTGAATCCTTTTAAGGTTCCTCTGTTGAATACAGCTGTGTTGTTGGGTTCTGGTGTGAGGGTTACTTGGGCTCATCATGGGCTGATAAGAGGGAAGCGAGAAGAAGCTTTGTATGGGTTAGGTTTAACGGTCTTAT-TGGGGTTATATTTTACTGTTCTTCAGTGGGGGGAGTATCAGGAGGTTTCTTTTAGGGTAGCAGATGGGGTGTATGGTTCCACTTTTTTTGTAATGACTGGATTTCATGGGTTGCATGTATTAATTGGAAGAGTTTTTTTAGTTGTGTGTACGATTCGATGTTATTTATATCATTTTTCGGTTTCTCATCATTTTGGTTTTGAGGCTGCTGCCTGGTATTGACACTTTGTAGATGTTGTTTGGATTTTTTTGTATTTGTGTATTTATTGATGAGGTTCT
>Lepidodesma_languilati_KT381195
ATGAGCTTTTGGGGTCAATTAGGGTTTCAAGATAGTTATAGTGGTTTGAGTTCTGAACTCACTTTTTTTCATGATCATGCCATGTTTGTGCTTGTATTGGTTTCATCTTTTGTTGGGTATATAATGGTGTGTTTATTAAAGAGAAGGTTATCTTCTCGTTTTATTATGGAAGCTCAAGCACTTGAGGCTGCTTGAACTATAGTTCCTGGATTATTGCTATTGATTTTGGCTATTCCGTCTGTTCGGTTGCTTTACTTATTGGATGAGGTAGGTGGACCTATGGTTAGGATGAAGGCGATTGGGCATCAATGATATTGAGAGTATGAGTATGGTGATAGAGATGTTATTGGTTTTGATTCTTATATGGTTAATGGTTTGGAAGTTAATGGTGGTGGTTATCGCTTGTTAGAGGTAGATAATCGGTGCGTATTGCCTTATGGTGTTGATAGGCGTGTTTTGGTCAGATCTGCTGACGTAATTCATGCTTGAGCTGTTCCTTCTCTTGGTGTAAAAGTTGATGCTATTCCTGGTCGAATTAATCAGTTGGGAGTTCATTTGATAAGGTCTGGGATTATGTTTGGTCAATGTAGTGAAATTTGTGGGGTTAATCATTCTTTTATGCCTGTTGGGGTAGAAAGGGTTTCTCCTGAGGTTTTTTATAGTTGGTTAATGTGT---------------------------------------------------------------ATGTCTCAGCGAAAGAGGTTATTTGGGGCTTTGTTGAGAATGGAGATTTTTACTTTGGGAGTTTACATTATAATTTTTAGTTTGGTTTATTATCATGGTTGGTTGAGTGGTGTATGTCTGGTATTTTTAGCTTTTGGGGTTTGTGAAGCTGCTCTTGGATTGAGTGTGCTTGTTTCTTTAGTCCGTAGAGTTGGAAGTGATTACGTAGGTGGATTGGTTTTGGGGCATTACTAGAGCGAAAAGCCCTAGGATACTTTCAAATTCGGAAAGGCCCAAATAAACTAGGAATCATTGGAATCCCTCAACCACTAGCAGATGCTTTAAAGCTGTTTGTTAAAGAATGAATCACACCAACACACTCAAATTATTTCCCATTCGTTTTAACCCCAACAATAATACTAATCCTAGCACTAAGTTTGTGACAACTATACCCGTCTTTCATACTTACATCTCAACTTACATTAGGTATGCTCCTATTTTTATGTATTTCCTCACTAACTGTTTATACTACACTTACAGCTGGTTGATCATCTAACTCTAAATACGCTCTATTAGGAGCTATTCGAGCCATAGCTCAAACCATTTCCTACGAAGTTACTATAACATTAATCATTATATTTTATCTATTCTTAACTGCCAAAATAGACTTAGTAAGACTACGTTTTACCAATCTCTCCATACTAACTGCTATACTGTTCTTACCACTAAGTATTATATGACTAGCCGTAATTTTAGCAGAAACAAACCGAGCTCCATTTGATTTCGCAGAAGGGGAATCAGAACTAGTTTCTGGTTTTAACATTGAATATGGAGGAGCTGGATTTGCTTTTTTATTTATAGCAGAATACAGGAATATTCTAATAATAAGGCTTATTACTTCTTGCTTGTTAACAGGTACATTGGCCATATCAATTCCAGTCGCTGTCATTTTTTTATGAACTCGAGCAACTTTGCCCCGTTACCGTTATGATCTCTTAATGGCCATAGCATGAAAATCATTTTTACCACTAAGACTAGCTATTTTAACAGCCCTAAGACCACTTCTATTCCTAGCATA-AAAACACACTTTTACATTCATAATAAAGAAAATTTTC-ATAACATAT-AGTATTTTC-TAAAAAATTCACACATCACCGCAAGGGCTAAATCTAGCTTTCCAAAGAAATGATAATCACACATCCCTTTTGCATCATGGAGAAGCAACAAAAAAATAGAAAACTAAACTCCCGAATGACTATGAGCTACTAATCCTTAAAAATCAATGTTTCATAATTGATAAAGTAACTCTTAGTAGAAGTAACAAGCCTTCCATATAGTCATATAGCTGGTTCTTCTTTAAAAGCATCAAAGTGCCGACTTATAGTAATTCACATTTTTCACAACACTATAAAGTTTAATTTACTGAGGATTAGCTCAGTAA-AAACTAAAAATAACTTACTATCAAACCCCCAATAGTAGGCTTAAAAGCAGCCATCAAAT-AGCGTTTTAGCTAATAA-AATTTTTTATTAAAATACTTTACATTATTTTAAACTTAAAGAAGTTTAACAAAAAACCTCACATGTTAATAAACAGGCATTCTATTAGTATTAAACACATTTACAAATCAAAACT-TTAAAAAGATCTGACTCAATAA-ATCCTACATCTGTAAAACTACACAAAGCGAATTCAGCAAACAAATTCCCTGCCTGTTTATCAAAAACATCGTCTTTTGA--CCATATAAATAAAAGATAATGCCTGCCCAGTGA--ATTTTAAACGGCCGCGTTAGCGTGAGCGTGCTAAGGTAGCGTAATAATTAGCCTTTTAATTGGAGGCCAGTGAATGGCAAGACTAGGAATGCCTGTACTTTGTGTACAAAAAAAACTTTTCATCTAAGTGAAAAGACTTAGATAATGAAGGAAGACGAAAAGACCCCGCGGAACTTTACCTTTTCTAGTACCTC--TGTCTACAAACTTAAAGCTATAAGGTTTGATTGGGGCAATCTTGGAACCAACAAAGCTTCCAATTT-TTTTAAAACAACATTTAAAATTTACTAAAGACCAAAAAGTAGTTACCCCGGGGATAACAGCGTAATTCAACTTAAGAGTACATATCGAAAGTTGGGTTTGCGACCTCGATGTTGGCTTAAGGATATCCACATTAGTGCAACCGCTATGACAGGACAGTCTGTTCGACTATTATACCCTTACACGAGCTGAGTTAAGACCGGCGCAAGCTAGGTTGGTTTCTATCTCCTTTATACAAAAATCTTCTTGATTGTACGAAAGGACCCCAAGAGGTGCAGCTAACAAAAGCACAT--TAAATAAACTAATGTTAATAGATATTTTTTCATCCTTGGATGCTGGTGTATACTCAAAT--------------TTTAGAGTTATAGGTATTATTTGATTGAGTGGTTTTATAGGACTATCTG----TTAGTTTGGTCAGAATGTGAGT--TGGGGTTTCTGGAATCAATGTTGTGTTTTTGAGGTTGGTAGATGTGGTATTAGACCTTGTGAAGAGTTGTTCAGGTAAGTTTTTTGGTGGATTTGCTTTGGGGCAAGTGTCTTTGTTTGTTTTAATTTTTGTTGTGAACATTTCTGGTATAATTCCTAATGTATTTAGTCCAACTAGTCATTTGTCATTAACAATCGTGTTGGCAGTGGTAGTTTGATCTTGTTTGATTTTTAGCGGATGAGTTTATTCTTGGAAGAATAGTGCTGGTCATTTGGTTCCCACTGGTAGACCTACTTTGTTGATTCCGTTGCTTGTGTTGATTGAGAGGGTTAGTATTTTGATTCGTCCTATTACTTTAGGTGTTCGATTAGCTGCTAATATTACTATGGGGCATCTTATGTTGCATGTTATTGGTGAGTATGTGGTTAGATTTTTTTATGACATGTCTTTTGTTGGAAGGTTATTAGGAGGTTTAGTTATGTGTGGATATGTAATTTTTGAGTTTGCTGTTAGATTTTTGCAGGCATATGTTTTTGTTTTGTTGGTTGGGTTATATTCTTCTGATCATCCTATGTGACATATGGAAAAGGTGATGTTAAGTGTTATGTTAGCTGTGATACTTGGGTTTGTTCTGTTGTTTGTAGGATTGTTTCTTGGGGTGTCTTTGTATGTTGGTCGGGAGAAGACTAGGCCTTTTGAGTGTGGGTTTGACCCAATAGGGTCTTCTCGTGTGCCTTTTTCTTTGCGATTTTTTTTGTTGGCTGTAATTTTTGTTGTATTTGATGTAGAAATTGTTTTACTTTTTCCGGCTGTGATGATACTAGACGGTGGTTTAGTGTGAATTGAGAGTTATTTAGTGTTGGTATTTTTTATAGTGCTGTTATTTGGTGGGGTGATTCATGAATGGCGTGAGGGTTCATTGGAGTGAGAGAT---------------------------------------AATACTATCAATAACTCTTCCTATACATCCACTATCACTAGGAATTATAGTACTTTTACTAGCTTTTATCAGTTGCTCCCTAATCGCCACAA---TTAGCCCGTGATACTCATATATGCTATTTTTTATTTTTATTGGCGGAATACTAGTAATATTTGCGTATGTTGCCTCACTTTCTCCTAATATAACCTTTTCCATTAACAACCCATTAATACCAATCACACTAACTGTAGTACTAATTCTTAACTTTAAAAATCTTAGATTTTCTTCTACCTATCAAACTAACGCAGATCTATCACTCACAATCAATGATACAACCCAAGCTCTAAGCTTCCTTTATATACAAGACGGTATCACCTCAATTATTTTATTAGCCTGCATATTACTATTCACATTAGTGGCAAGGGTAAAAATTTGTAAACCTAGAATAGGAGCACTACGTCCATTT-TTATTGCGGTGATTGTGTTCTACTAATCATAAGGATATTGGTACTTTGTATTTGTTGTTAGCTTTGTGATCTGGTTTGATTGGGTTGGCTTTGAGTCTTTTGATTCGAGCAGAGTTGGGTCAGCCAGGTAGTCTGTT---AGGAGATGATCAATTATATAATGTCATTGTTACGGCACATGCTTTTATGATAATTTTCTTTTTAGTAATGCCTATGATAATTGGTGGATTCGGTAATTGGCTTATCCCTTTAATGATTGGTGCCCCTGATATGGCTTTTCCACGATTGAATAATTTGAGGTTTTGACTACTTGTGCCAGCTTTGTTTTTGTTGTTAAGATCATCTTTGGTTGAGAGAGGTGTTGGTACTGGTTGAACGGTATATCCACCGTTGTCTGGGAATGTAGCTCATTCTGGGGCTTCGGTAGATTTAGCCATTTTTTCTTTACATTTAGCTGGTGCTTCTTCTATTTTGGGGGCTATTAATTTTATTTCTACTGTTGGAAATATACGATCTCCAGGCTTAGTAGCCGAACGAATTCCTTTGTTTGTTTGGGCTGTTACAGTCACAGCTGTTTTGTTGGTTGCTGCCCTGCCGGTTTTGGCTGGTGCTATTACAATATTACTTACTGATCGTAATTTGAATACTTCGTTTTTTGATCCAACAGGAGGTGGTGATCCGATTTTGTATATGCACTTGTTTTGATTTTTTGGTCATCCAGAGGTGTACATTTTGATTTTGCCTGGGTTTGGTATGATTTCTCATATTGTTATGCATTATGCAGGGAAAAAACAGGTTTTTGGGTACTTAGGGATGGTGTATGCTATTGTTTCTATTGGGGTGTTGGGTTTTATTGTTTGGGCTCATCATATGTTTACTGTTGGAATGGATGTTGATACTCGAGCTTATTTTACTGCTGCTACTATGATTATTGCTGTGCCTACTGGCATTAAAGTTTTTAGTTGACTAGCTACTATTCATGGATTTGTTAACAAGACTGAGCCTCCTATTATGTGGGCTATAGGCTTTATCTTTTTATTCACTGTTGGCGGGTTAACTGGTATTGTTTTATCGAATTCTTCTTTAGATATTGTTTTACATGATACTTATTATGTGGTAGCTCATTTTCATTATGTTTTGAGGATGGGGGCTGTTTTTGCTTTGTTCAGGGCTTTTAGGTATTGGTATCCATTAATTTCAGGTGTGACGTTCCATGTGGTTTGGAGAAAGGTTCATTTTGTTCTTATATTTGTTGGTGTTAATTTGACATTTTTTCCTCAACATTTTTTGGGGTTGGCTGGTATGCCACGTCGGTATTCAGATTATCCAGATAGATTTGCTAAGTGAAATGTGGTTTCTTCTTGGGGTTCATTAATTTCTTTTGTTTCTGTGTTGCTGTTTATGTTTATGTTGTTTGAGTCATTCGTTTCTCAACGGTCTGTTATTTGAGGAAGGGCTTTGAGTAGATCTTTTGAGTGACAGGATAATATATTTCCTGCGTCTTTCCACTCTAATAGTCAAGTTGTAAAAGTTGTGTTGTT-------------------------AGGG---------------------------------------------------------------------------------------------ATGGTTGAGTGGAAATTCTTGAGGGTGTGTGGTACTGATTGTACTTTACCAATTATTATTGATTATATTAGTATTATTTTTTCTTGTTTTGTTTGTTTAATTTCTGGTTCTGTATCTTTGTTCAGTGTGTCTTATATGGAGAGAGAGATCTTTATACGACGATTCATGCTTTTGATTATGGCCTTTGTTGGATCTATAAACTTGCTTATTTTTATTCCTAGGATGATTACTATTTTATTGGGGTGAGATGGTTTGGGTATTGTTTCTTTTGCCTTGGTTATTTACTATCAAAATAAAAAGTCTTTAGCTGCTGGAATGTTAACTGTATTGGCTAATCGTATTGGGGATGCTTTGTTGATTTTGGGTATTTGCTTTCTGGTAAATTGAGGTGAGTGACGAATTGGTTATGGAATGAGTGGTAGTTTTATGTTATTAATTTGTTTTTTGGTGGTTGTTGGAGCTATGACAAAAAGTGCTCAGATTCCATTTTCAGCTTGGTTACCAGCTGCAATGGCAGCTCCAACACCTGTATCAGCTCTGGTTCATTCTTCAACTTTGGTGACAGCTGGTGTTTACCTGCTTATTCGATTTTATAGGACTTTGATTGAGGCAGAAGAAGTTTTATGATTTCTTAGAAAAATTGGTGGATTAACTTTATTAATGGCTGGTTTAAGGGCTTGTTTTGAGGTTGACTTGAAAAAAATTATTGCTTTGTCTACCCTTAGACAACTAGGACTTATGATGTTTACTGTTGGCATTGGTTTTCCTATCATTGCTGTTTTTCACCTTTTTACTCATGCCTTATTCAAGGCTTTGTTGTTTTTGTGTGCAGGTTCTATTATTCATTCTACTATTGATACT---CAAGATGGGCGT-ATTTTAGGAAGTCTTAGCTATTTG--TTACCTTTTAGTAGTAGGTGTTTGGTGCTTAGAAGCGTTGCTTTGTGCGGAATGCCTTTTTTAAGTGGGTTTTACTCTAAGGATCTTATTTTGGAGAGGACTTTTAGTGGGTTTAATGGGAGGTTAGAGGTTGTTGTAGT----ATTAGTAGGGGCTGGATTAAGGTTGATTTATAGGATGCGTATCTTATTAATAGGGGTGTTTGGGCAAAGTTATGGTAGTGGGTTACTT-GTTTGTGGGGTTGAAAGTGGTTATGTGGTGTCTTCTATCATTATTTTATCGGTTGGTGCAATTAGAGGAGGATGGTTGTTACAGAGAGTTTGAGTGAGTGTAAATGGATTTAGGCTAGTTGGTGGTTTTGGAAAAAAAGTTATTTGTGTTGTCACATTTATTGGGTTGTTGTATGGACTTGTTAACTTTTTTTTAGCAAAATGTCAAAAGCCAAAACTTTTTAGTTTGTTTGGTCGATTCCTTTCAAGGATGTGGTTTATGAATTTAGTGTCTGGTAGGCTTTTAGCAGGGGTTGGTTTAAAGTCTGGTGGGCTTATGCATTTGCATCTTGATTTGGGCTGGATGGAGGTTTTTGGAGGACAGGGTGTGTTTAAAGTATTAGGTAATGGTATTGGTATATCTTATTTTGTGCAGAGGAAAAGGCTGTTAGTTTAT-ACTCGTGTTTTTTTAATCTTATCAACCTTTTTTCTGATGGGAG-TAGTCTATTTTATGAAATCTCCCAACAAATTACTATTCACATCTCTAATAATCACAAGAACCTTAATAGTAGCATCCTCATCTAACTGATTAACAACATGAATTGGCCTAGAAATTAACATACTCGGCTACATTCCGCTTATAT---TTATAGCACAAAACACAATAGAATCAGAAGCAGCAGTAAAATACTTAATCCCTCAATCATTAGGATCAACGATTTTTATTGCTTCAGC---AATTATTTCATCACACTTTAACAATCTACAA---ATCCTAATAGCAATCGCTA-TATGC--CTAAAATTAGGGGTAGCACCATTTCATTTTTGATTCCAACCAGTAATGGCAAGTCTTCAGCTGACACCAGCTTTTATTCTACTGACTTGACAAAAAATCGCCCCTATTTTAGCCATTAGCTCATTTAATAAGACACTAATTGCAATAATCATACCAATTGCAATAATCAGAGCGCTATGAGGTGGAATCGGTGGATTAAACCAAACAGATATTCGATCATTATTAACATACTCTTCAATCAGACATACAGGATGGATACTAGCCAGCACTACCAGAAATCATATTATTCTTATTGCTTACTTAACCACTTATATTCTAATTAATGCCTCTATTTTCGCTTCCCTAAATAGAGAATCTACAAAATCTTGTAAACAATTTTTTTC---TTCTAA---AGAACCTACAAAATTCTTCATTCTAGCTATCACGATCCTTTCATTAGGAGGACTACCACCACTTGTAGGTTTTATCATAAAACTTCTAGTACTTATATCCAC------AGAAGCCAAAACAGTAATTATCTTAGGGTTAATTACAGGAGCAATAATTAGTTTGTTTTATTACCTATCATTAACCTTTTCTGCATTGCTAAGATTTAGCAAAATGCATTTGACCAAAACACACCTAACCTCAAAACAAACAATCCTATTCTTTCT-ATCACAAACCTTACCACTAACCTTAATTATATTCTTCTTC--------------------------------------TTGGTAAGTGTTCTTGG-GCGGAAGGTTTTTTGGTGGGGGGTTTTGTGGGGTTA--TATTATTATGTATTTGGTTAGTTTAAGATTATGGGTTAGTCCATTAGGAGTAGCAGGGTGTTG----AGGCGAGTTTTTGATTGTTGATAATTTTTCGTCGAGTCTTGTATCTTTGACTATTTTGGTTTCTGGTCTTAGAATGTTAGCTAGGGTTCGTGATGTGCAAAAAATAGGAAATAAACCGATTGAATTTGCTTTTATGGTTTTAGTGCTAACTATAGTTCTTGTTTTTTGCTTCTGTGTTGGGTC-TTTGCTGAATTTCTACATAATGTTTGAGTTTAGGCTTATTCCTATTTTATTAATCATTTTGGGTTGAGGGTATCAGCCAGAACGGCTGCAAGCTGGGAAGTATATGCTATTATACACGGTTAGTGCCTCTCTTCCTCTTTTAGTTTTAATCACTGTTGTTTTTGTGTGAAGTGGGTCTGTTTTTTGGGGATGAAAGTTTTTGTGATTTGAGTGTAGGTGGCTAGTAACTATTTGTGCTTCGTTAGCTTTTTTGGTAAAGCTGCCAGTCTATGGTTTTCATTTGTGGCTACCAAAAGCTCATGTAGAGGCACCTGTAGCTGGGTCCATGATTTTGGCTGGTGTTTTATTAAAACTTGGTGGTTATGGATTGGTTCGGTTTTTTTATGCTTTGAGACT---GTTTAGCAGTTTGACTATTACTGTTATTTTTTGCCTTGGTTTGGTAGGTGGGGTTATTGCTAGGATGGTATGTTTTGCCCAGAGTGATGTAAAAGCTTTGGTAGCTTATTCATCTGTAGGGCATATGAGGTTAGTGTTGGGTGGTGTTTATTCCAATACTGATTGAGGGTGGTTTGGGTGTTTGTTAATGATGGTTGCTCACGGTTTGTGTTCTTCTGGTAT-GTTTTTTTTGGCT-AGTGAGACTTATAAGTGTTATATAACTCGGAGTTTATTTTTGGTTAAAGGCGGATTGGTTTTAGTTCCTGGGATTGCTTTGTGTTGGTTTTTGTTATGTGCTATTAATATGGCTGCTCCGCCTTCCTTGAAT-TTGTGAAGTGAGTTGATGCTTGGGATTTCTATTTTAAGGTACTACATAATGTTTGCTGTGTTAACTGGGGTTATGATTTTTTTAAGCGGACTTTATTCATGATACTTGT-ATTCGGTGACGCAGCATGGGCAGTATCCATTATGGGTACGAGGTGTGA-TTGTGATTGAAGAATATATTGGTTATATTATTAGATTTGTATTGGTTTTTGTGCTAGGGGTAAGTGGTGTTGTATTGATGCTATTTTTAAAAATATTTCATTGATGTACAAAGTTAACTATGCCAATTAAACTGCATATGGTAGCCCA-CGCACATTGTGTAT-ACGACTTTC--TCTTAATAAAGCTTTTAAAAAGCCAACT----AAGAAAAACTCAACAATCATTT-ATT-TAAAATGTTCAAATACTTCACAACACCAATGTTCTATATTATA--CTAGCTAGGAAACTAGGCCATAGAAAACAAGCA---AAAGGGGTGGCAAAAT-TGGTGCCAGCAGTCGCGGTTATACCAGTACCCCAAGCTAATTT-CACCAAATCGGAATAATAAAACTTCCAA-GACTACAAGATTAA-CTTTTAACGTAGAAAGTAAATTAAAACTAAACCCTACCCAGTCATAAACT-TATTATTCCAACAAACCACAACCT-CAGAACTCAGATTAGATACCCGACTACTGTGTGGCTCAACATAAA-AAAGAATACTACGAGCGAAAGCTTAAACCTCAAACAATGTGGCGGTGCTTTACT-CCTCATCAGGGGATCCTGTGGCTTAATTCGATAATCCACGA-AAATCTTAGCTATTATTGCAC-TACAGCTTGTGTATGGCCGTTT-ATGCTTGCTCAAAAGAAGATAAAGAAGGAAGCAATAGGAAT---AACCACCC-TAAAATTCAGGT-GACATACAGCCAATTGGTAGCAGATCCATGGGATACAAATAAATA-TACT-ATCGGATTTAAAGTTTTAA-ACTTTAA--TAAAGGAGGA-CTTGAAAGTAAGACTTATTACACAAAATAAATCTGAATAAGAACTAAAGTGCGCA-CAAATCGCCCGTCACTCCGACAA-CAAAGTCGGATAAGTCGTAACATAGTAGGGGTAATGGAAATTGCCCCTATATTAAATTCCCTACACGAAAAACTCACCCACTCATCAAAATTCTAAACAACTCACTGTATGACCTTCCAGCCCCAGTTAACTTATCAGTATCATGAAATTTTGGATCATTATTAGGCCTATGTTTAATTAGACAAACTATCACAGGACTCTTACTTGCTATACACTATACTTCAAGTGTAGATCTAGCATTCTATTCTGTTTCTCACATTTCACGAGATGTGAACTATGGTTGGTTAATACGCGCTCTACATGCAAATGGTGCCTCATTCTTTTTCGTATGCATCTACCTACATACAGGTCGAGGCATGTACTACGGATCTTACCTAGCCAAGGAGACCTGAAGTATCGGTATTATTTTACTTTTCTTAACAATAGCAACAGCTTTTTTAGGGTATGTGCTTCCTTGAGGCCAAATATCCTTTTGAGGAGCCACAGTAATTACTAACCTACTTTCAGCAATCCCATACGTCGGGAAAACCTTAGTTTATTGATTATGAGGAGGATTTTCAGTTAGAAATGCTACATTAAGGCGATTTTTTGTATTACATTTTGTCCTCCCATTTGTTATTATAGCCTTTGCAGCAATTCACTTACTATTCTTACATGAAACAGGATCCAACAATCCACTAGGCATTTCATCAAATGTCAATTTAATTCCATTCCATATCTACTATACATCAAAGGACATTGTCGGATTCGTTTTCCTTCTAATATTACTACTGTTTATTTGCTTGTTCTTACCAAATTTATTAACAGACCCAGAAAACTATATTCCAGCTAACCCATTAAGAACACCAGTACACATTCAACCAGAATGATACTTCCTATTTGCTTATGCAATTTTGCGGTCTATCCCTAACAAATTAGGCGGAGTAATTGCACTTTTGATATCAATCCTAATTCTAATCTTTATACCAATGCTTCATTATAACACTATACGATCTAACTCATTTTACCCAATAAACCAAATCCTTTTTTGACTATTATTAGGAATTTTTACTGTACTTACTTGAATCGGGAAACAACCAGTAGAAGATCCATTTATCTGAATTGGTCAAACCTTCTCTGCTTTATATTTTATATACTTCTTCTCATCCCCTGTGTTCTCAAAAATATGGGATCTCCTTCTATTTTCACTAAAAAAATGTTACGTAATCCTTTTCATTTGGTAGAGTTTAGTCCATGACCTTTTACTGCTGCGGGTGGGGCGTTGTTTTTGACTGTTGGGTTGGTTAGTTGATTCCACGGAAAAGGGGTTATTTTGATATTAATTGGAGTTTTAGTG---ATTTTGTTGACTATGGTTCAGTGGTGACGTGATGTAGTTCGCGAGGGTACTTATCAGGGTTATCACACAAGGTTTGTTAGAATAAATCTTCGGTGGGGGATGGTTTTGTTTATTTTTTCT-GAGGTATGTTTCTTTTTTGCTTTTTTTTGGGGGTTTTTTCATAGAAGGCTTGTTCCTACCATGGAGTTAGGGTGTGTTTGACCTCCTGTTGGTGTTATACCTTTGAATCCGTTCAAAGTTCCTTTGTTGAATACAGCTGTGTTGCTTGGCTCTGGTGTTAGTGTTACTTGGGCTCATCATGGATTGATGGTTGGTAGTCGTGAAGAGGCTTTGTATGGATTAGCTTTAACTGTGTCTT-TGGGGTTGTATTTTACTGTTCTTCAGTGAGGAGAGTATCAAGAGGCTTCTTTTAGGGTTGCTGACAGGGTTTATGGTTCTACTTTTTTTGTAATAACTGGATTTCATGGATTGCATGTTTTGATTGGAAGAGTTTTTTTGGTTGTTTGTACGGTACGATGTTATTTGCATCATTTCTCTGTTTCTCATCATTTTGGGTTTGAAGCTGCTGCTTGATATTGGCATTTTGTTGATGTGGTATGGATTTTTTTATACTTGTGTATTTATTGGTGAGGTTCT
>Leptodea_leptodon_KT723012
ATGAGCTTTTGAGGTCAGTTAGGGTTTCAGGATAGTTTTAGTGGTTTAGGATTTGAGTTGGTGTTTTTTCATGATCATGCTATGTTTGTTCTTGTGTTGGTTTCTTCTTTTGTGGGTTATATAATGGTTTGTTTATTGAAGAGTAGGTTGTCTTCTCGATTTGTTATGGAGGCTCAAGGGTTGGAAGCTGCTTGGACTATAGCTCCAGGGTTGTTATTGTTGGTTTTGGCTATTCCGTCTGTTCGATTGTTGTATTTGTTAGATGAGGTTGGAGGGCCTGTAGTTAGGGTGAAGGCGATTGGGCATCAGTGGTATTGAAGTTATGAGTTTGGTGACGGAGATCTTATTGGGTTTGATTCTTATATAGTGAGTATGGGTGATATAAGAGGGGGGGGTTATCGTCTTTTGGAGGTTGATAATCGGTGTGTGTTGCCTTATGGGGTTGATAGGCGAATTCTTGTAAGGTCTGCTGATGTTATTCATGCTTGGGCTCTTCCTTCGATTGGTGTAAAAGTTGATGCTGTTCCTGGTCGTATTAATCAGTTAGGCGTACATTTGGTAAGATCTGGTGTGATGTATGGGCAGTGTAGTGAGATTTGTGGGGTAAATCATTCTTTTATACCTATTGGGTTGGAGAGGGTTTCTCCTAAGGTGTTTTATCATTGGTTGGTTTCTATGTGGGTTTTTCCTGTTGTGGGTGTCGGGGTTATTGGGGTTTTGATTGGGGGTGTGTGTTTGATTGCTCAGCGAAAAAGGCTTTTTGGAGTTTTGCTGAGAATGGAGGTTTTTACTTTGGGGATTTATGTTATAATTTTTGGTGTGGTTTATTTGTTGAGGAGGTTGAGGAGTGTATGTTTGGTGTTCTTGGCTTTTGGGGTGTGTGAGGCGGCGTTGGGGTTGAGTGTGTTGGTTTCGTTAATTCGTAGCACTGGTAGTGATTACGTTAGGGGGTTGGTTTCTGGTCATTCCTTGAACGCAAAGCCCTTGGATACTTCCAAATTCGAAAGGGCCCAAATAAAGTTGGACTTATGGGAATCCCCCAACCTTTAGCAGATGCATTAAAACTTTTCGTAAAAGAGTGAGTAATACCAACCTCCTCAAATTACTTACCCTTTATTCTTACCCCAACTATTATACTAATTTTAGCACTCAGACTCTGACAACTATTCCCATCCTTTATATTATCATCTCAAATAGTCTTAGGTATATTCTTATTTTTATGTATCTCCTCCCTAGCTGTATACACAACTCTCATAGCAGGCTGGGCCTCAAACTCCAAATATGCCCTTCTAGGGGCTATCCGAGCCATAGCTCAAACCATTTCCTATGAAGTAACAATAACACTAATCATTATCTTCTATTTATTTTTAATAATACAAATAGATATAGTAACGATCCGCTCAATTAACTTTTCCATACCCACCATCACCCTTTCAATCCCATTAGCTACCATATGAACCGCAGTTATTTTAGCAGAGACAAACCGAGCCCCATTTGACTTCGCAGAAGGGGAATCAGAACTAGTTTCCGGATTTAATGTTGAATATGGCGGAGCCGGTTTTGCTTTTCTCTTCATAGCTGAATACAGTAACATCTTAATAATAAGACTCCTCACCGCCTGCATACTAACTGGCACCCTATTAATATCAACCCCAGTAGCTGTTATATTTTTGTGAGCACGAGCCACTCTTCCCCGATATCGATATGACTTATTAATAGCAATAGCCTGAAAATCCTTCCTCCCGACTAGCCTAGCCATTCTGCTAGTATCCACCCCACTAATATTTATTCCTAATACATCAAATACCCCACACATCA-TAAAAAAAATTTTTTATACTTTAT-AGTATCTTAACAAAACTTCTACAA-CAACCGCAAGGACCACCCTTTGCTAACCACAGAAAAGATAATAACTTATCCCTTTTGCATCATGGAGGAGCAACAAAAGCGTAAAGAATACTACTCCCGAATAATTGTGAGCTACTAAATTCTAAAACTTAATGTTTCATAATTAAAAAACTAGTTCTTAGTAGAAGTAAGAAGCCTTTCACATAATTAGATAGCTGGTTTTCCGCAAAAAGTATCAAAGTACTGTCCTATAGTAATC-TTAACTTCAAGCTAACTATAGGAATCAACCTTTTAAGGACTAGCCTAAAAGAACATCTAAAATAATTCTCACACCTCACCTTTAATGTAGACTTAAAAGCAGCCACCAAAC-AGCGTTCTAGCTAATAAATTCCAACAACACAATAAAAATCA-AAATTTTAACTAAAGCGAAATCTAGTATTAAACACCCTTTACTAACAAACAGGCATCCTATTAGTATTCCAAAAAACAAATATTAAAA-ATATCAACAAATTTAATTC-AATAAACAACTT-CTTACCCAAATCATACAGAGTGAACTCGGCAACAAATTCCCCTGCCTGTTTACCAAAAACATCGTCTTTTGCTTA--TATATATAAAAGATAATGCCTGCCCAGTGAAACTTTTAAACGGCCGCGTTAGCGTGAGCGTGCTAAGGTAGCGTAATAAATAGCCTTTTAATTGAAGGCCAGTGAATGGCAAGACTAGGGACACCTATACCCTGTATTAAAAAATAATTTTTCATCTGAGTGAAAAGACCCAGATAACAAAGGAAGACGAAAAGACCCCGCGGAACTTTACCTTTTCTAGTCTTTACATGCTCAAAA-CATAAAAACAAAAGGTTTGATTGGGGCAATCTCGGAACCACCCAAACTTCCGACTTTTTACCCAAA-GTATACAAAACTTGATAAGGGCCAAAAAGAAGTTACCCCGGGGATAACAGCGTAATCCAATTTGAGAGTACACATCGAAAGTTGGGTTTGCGACCTCGATGTTGGCTTAAGGATATCCACATAAGTGCAACCGCTATGACAGGATAGTCTGTTCGACTATTATACCCTTACACGAGCTGAGTTAAGACCGGCGCAAGCTAGGTTGGTTTCTATCTCCTTAGCTAAACAACTTTCTTGATTGTACGAAAGGACCCCAAGAAATGCAACACATATGAGCATCCATTAAACAAT-CCATGCTAATAGATATTTTTTCATCTTTGGATGCTGGGTTGAGTTTTGGT--------------ATTAGAGTTTGAGGATTTGTTTGGTTGAGTGGATTTGTTGGGTTATTGG----TTTGTGTGGTTCAATTTTGGGT--GGGGGTTTGTGGGTTAAGGGTGAGTTTTTTTTTGTTGGGTGAGTTGGTTTTTGGGTTGGTGAAGACTTGTTCTGGTAAGTTTTTTGGGGGTTTTGCTTTGGGGCAGGTTTCGTTATTTGTGGTTATTTTTTCTTTAAATATTTCTGGGATGGTACCTGATGTGTTTAGTCCGACTAGCCATTTGTCTTTGACTTTTGTGTTAGCTAGGGTGGTTTGGTTTTGTTTAATTTTTAGGGGTTGATATTTTTCTTGGGGGCATAGTGCTGGTCAATTGGTACCTACGGGTAGACCGGTTGGATTAATTCCGTTACTTGTATTGATTGAGAGTATTAGAATTTTAATTCGTCCAATTACTTTGGGGGTTCGATTGGCTGCGAATATTACTATGGGGCATCTTATGTTGCATGTTATTGGTGGGTATGTGGCGGAGTTTTTTTGTGGGGCGAGATTGGTTGGGATCTTGTTTGGAGGTTTGGTAATATGGGGGTATGTAATCTTTGAGTTTGCTGTTAGGTTTTTACAAGCTTATGTGTTTGTTTTGTTAGTCGGGTTATACTCTTCTGATCATCCTTTGTCGCGGATGGAAATGGTAATATTGAGGGTGTTGTTATCTGTTTTGTTAGGTTTTGTGTTGTTGTTGGTTGGTTTATTTTTAGGAGTGTCTGTGTTAGGTAGTCGAGAGAAGTCAAGTCCATTTGAGTGTGGATTTGATCCAATTGGATCTTCTCGAGTACCTTTTTCTTTGCGGTTTTTCTTGTTGGCTGTTGTTTTTGTGGTTTTTGATGTGGAAATTGTTTTGTTGTTTCCGGTTGTAATAGTAATAGGGGGTTATTGAATGTGAATTGGTGGTTATTTGGTTTTATCTTTTTTTTTAGTTTTGTTGTTTGGTGGGGTTATTCATGAGTGGCGTGAGGGATCTTTGGAGTGGGAGAGTATTACGCTACTATCATTACTCACCATTTGAATTTATTCAGTATTAAGAATAACCCTCCCAATATACCCACTATCATTAGGTATAATAATTCTTCTCCTAGCCTTCATCACTTGCACAATTGTTGCCACAA---TAAGCCCATGATATGCCTACATACTCTTTTTCATTTTCATTGGCGGAATGCTTGTAATATTTGCATATATTGCATCACTAACCCCCAACATAACTTTCGCCATTAACAACCAACTAATACCAATTGTCCTCACCACAATTATCATTCTAAGTATTAATAATTTTAATTCTACCCCAAACCACCAAACAAACCCAAACTTAAGATTAAGAATCAACGATAGCACCTATGCTTTAAGATTCCTATATTCCACCAATGGTGAAAAATGTATTATCCTTTTGGCTTGTATCCTCTTATTTACCATGGTAGCAACAGTAAAACTATGTAAACCAAAGAGTGGAGCTTTACGACCTTAC-TTCTTGCGGTGATTGTGTTCTACAAACCATAAAGATATTGGTACTTTGTATTTGTTGTTGGCTTTGTGGTCTGGTTTGATTGGTTTGGCTTTAAGTCTTTTAATTCGGGCTGAGTTAGGGCAACCTGGTAGGTTGTT---AGGGGATGACCAATTATATAATGTAATTGTAACAGCACATGCTTTTATAATAATTTTTTTTTTGGTTATGCCAATGATGATTGGTGGTTTTGGTAATTGACTTATTCCTCTTATAATTGGCGCTCCTGATATGGCTTTTCCTCGGTTGAATAATTTGAGTTTTTGATTATTGGTGCCGGCTTTATTTTTGTTATTAAGTTCTTCTTTAGTGGAGAGTGGTGTTGGGACTGGGTGAACGGTTTATCCACCATTATCTGGAAATGTGGCTCATTCTGGGGCTTCGGTGGATTTGGCTATTTTTTCTTTACATCTTGCTGGTGCTTCTTCTATTTTGGGGGCTATTAATTTTATTTCTACTGTTGGAAATATGCGATCTCCTGGGTTGGTTGCTGAGCGAATTCCGTTGTTTGTGTGAGCTGTTACAGTAACAGCGGTTTTGTTGGTTGCGGCATTGCCTGTTTTGGCTGGTGCTATTACTATATTGCTTACTGATCGTAATATTAATACGTCTTTCTTTGATCCTGTGGGGGGAGGCGACCCTATTTTGTATATACATCTTTTTTGGTTTTTTGGGCATCCTGAGGTGTATATTTTAATTTTACCTGGATTTGGTATGATTTCTCATATTGTTATACATTATGCTGGAAAGAAGCAGGTGTTTGGGTATTTGGGGATAGTGTATGCTATTGTTTCTATTGGGGTTTTGGGATTTATTGTTTGGGCTCATCACATATTTACTGTTGGGATGGATGTTGATACTCGAGCTTATTTTACTGCTGCCACAATGATTATTGCTGTACCTACGGGGATTAAGGTTTTTAGGTGGCTGGCTACTATTCATGGGTTTGTTAGTAAGACTGAGCCTCCTATTTTATGAGCTTTAGGTTTTATTTTTTTATTTACTGTGGGTGGATTAACTGGTATTGTATTGTCCAATTCTTCTTTAGATATTGTTTTACATGACACTTATTATGTGGTAGCTCATTTTCATTATGTGTTGAGGATGGGAGCTGTTTTTGCGCTATTTAGGGCTTTTAGGTATTGATATCCTTTGATTTCTGGGGTGACTTTCCATGTAGTTTGAAGAAAAGTTCATTTTATTTTAATATTTGTGGGTGTTAATTTAACTTTTTTTCCACAACATTTTTTAGGGTTAGCTGGTATGCCTCGACGATATTCTGATTATCCTGATAGATTTGGTAAGTGAAATGTGGTATCTTCTTGAGGTTCTTTAATTTCTTTTGTTTCTGTGTTGTTGTTTATGTTTATACTGTTTGAGTCATTTGTTTCTCAGCGATCTGTTGTGTGGGGTAGGGCATTGAGGACTTCTTTTGAGTGGCAAGATGGGGTGTTTCCTGCATCATTTCATTCAAATGGTCATACAGCTAAGGTTGTGTTTTTAGAAATGAAATTTGTTGAGTTGTTTGGGGCTCCTTTATTGTGTTCT-GTTTTTTTATTATTTGTTAGTTTGATGTTGTGGGTGTTTGGGTTTTGTGGAATTATTGGGAATGGTGGGGGGTATATGGTTGAATGACAGTTTTTTTATCTTTGTGGGGTTGATTGGACTTTACCTATTGTGGTTGATCATATAAGTGTTGTGTTTTCTTGTTTTGTTTGTTTAATTTCTGGCTCGGTTTCCTTGTTTAGAATATCTTATATGGAGGGAGAGGTGTTTTTGCGGCGATTTATGTTGTTGATTATGGCTTTTGTGGGGTCGATAAATTTGCTTATTTATGTTTCTAGGTTGATTACGGTTCTTTTGGGGTGAGATGGTTTGGGGATTGTGTCTTTTGCTTTAGTTATTTATTATCAGAATAAGAAATCTTTAGCGGCTGGTATGTTAACTGTATTAGTTAATCGGATTGGAGATGCTTTGTTAATTTTATCAATTTGTTTTTTGGTAAATTGGGGGGAGTGGTCTTTTGGTTACGGGTTATTTGGGAGTTTTGGCGTAGTGATTTGTTGTTTGGTGGTTTTGGGGGCTATGACAAAAAGGGCTCAAATCCCGTTTTCTGCTTGGTTACCGGCAGCAATAGCTGCTCCTACCCCAGTATCGGCATTGGTTCACTCTTCTACTTTAGTTACAGCGGGTGTTTATTTGATTATCCGATTTTATAGCTCTTTAATTGAGAGTCCTGAGATTTTGTGGTTTTTGAGGAAAGTTGGGGGTTTGACTTTGTTAATGGCTGGATTGAGGGCTTGTTTTGAGGTTGATTTAAAAAAAATTATTGCTTTGTCAACTCTTAGGCAGCTTGGTCTTATAATATTTACTGTTGGTATAGGTTATCCTATAATTGCTGTATTTCATCTTTTTACTCATGCTTTATTTAAGGCTTTGTTATTTTTGTGTGCTGGATCAATTATTCATTCTAGTATGGATACT---CAGGATGGTCGA-ATTTTAGGTAGAGTTGGTCAATTG--TTACCATTTAGGAGTGGATGTTTGGTTTTGAGGAGTGCGGTGTTGTGCGGGATGCCTTTTCTTAGGGGGTTTTATTCTAAGGATCTGATTTTGGAGGGGGCTTTTAGAGGTTTTAGAGGTAGGTTTGAGGTTTTTGTTTT----GGTGGTGGGGGCTGGTCTTAGGTTAGTATATAGGTTGCGGATTTGTCTTATGGGGGTGTTTGGGCAAAGATTTGGGAGCTCTTTGTGT-TCGTTTGTGGTTGAGAGAGGGTATATTGTTGTTTCTATTTGTGTTTTGGTTGTTGGGTCAATTGTGGGGGGGTGATTTCTACAGTTGGTTTGGGTGGCTGTAAATGGGTTTGATTTAGTCGGTGTTTTGGGAAAAATAACTATTAGGTTCATTACATTTTTAGGGTTGATTTATGCAGTGGTAGGGTTGTTGAAAGCACAGAAGGTGGGGCAGAGATTGTTGGGGGGATTAAATTGATTCTTATCTAGGATATGATTTATGAATTTGGTATCTGGGAGGCTGATGTCTGGTGTTGGGTTGAAGGGTGGTTTGTCGATGCATTTATGTTTAGACTTAGGCTGGATGGAAGTTTTAGGTGGGCAGGGTGTTTTTAAGGTTGTTAGCAGTGGGATTAGGATTTTTTATATTGTACAAAGTGGAAGGTTATTAACTTTT-CTTCGAGTTTTTTTAGTCTTTTTAGGTTTCATTTTTATTGTTTTTCCTTTTAATTATGAAATCCCCCTACAAATTTTTATTTTTATTCTTAATAGTAGCAAGTACATGTATAGTCCTATCTTCCTCAAACTGATTAATAACTTGAATAGGCCTAGAAATTAACATATTAGGATTCATCCCACTAATGT---ACTTAAAAGAAACTACAAATGAATCAGAAACAGTAGCAAAATACCTAGTACCACAAGCCCTCGGCTCAACAATTTTTATTGCCTCAGC---AATAACCACACTTCACTCAAACAGCCTACAA---ATCCTAATACCAATTGCAT-TATGC--CTAAAATTAGGAGCAGCACCATTTCATTTTTGATTTCCCCCAGTAATAGCAGGACTTCCCCTACTCCCAGCCTTCCTTCTACTTACCTGGCAAAAAATCGCTCCAATTTTTGCTATCTCCTCCCTTCATCCAATGCTTAGAACTAAAATCCTACCCATTGCAGCAATTAGCGCACTATGAGGGGGAATCGCTGGAGTAAACCAAACAGATATTCGATCCTTACTTACCTACTCTTCAATCGCACATACAGGATGAATACTAGCTAGTGTGAGTAGTCCCACTCCAATCCTGACACTCTACATTACAACCTACATTTTAATTACAATTTCCATCTATTCATGTTTAACAAAACAATCCACAAAACTACATAAACAACTTCTTTC---TTTTAA---AGAACCTTATGACTCCATATTACTAGCCATTACAATCCTTTCACTTAGGGGCCTCCCCCCCCTCACAGGCTTCATTATAAAACTCCTAGTCTTATACTTTAC------AGAAGCCTCAACAATTATCATTCTCAGCTTAATTCTAGGTGCTATAACAAGCCTATTTTACTATCTATCCCTCACTCTCTCACCACTCCTACTCTTAAATAAAACACACTTTTCTAAACCCAAAATTACTTCAAAGGCATCAACCATTTTCCTTTT-ATCTCAATTCCTACCACTATCATTTGTTATTTTTTACTTC--ATTTTTAGTTTGTTAGTAATTAGGATTTTAGTTGTTGGGGTTTGGGTGATTAG-ACTAAGGGTGTTTTGATGGAGGTTTGTTTGGGTATG--TATTGTTATGTTTTTGGTTAGTCTTGAAGTGTGATTTAGTTCATTTGGGTTAGTGAGTTGTTG----AGGAGATTTTTTGATAGTAGATAATTTTTCTTTTAGGCTTGTTTCTTTGACGATTTTAATTTCGGGGTTAAGAGTGTTGGCTAGTGTGCGAGATATTGGGAAGAGGGGTAATAAGTCTAGTAGGTTTGTTTTTGTGGTTTTGGTGTTGACTTTGGTACTTGTTTTTTCCTTTAGGGTTGGATC-TTTATTAATTTTTTACGTTTTATTTGAGTTTAGGCTTATTCCTATTTTATTAATTATTTTGGGGTGGGGGTATCAGCCGGAGCGATTACAAGCTGGTAAATATATAATACTTTATACTGTTAGTGCTTCTCTTCCTTTATTGGTTTTAATTATTTTGGTTTTAGGGGAGGAGGGGTCTGTTTTTTGGGGGTTGGGTTGTGGGGGATTTGGTAGTGGCTGGTTGGTGAGTATTTGTGCTTCTTTGGCTTTTTTAGTGAAGTTGCCTGTTTACGGGTTTCATTTGTGGTTGCCAAAGGCTCATGTTGAGGCACCTGTGGCTGGGTCTATAATTTTGGCTGGTGTGTTGTTGAAGTTAGGCGGTTATGGGTTGATTCGTTTTTTTTACTTATTAGGCTT---GTTTAGCTCCTTATCAATTAGTGTGGTGTTTTGTCTTGGACTTGGTGGTGGTGTAGTTGCTAGGATGGTTTGTTTTGTTCAGAGTGATGTGAAGGCATTGGTGGCTTATTCTTCAATTGGGCATATAAGTCTGGTTTTGGGTGGTGTATACTCAAATACAGATTGGGGATGGTTGGGTTGTTTAATTATAATGGTTGCCCATGGGTTGTGTTCTTCTGGAAT-ATTTTTTTTGGCT-GGTGAAACTTATAAAGGTTATCATACTCGCAGGTTATATTTAATTAAGGGTGGGTTGGTTATGATTCCTGGGGTTGCTTTATGTTGATTTTTAATATGTGCTATTAATATGGCTGCTCCGCCGTCTTTGAAT-TTGTGGGGAGAGTTAATACTTGGAATTTCTATTTTGAGATATTCTATTATTTTTGCTTTTTTTACCGGGGTTATAACTTTTTTGAGGGGTTTGTATTCTTGATATGTGT-ATTCGTCTACACAGCATGGTCAGTGTCCGTTTTGGGTGCGAGGTGGGG-TTGTGTTAGAAGAATTTATTTGTTATGTGGTGTGTTTTATATTAGTGATGCCTCTTTGGGGGGTAAGGGTGTTTTTAATAAGTTTTTGTCAAATATTTCATTGATGTAAATAATTAACTTTATCACTTAAACTACATATGGTAGCCCA-CACACATTGTGTACTTAGCTAATACCTATTCTTCAA-CCTTCAAGAGG-TTTATTTTTATAGTAAA-AGCCAGACCCCCAATCC-TATGGTCTAAGGTTCTCCCACAACACCAATGTCTTATATTATA--GAAGTTAGGTAACTAAGCTATAGAAA-CAAAGTACCTAAGGGATGACAAAAG-TGGTGCCAGCAGTCGCGGTTATACCACTATCCCAAGTTAATTCTTAACAGACCTAGGATTATACCATCTGAAAGACTACAAGATTAATCTTCCTACGTAAAAAATACATTACAACCACACCCAGCTAAGTCTTACTCA-CCTTATCCACTCAAACCACAACCT-CAGAACTCGGATTAGATACCCGACTACTGTGTGGCCTAACACACA-AAAGAATACTAAAAACGAAAGTTTAAAACTCAAACAATATGGCGGTGCTCTACT-CCTCATCAGGGGATCCTGTGACTTAAACCGATAACCCACGATAAACCCAAGCTTTCCTTGCAT-TACAGCTTGTGTATGGCCGTTT-AAGCTTGCTCAGAAAAGACAAACAAAGGAAGCAATTAGGCT---CACATTCCTAATAATTCAGGT-GACATACAGCCAATGGAAAGCTGTCCCATGGGATACAACTAGCCAACCCT-ACTGAAGTTTAATCTTAAA-AATTAAA--CAAAAGAGGA-CTTGAAAGTAAGGTTTTATATATCAAATAAACCTGAACAAGAACTAAAGCACGCA-CAAATCGCCCGTCACTCCGACAA-TAAAGTTGGATAAGTCGTAACACAGTAGGGGTAATGGAAATTGCCCCTATATCAAAATACCAACACGAAAACAACACCCAATCATTAAAATTCTAAACAACTCTCTATATGACCTTCCAGCCCCAACAAACTTATCCACATGATGGAACTTCGGATCCCTACTAGGCCTATGCCTAATCACCCAAATCATTACAGGGTTATTTCTTGCTATACACTACACCCCTAACGTAGACCTTGCATTTTATTCAGTAGCCCACATTTCACGAGACGTAAACCATGGTTGACTTATACGTACTATTCATGCAAACGGCGCTTCATTCTTTTTTGTCTGTATCTATCTACACACAGGTCGAGGTATATACTATGGCTCCTACTTAGCAAAAGAAACTTGAAACATCGGCATCATCCTTCTGTTCTTAACTATGGCAACAGCTTTTCTAGGTTACGTCCTTCCATGAGGACAAATATCTTTTTGGGGTGCCACTGTTATTACTAATTTATTATCAGCAATCCCATATATTGGAAAAACTTTAGTATATTGACTATGAGGAGGATTCTCAGTATCTAACGCAACCTTGAATCGATTTTTCGTCCTTCACTTCGTCCTCCCATTTGCCATTGCAGCTTTAGCTGCAATACACCTCCTATTCCTCCATGAAACTGGATCCAATAACCCACTAGGTATCTCCTCAAACACCAATCTTATTCCATTTCACGTCTTCTACACAACCAAAGACACAGTTGGATTTGTTGTACTCCTAAGAATACTAACCTCCATTTGCCTATTTTCCCCAAACCTCTTAACTGACCCAGAAAATTTTATCCCGGCAAATCCCCTAAGAACCCCTGTTCACATTCAACCAGAATGATACTTCCTATTTGCCTATGCAATCTTACGCTCTATCCCTAATAAATTAGGTGGTGTTATCGCCCTGGTTATATCAATTCTTATCTTAGTCCTTATGCCTCTAACTCACCTAAACACCATACGCTCCAACTCATTCTACCCACTAAACCAAACCCTTTTTTGGTTATTTGTAAGAGTATTCCTTATTCTCACTTGAATTGGTAAACAACCAGTAGAAGATCCCTTCATTTGAATTGGCCAAACCTTTTCTACTGCTTACTTCATCTTCTTTTTAATCTCTCCAGCAACAAACAAAGCATGAGACCTCCTGGTATTCTACTCCCC---ATGTTACGTAATCCTTTTCATTTGGTTGAGTTCAGTCCATGGCCCTTTACTGCGGCAAGGGGGGCGTTGTTTTTAACTGTAGGTTTGGTGAGTTGGTTTCATGGAAAGGGTCTAGGTTTAATGTTGATTGGTGTTGTGGTT---ATTATTTTAACTATGATGCAATGGTGGCGTGATGTTGTTCGTGAGGGGACTTATCAAGGTTACCATACTAGTTGGGTTGGTGGGAATCTTCGTTGGGGTATGGTTTTGTTTATTTTTTCT-GAGGTGTGTTTTTTTTTTGCTTTTTTTTGGGGGTTTTTTCATAGAAGGCTTGTTCCTACTGTGGAGTTAGGTTGTGTCTGGCCTCCTGTTGGTATTTTACCACTTAATCCTTTTAAGGTTCCATTATTAAATACAGCTGTGTTGTTGGGTTCTGGTGTAAGGGTTACTTGAGCTCATCATGGGTTGGTAAGGGGAAGGCGAGAGGAAGCTTTGTATGGGTTGGGTTTGACGGTTTTGT-TGGGGTTGTATTTTACAGCTCTTCAGTGGGGGGAGTACCAGGAGGTTTCTTTTAGGGTAGCGGATGGAGTGTATGGGTCTACTTTTTTTGTAATAACTGGGTTTCATGGATTGCATGTGTTGATTGGTAGGGTTTTTTTAGTTGTGTGTACAGTTCGATGTTATTTACACCATTTTTCGGTTTCTCACCATTTTGGGTTTGAGGCTGCTGCTTGGTATTGACATTTTGTGGATGTTGTTTGAATTTTTTTGTATTTGTGTATTTATTGATGAGGTTCT
>Margaritifera_dahurica_NC_023942
ATGAGCTTTTTAGGTCAGTTAGGGTTTCAGGATAGATTTGGTTGGTTAGGTTTTGAGTTGTCTTTTTTTCATGACCATGCTATGTTTGTCTTAGTGTTGGTGTCTTCTTTTGTTGGTTATATAATAATATGTTTATTAAAAAGTAATTTGTCTTCTCGTTTTGTTATAGAGGCGCAGAGGCTTGAAGGGGCTTGGACTGTAGTTCCAGGATTGCTTTTGTTAATTTTGGCTGTTCCGTCTGTGCGGTTATTATATTTGTTAGATGAAGTTGGTGGGCCGGTTGTTAGAATAAAGGCAATTGGGCATCAATGGTATTGAAGGTATGAGTATAACGACGGGGAATTGGTCAGGTTTGATTCTTATATATTAGGGGTTTCTGATATTGCTGATGGTGGTTACCGTTTGTTGGAGGTTGATAATCGTTGCGTGTTGCCTTATGGTGTGGATAGGCGGGTTCTTGTAAGGTCTGCTGATGTGGTTCATGCTTGGGCTTTGCCAGCGGTAGGGGTAAAAGCCGATGCTGTTCCTGGACGTATTAATCAATTAGCAATTCATTTAGCCAGGTCTGGTGTGTTGTATGGGCAGTGTAGTGAGATTTGTGGGGTTAATCACTCTTTTATGCCTATTGGTTTGGAGGGGGTTTCTCCTAGGGTATTTTATCATTGGTTAATGAAGGTGAAGACTGTTTCTTTGCTGGGTGTTGGGGTTATTGGGGTTATGTTAGGTTGCATTTGTCTAGTGTCTCAGCGGAAGAGCCTTTTTGGGGTTTTGTTGAGGATGGAGGTTTTTACATTGGGCGTTTACGCCATTATTTTTAGTGTATTTTGAATCCTAGGCGAATTAGGGAGGTTGTGTCTAGTATTTTTGACTTTTGGGGTTTGTGAGGCAGCTCTGGGGTTGAGTGTTTTGGTGTCGTTGGTTCGTGGGGTTGGAAGTGATTACGTTAGCGGATTAACGTCTGGGCATTTTTGGAACGAAAAATGCTCGGGTACTTCCAAATTCGCAAAGGCCCAAACAAAGTAGGCATCATGGGACTACCCCAACCACTAGCTGACGCATTAAAATTATTTGTGAAAGAGTGAGTAATACCGGTATCCTCAAATCTCCTTCCGTTTATTCTGACGCCTAGGTTAATACTAGTCCTAGCCTTGAGATTATGGCAGCTTTTCCCTTCTTTCAAACTAAGATTTCAAATAACATTAGGGATATTTTTATTCTTGTGCATTTCATCACTATCAGTGTACACCACGCTGATAGCTGGATGAGCCTCCAACTCAAAATATGCCCTTCTGGGAGCCATCCGAGCAATGGCTCAGACAATTTCATATGAAGTGACAATGACCTTAATTATTATCTTTTACCTTTTGCTAAAAGGCCAGATAGACTTAGTAAGAATTCGCCAAACCAATCTTGCCTTGCCCACTACTTTTCTCCTTATACCACTCGCTATCATATGAATAACTGTGATCTTAGCAGAGACTAATCGAGCCCCATTTGATTTCGCGGAGGGAGAGTCCGAATTAGTATCCGGATTCAACATTGAATATGGGGGAGCCGGATTTGCTTTCCTATTCATAGCCGAATATAGAAATATTCTAATAATAAGCTTATTTAGAGCATCAATATTAACCGGACATTTAGTTATTTCAGCCCCAATTGCGGTAATATTTTTGTGGGCCCGAGCCACTTTACCACGATACCGTTATGACCTTCTAATAAATATGGCATGAAAATCTTTTCTATCAGTAAGACTAATAGCATTATCTGCCTTAACGCCTTTACTTTTATTAGTAACTTCTAATATTATTCATAATCACC-TAAAGAAAACATTCAACCACAAAA-AGTATCTTCACAAAACCACTCTCC-AAACCGCAAGGGCTAAACTTAGTCAAACAAAGAAAGAATAACTATCTCTCCCTTTTGCATCATGGAGAAGCAACATTCATATTAATACTTAAGCTCCCGAAAAAATATGAGCTACTAACCCCTCAAAATTAATGTATCACAATTAATAAACTAGCTGTTAGTAGAAGTAACAAGCCTTTCACATTTTTTGATAGCTGGTTTTCCCTAAAAAGCATCAAAGTGCTAGTTTATGGCGTTA-ATAATTCCAATACCGCCACAAACCAAAAACTGCCGAGGATAAGCTCGGCAGTTACCTTAAAATAAACAAACTCT-CATAATTACAAGTAGGCCTAAAAACAGCCAACTTAC-TGCGTTCTAGCAAGTAAACTCCATCAAATCA-TAAAATACACAAATTTTAATACAAAGGGAATCTAACGTAAAACAATCTACTTTATCAAACAGGCATTCTATTAGTATAACCTATTTCGTTCAACACATCACCTAAAAATCAAGTAAACTAACAATACATAGATCAAT--AAAATATACGTAATGAACTCGGCAACACTGTTTTTCGCCTGTTTACCAAAAACATCGTTTCCCGA-AAACCAAACATGGGAAATAATGCCTGCCCAGTGAACGATTTTAACGGCCGCGTTAGCGTGAGCGTGCTAAGGTAGCGTAATAATTAGCCTTTTAATTGGAGGCCAGTGAATGGCAACACGGAAAACCCCTGTATCACGTATACTAATAAAATTTTATTTTTGGGTGAAAAAGCCCAAATAATTGAGGAAGACAAAAAGACCCCGCGGAGCTTTACTTTATCAAGC-TAAACAAATCTCTAGATCATATGCTAGTAAGTTTGGTTGGGGCAACCCTGGAACCACTAAAGCTTCCAGTAAAATCAAGAATTTCATCAAAAACAT-CTTCGGACTAAAAAGAAGCTACCCCGGGGATAACAGCGTAATCCAACTTAAGAGTACGCATCGAAAGTTGGGTTTGCGACCTCGATGTTGGCTTAAGGTAATTCACATGAGCGCAGCCGCTATGAGAGAATAGTCTGTTCGACTATTATACCCTTACATGAGCTGAGTTAAGACCGGCGCAAGCTAGGTTGGTTTCTATCTCCTCTACATCACTATACTCACAATTGTACGAAAGGACCCTGAGATATGCAGACTACACAACCACT-----AATGAAACAATGTTAATAGATATTTTTTCCTCTTTGGATGCAGGTGTGTCTACCAAT--------------TTTAGGGTGTGAGGTTTCGTTTGGCTTACTGGTTTTGTAGGTGTGTTGG----TTTGTTTAGCTCGGTTTTGAGT--GGGTGTTTCTGGCGTAAGTTTTGTTTTTTTTTCATTGATTGAGTTGGTTGTTGGGTTAGTAAAAAGGTGTTCTGGGAAGTTTCTTGGGGGGTTTGTTCTTGGGCAGGTATGTTTGTTTTGGATGCTCTTTTCTTTAAATATTACGGGGATAGTTCCTAGGGTTTTTAGGCCAACGAGTCATTTGTCTTTGACTTTTGTGTTGGCTTTGGTCGTTTGGTTTTGTTTAATTTTTAGTGGTTGAAGCAATTCTTGGTCTCGAAGAGCCGGACAGCTGGTTCCAACCGGAAGGCCAGTTGTTTTGATTCCTCTGTTAGTGTTGATTGAAAGAATCAGTACTTTAATTCGTCCAATTACTCTGGGTGTTCGTCTTGCTGCCAATATTACTATGGGGCATCTTATGTTACATGTTATTGGTGAGTACGTGTCTGATTTTTTTTGTGGTGGGGGTTTAGTAAGTAGGGCTTTTGGAAGTTGGGTTATGTGAGGTTATGTGCTCTTTGAATTTGCCGTAAGCTTTTTGCAAGCTTACGTTTTTGTTTTATTAGTGGGCTTATACTCTTCAGATCACCCTATAAGGGGTATGGAAAAGGTGATGGTTAGGGTTTTTGTTTCTGTTATATTGGGTTTAGTTCTTTTATTTTTAGGGTTAATATTGGGGATTTCTGTTTTTAACAGTCGTGAGAAGTCTAGGCCATTTGAGTGCGGTTTTGACCCTATTGGGTCTTCTCGAGTACCTTTTTCTTTGCGTTTCTTTTTGCTTGCTGTTATTTTTGTGGTTTTTGATGTCGAGATTGTTTTGTTGTTTCCGGCTGTTATGGGGATTGGAGGCTATTGAATGTGGTTTAGTGGTTACTTTGTGTTGGTTTTATTTTTGGTGGTTTTGTTTGTAGGCGTTGTTCACGAGTGGCGTGAGGGTTCGTTAGAATGGGAGAGGATCACCTTATTCTTACTATCAACTCTATGGGTATACTGCAGTCTTAATATAATCTTCCCAATACACCCCCTTTCCTTAGGTTTAATGGTCCTATTGCTCGCCTTTATTAGCTGCACCCTTATTGCTTCCG---CAAGCCCATGATATGCGTATATGTTATTCTTCATTTTTATCGGCGGAATACTAGTAATGTTCGCCTACATTGCCTCATTATCTCCTAACACAACATTTTCAATTAACAACCAATTAATCCCGCTAACTTTTATGTTACTCACTTTTTTTTTATTAAAGGACTCGGTCATGGGCTCTTCCTTAACGGACAAATCAGAACTCAAGCTAAGAATCACATCAACAGCACAATCCTTAAGGTTCCTGTACTCAGACCAGGGAATTATAATACTTACGCTATTGGCCTGCATACTTCTCTTTACTATGGTAGCCGCAGTAAAACTATGTAAACCAGTTGCAGGGGCATTACGTCCATACAGAATTGCGGTGATTGTGTTCTACTAATCATAAAGATATTGGGACTTTGTATTTATTGTTGGCTCTATGGTCTGGTCTTATTGGTTTGGCTTTGAGGTTATTGATTCGTGCTGAGTTGGGTCAACCCGGTAGTTTGTT---GGGGGATGATCAGTTGTACAATGTTATTGTTACGGCCCATGCTTTTATAATAATTTTCTTTTTGGTTATGCCAATAATAATTGGTGGTTTTGGTAATTGGCTTATTCCGCTTATGATTGGGGCTCCCGATATGGCTTTTCCTCGGCTTAATAATTTGAGGTTTTGGCTACTTGTGCCGGCTCTTTTTCTGTTACTGAGCTCTTCTTTAGTGGAGAGTGGTGTTGGTACTGGGTGGACTGTTTATCCACCTTTGTCAAGGAATGTTTCTCATTCTGGGGCTTCTGTAGATTTGGCTATTTTTTCTTTACATCTTGCCGGTGCGTCTTCTATTTTGGGGGCTATTAATTTTATTTCTACTGTTGGTAATATACGCTCTCCGGGTGTGGTTGCTGAGCGGATTCCTTTGTTTGTGTGAGCTGTCACCGTGACAGCTGTTTTGTTAGTGGCGGCACTGCCAGTTTTGGCAGGGGCTATTACTATACTATTAACTGACCGTAATTTAAATACATCTTTTTTTGACCCGACGGGTGGAGGTGATCCCATTTTGTATATGCACTTGTTTTGGTTTTTTGGGCATCCTGAGGTTTATATTTTAATTTTACCGGGGTTTGGTATAATTTCACATATTGTTATACACTATGCTGGTAAGAAGCAAGTATTTGGATATCTTGGGATGGTGTATGCCATTGTGTCTATTGGGGTTCTCGGTTTTATTGTTTGGGCTCATCATATATTTACCGTTGGGATGGATGTAGATACTCGGGCTTATTTTACTGCGGCTACGATAATTATTGCTGTGCCTACGGGCATTAAGGTGTTTAGGTGATTGGCTACTATTCATGGGTTTGTTAATAAGAGCGAGCCTCCTATTATTTGAGCTTTAGGATTTATTTTTTTGTTTACTGTTGGGGGTTTGACTGGTATTGTTTTATCTAACTCTTCGTTAGATATTGTGTTACATGATACTTATTACGTAACGGCTCATTTTCATTATGTATTAAGGATGGGGGCTGTCTTTGCGTTATTTAGGGCGTTTAGATATTGATATCCTTTGATCTCTGGGGTTACTTTTCATGTAACTTGAAGTAAAGTTCATTTTGTTTTGATGTTTGTTGGGGTTAATTTAACGTTTTTTCCTCAGCACTTTTTAGGTTTAGCTGGGATGCCTCGACGATATTCTGATTATCCAGATAGGTTTGCTAAATGGAATGTTGTATCTTCGTGGGGTTCCTTGATTTCTTTTGTTTCTGTACTTTTGTTTATGTTTATATTATTTGAGTCTTTTGTTTCTCAACGCTCTGTAGTGTGGGGTAGAGCTTTAAGAGCTTGTTCTGAGTGACAAGATAGTGTTTTTCCGGCTTCTTTTCATTCTAATAGGCAGGTCGCTAAAGCAGTCTTGTGGGCAATGAGATATTTAAGGCGTGTGAGGGCTCCCCTTCTTTCCGGT-ATTTTCCTTTACTGTATCAGGCTGTTTTTATGAGTTTTTGGTGTAATTAATATACTTAGGTTGGTTAGTGGCTATATGGTTGAATGGCAGTTTTTTAGACTCTGCGGTGTGGAATGAACCTTTCCTGTTGTCGTGGATTGTACGAGAGTTACTTTTTCTTGTCTTGTTTGCTTGATTTCTGGAAGTGTGTCTTTGTTTAGTGTATCTTACATAGAAAGAGAAGTATTCTTGCGCCGGTTTATACTTTTAATTATAGCTTTTGTTGGTTCAATAAATTTATTAATTTTCGTTCCTAGGTTAATTACTATTCTTTTAGGTTGGGATGGTCTTGGGATTGTGTCTTTTGCTCTAGTAATTTATTATCAGAACAAGAAGTCTTTAGCTGCTGGAATGTTGACTGTCTTGGCTAATCGAGTGGGTGATGTTTTGTTGATTTTGTGTATTTGTTTGATAGTAAATTGAGGTGATTGAATGTTGAGGACAGGGATATTTGGTGATTATGGGGTTCTTGTTTGTTTCTTGTTAGTAGTGGGAGGTATAACTAAGAGAGCCCAGATTCCTTTTTCTGCTTGATTACCTGCTGCAATGGCAGCTCCTACACCAGTATCGGCTTTAGTTCATTCTTCAACTTTGGTGACTGCTGGAGTTTATTTGATTGTTCGATTTTATGACTCTTTAGTGGAAGTTCCAGAAGTTTTGTGATTTCTTAGCAAAATTGGTGGACTTACTTTGTTGATGGCAGGGTTGAGGGCTTGTTTTGAGACGGACTTAAAAAAAATTATTGCTTTGTCTACTCTGAGACAGTTGGGGTTAATAATATTTACGATTGGGATTGGTTACCCATTTATTGCTGTATTTCATTTGTTTACGCATGCTTTATTTAAAGCCTTGTTATTTCTGTGTGCTGGTTCTATTATCCATAGTATAGTCGATACC---CAGGATAGGCGT-ATTTTGGGCGGTTTGAACAAGTTA--TTACCCTTTAGGAGAAGATGTTTAGTAATAAGTAGAGTGGTTCTGTGCGGAATGCCTTTTTTAAGCGGGTTTTATTCCAAGGACTTGATTTTAGAAGACTCTTTTAGCAGAATGTTGGGGAGTTTGGAGTTATTGATTAT----CTTGGTGGGGGCTGGATTAAGGTTAGTTTATAGGATGCGTCTTATGCTTGTGGGGGTTTTTGGGCAGTATTCCGGTGGGTCTTTGATT-ACTTTTGGGGTTGAGAGGGTTTACATGTTAGTTTCTATGGCGGTTTTATCTGTGGGAGCTATTATTGGCGGGTGAAGTTTGCAGATTGTGTGGGTGGATGTTAATGGTTTTAGAATTGTTAGGGGTTTTGCCAAGATAATAATTGTGGTTGTTACCTTTGGGGGGTTGGGGTATC------TTATTATGGTTAAGATGGCTAAAGTAAAAGAAAGTGTGACTGGTGGGTTAAAGTATTTTCTTTCTTCTATATGATTTATGGGTGTGATTTCTGGAAGGTTTCTATCTGGTAGTGGGTTGGGGAAAGGTGTAATAATACATTTGTGCTTAGATTCTGGTTGAATGGAAGTTCTTGGAGGACAAGGTAGGTTTTATAGGCTTAATCAGGTGGTGAAGGGGCATTCTGTAGTGCAGAGTGGGAGTATTCTAATTTTT-GTGCGAGTTTCGTTAGTTTTAGCGATGTTTTTCTTAA-------TTTTGTGTTTAATGAAATCCCCACACAAACTTTTATTTATATTTTTAATGACAACAAGCACAATAATAGTGCTATCTTCATCAAACTGGCTAACAACATGAATAGGCTTAGAAATCAACATGCTAGGCTTTATCCCGCTTATGT---ATTACAAAATCACAGCCAATGAATCAGAAACAGTAGTAAAATATTTAGTACCACAATCATTAGGGTCCACAATCTTCATCATAGGGGC---TTTAATTTCATACCACTCTAACAGCATACAA---ATTCTAATACCGATCGCTA-TATGC--CTAAAGTTAGGTGCAGCACCACTACACTTATGGTTCCCTGCAGTAATATCTGGCTTATCTCTAACACCCGCCTTCATCCTTCTAACTTGACAAAAAATCGCCCCAATCTTCGCTATTAGCTCAATAAATCCATCCTTGGCAACAAAAATTCTTCCTATCGCAGGTATTAGGGCATTATGAGGCGGAATTGGTGGTCTAAACCAAACAGACCTCCGATTGTTGCTAAGTTACTCCTCAATCGCACACACAGGATGAATGCTAGCCGGAATTACCGCTCCAGAGCCGGTACTAACACTATACTTAATAACATATGTTTTAATCAACATCTCACTATTTATTGCTTTAACTCAAAACAGAGTAAAAACTCACAAACAATTCTTCCCAGTCTCCCA---AAAACCTTATGAGTCTTTCTTGCTAGCAATTACAATCTTGTCCTTAGGTGGTCTACCCCCATTAACCGGGTTCGCCATAAAATTACTAGTTTTAATATTCAC------ACAAGCCAAAACCATTATCTTAGCAATACTAATTTCAGGGGCCATCATAAGACTTTACTATTATTTATCTTTAACCTTTTCACCACTGCTAAGACTCAACAAAATGCCAATCTCTCAACTTAAACCAGTAACCGCCACATCAATCTCATTTCTCCT-TTCACAAATTATACCCCTTTCCCTTTTATTTTTCTTTTTT--ATTTTTAGTCTACTGGCGATAGCGGGGTTTGTAGCGATGGTAAGTGGGTTTGA-GTTGTCGGTTTTTTGATGAGTGTTTACTTGAGGGGG--TATTGTCATGTTGTTTGTCAGCTTACTCTTTTGATTTAGTTCATTAGACTTAGCTAATTGCTA----TAGAAGGTTTTTTGTGGCGGATAATTTTTCATTTACTTTAGTGTCTTTAACAATTTTGGTTTGTTGCTTTAGGGTCTTGGCTAGGGTACGTGATGTAGGGAAGGCTGGAAATAGCGGTAAGGCTTTTATTTTAAGGGTTTTAGTTTTGACTGTTGTTCTTTTTTGCTGTTTTAGTGTGAGGTC-TTTATTTAATTTTTATATTTTGTTTGAGTTTAGGCTAATTCCTACTTTGTTTCTTATTATAGGGTGGGGTTATCAGCCTGAGCGATTACAAGCGGGTAAGTATATAATACTGTATACTGTTGGTGCCTCTTTACCATTGTTAATTTTAGTGGTTTTTGTTTTAACCGAGATGGGGTCTATTTTTTATGGGTGAGTAAGCGGGGACTTTTGGGGGAGGTGACTAGTTGTTCTATGTGCTTCATTGGCTTTTTTAGTTAAATTACCAATCTACGGGTTTCATCTGTGATTGCCAAAGGCTCATGTAGAGGCTCCTGTAGCCGGTTCGATAATCTTAGCCGGTATTTTGTTGAAGCTTGGCGGATATGGGTTAATTCGGTTTTTTAATATTTTAAGATT---GAGCAGATGTTTGACTGTCAGTGTGGTTTTTTGTTTAAGCCTTATGGGTGGTACTATTGCTAGAATAGTTTGTTTTGCACAGGTTGATGTAAAAGCTTTGGTGGCTTATTCTTCTGTCGGACATATGAGTTTGGTTCTTGGTGGAATTTATTCTAACACCGAATGAGGGTGAATTGGGGCTTTGCTTATGATGTTGGCACATGGGTTGTGTTCTTCAGGAAT-ATTTTTTTTAGCC-AGGGAAACTTATAAGAGTTATCATACTCGGAGTCTTTACCTTGTAAAGGGTGGGTTGGCGGTAATCCCCGGTATGGCTATATGCTGGTTTTTAATGTGTGCTATTAATATAGCTGCCCCCCCTTCTCTGAAT-TTATGAAGTGAGTTGATGCTTGGAATTTCTATTTTGAGGTATTCAATGGGTTTTGCTATTTTTACGGGGCTTATAACTTTTTTGGCCGCTGTATACTCTTGGTATATTT-ATTCTGCTACCCAGCATGGGCAGAGTCCTTTGTGGACTCGTGGTGGGG-TTATGATAGAAGAGTATATTAATTATGTTCTCTGTTTTGGATTGTTTTTACCCTTAAACGTTGCTTGGGTTTCGTTGTTGAGTTTAGTGACAATATTTCATTGACGTATAAAGTTAATTACCCTAATTGAACTACATATGGCAGCTAA-CACACATTGTG----ACAAGCCCAAACCCAATCAACGCCTTAAACAGGCGCATT----AGGGCCAACGGTTAAGATGCTTCTTA-GCAAATCTAAGGCAAACCCACAACACCAATGTCCTATATTACA--GTAGCTAGGAAACTAGGCCTTAGAAAA-AAGTA---TAAAGAGTGACAAAAG-GGGTGCCAGCAGTCGCGGTTATACCCCTACTCTAAGTTAACTC-CAACCAACCTCAGAAGATTATTTACTTA-GACCACTAAGCCAA-ATTACAACGTAAAAAGATAAATTTAGCCAGACCCAGACAGGTCATACT-ATACCTACTCTTACAAACCACAAAA--CGAAACTCGGATTAGATACCCGACTATTGCGTGGCTCAACAGCAA-AAAGAACACTAAGAGCGAAAGCTTAAACCTCAAACAATGTGGCGGTACTTTACT-CCATGTCAGGGGATCCTGTATCTTAAATCGATAATCCACGAATAATCAAAGCTTTTCTAGCAA--TCAGCTTGTGTATGGCCGTTT-ACGCTTGCTCAGAGAAGACCTA-GTAGGAAGCAAAAAGAG----AACACCTCAATCAATTCAGGT-GACATACAGCCAATGAAAAGCTGACTTATGGGATACAAATAAACAAAATT-ACCAGA-TTAGGCCTTAAA-ACCCCTA--TGAAGGAGGA-CTTGAAAGTAAAATGATACACACGTAGTACATTTGAACAAGAACTAAAGTGCGCA-CAAATCGCCCGTCACTCCTGCGATTAAAGCGGGATAAGTCGTAACACAGTAGGGGTAATGGAAATTGCCCCTATATCAAATCCCCAATACGCAAACACCACCCACTTCTTAAAATACTAAATCACTCACTTTATGATTTACCAGCACCAACCAATCTCTCAATATGATGAAACTTCGGATCGCTCCTGGGCTTATGCTTAGTGGCACAAATCCTCACAGGCTTATTCTTATCAATGCATTACGTCCCGAACATCGAATTGGCATTCTACTCCGTAGCTCACATCTCTCGAGATGTCAATTATGGTTGACTACTACGCACAGCACATGCCAATGGCGCATCCCTATTTTTTATTTGCATCTACAGTCACATCGGACGAGGAATGTATTATGGGTCTTACCTAGCCCAAGAAACATGAAACATCGGAGTAATTCTTCTATTTTTAACTATAGCAACAGCCTTTCTGGGTTACGTACTCCCATGAGGACAAATATCCTTCTGAGGAGCTACAGTAATTACTAATCTTCTTTCAGCAGTCCCATACATGGGGCAACTACTAGTTTACTGGCTATGAGGAGGATTTGCAGTAGCAAATGCTACCTTAAACCGATTCTTTGTACTGCATTTTATTCTTCCGTTTGCAATTGCCGCCGCGACAATCGTTCACCTCCTCTTTCTCCACGAAACCGGATCCAATAACCCGCTTGGCTTATCTGCTAACAGAAACTTAATCCCATTCCACACATATTATACTTTAAAAGACTCAGTAGGATTCGCATTATTACTACTACTATTAACAATAATCTGCCTATTTTCACCAAATATAATAACCGACCCAGAAAACTTTATCCCAGCAAACCCGCTAAGAACTCCTATTCACATTCAGCCAGAATGATACTTCCTTTTTGCCTACGCCATTCTACGCTCTATCCCAAACAAACTTGGCGGAGTAATTGCCTTAGTGATGTCAATCCTTATCTTAATTATAATCCCACTAACCCACAAAAACCTAATACGATCTACCACTTTTTACCCGCTCAATCAGCTACTATTCTGAATACTAATTGGGATTTTTATTATTCTAACCTGAATTGGTAGACGACCCGTCGAAAATCCATTTATTTCTATCGGACAAATCTTCTCCATTTTATACTTTGGCTACTTTTTTATTGCACCAATAACTGCAAAAATATGAGACATCATAATCTTTAAAGCA-----ATGTTGCGTAATCCTTTTCATTTGGTGGAGTTTAGTCCGTGGCCTTTTACGGCGGCAATGGGGGCTTTGTTTCTTACTACGGGTATGGTGAGGTGGTTTCATGGGAAGGGAGGATTTTTAATGTTTTTGGGAATTTCCGTA---ATTTTACTTACAATGGTTCAGTGGTGGCGTGATGTGGTACGTGAGGGGACATATCAAGGGTACCACACAAGCTGAGTTAGGATGAACCTTCGTTGGGGGATAGTGTTATTTATTTTTTCA-GAGGTCTGTTTTTTCTTTGCTTTTTTTTGGGGGTTTTTTCATAGAAGGTTGGTTCCCACGGTGGAATTGGGCTGTGTTTGACCTCCTGTAGGAGTTTTACCATTAAATGCATTTAAGGTTCCACTACTTAATACGGCTGTATTATTAGGCTCTGGTGTTAGAGTTACTTGAGCTCATCACGGGTTGATGAGTGGGAGGCGTGAGGAGGCGCTTTATGGGTTGGGGTTAACTGTTTTTT-TAGGGGCGTATTTTACTTTTCTTCAGTGAGGGGAGTACCAGGAAGCTTCTTTTAGGGTTGCAGACAGGGTTTACGGTTCTACTTTTTTTGTGATGACTGGGTTTCATGGATTACATGTTTTAATCGGGAGTGTTTTCTTGCTCGTTTGTACATTGCGGTGTTATTTCCACCATTTTTCGGTTTCTCATCATTTTGGTTTTGAGGCTGCTGCTTGGTATTGGCATTTTGTTGATGTGGTTTGGATTTTTCTTTATTTATGCATTTATTGGTGGGGTTCT
>Margaritifera_falcata_HM856634
ATGAGCTTTTGAGGTCAGTTAGGGTTTCAGGATAGATTTGGTTGATTAGGTTTTGAGTTGTCTTTTTTTCATGATCATGCTATATTTGTTTTGGTACTGGTGTCTTCTTTTGTTGGTTACATGATGGTGTGTTTACTGAAAAGTAGTTTGTCTTCCCGTTTCGTTATGGAGGCCCAAAGGCTTGAGGGGGCTTGGACTGTAATTCCGGGGTTGCTTTTGTTAATTTTGGCTGTTCCGTCTGTTCGATTATTATATTTGTTGGATGAGGTTGGTGGGCCTGTTGTTAGAATAAAAGCAATTGGTCATCAATGGTATTGGAGGTATGAGTATAACGATGGGGAGTTAGTTAGGTTTGATTCTTATATGTTAGGGGTTTCTGATATTGCTGATGGGGGTTACCGTTTGCTAGAGGTTGATAATCGTTGCGTATTGCCTTATGGGGTTGATAGGCGAGTTCTTGTGAGGTCCGCTGATGTAGTTCATGCTTGGGCTTTACCGGCGGTGGGGGTGAAAGCTGATGCTGTTCCTGGGCGTATTAACCAATTAGCAATTCATTTAGCGAGGTCTGGTGTGTTATATGGACAATGTAGTGAAATTTGTGGTGTTAACCATTCTTTTATGCCTATTGGCTTGGAGGGTGTTTCTCCGAGGGTATTTTATCATTGATTAATGAGGGTGAAGATTGTCTCTTTGTTGGGTGTCGGAGTTATTGGGGTTATGTTAGGGTGTATTTGTTTAGTATCCCAACGGAAGAGTCTTTTTGGGGTTTTACTAAGGATGGAGGTTTTTACTTTGGGTATTTACACTATTATTTTTAGGGTATTTTGGGTCTTGGGGGAATTAGGAAGGCTGTGCTTAATTTTTTTAACTTTCGGGGTTTGTGAGGCGGCTTTAGGGCTTAGGGTTTTGGTGTCGTTAGTTCGTGGGGTTGGAAGTGACTACGTTAGTAGGTTAGTGTCTGGGCATTTTTGGAACGAAAAATGCTTGGGTATTTCCAAATTCGCAAAGGCCCAAACAAAGTAAGCATCATAGGCTTACCCCAACCGCTAGCTGACGCACTAAAGCTTTTTGTAAAAGAGTGAGTAACTCCAGTATCGTCAAATCTCCTTCCATTTATTCTAACACCTAGACTGATACTAATCTTAGCTTTGAGGTTATGACAACTTTTCCCTTCCTTCAAGCTAAGGTTCCAAATAACACTAGGAATGTTCTTATTTCTATGCATCTCTTCATTATCCGTGTACACTACACTAATAGCTGGGTGAGCCTCCAACTCAAAGTACGCCCTTTTAGGGGCCATTCGTGCAATGGCCCAAACAATTTCATATGAGGTGACAATAACCTTAATTATTATCTTTTATCTTATATTAAAAAGGCAAATGGATATAGTAAGAATTCGCCAAACCAACCTCACCTTGCCAACCGCTCTTCTTTTAATCCCACTTGCTGTTATATGAATAACCGTAATTTTGGCAGAAACCAATCGAGCCCCATTTGATTTCGCAGAGGGGGAATCAGAGTTAGTATCTGGGTTCAACATCGAATACGGAGGGGCTGGGTTCGCCTTCCTATTCATAGCTGAATATAGAAATATCCTGATAATGAGCCTATTCAGGGCATCAATATTGACAGGACACTTAATTATTTCAGCCCCAATCGCAATTATATTCTTGTGGGCCCGAGCTACCTTACCGCGATACCGTTATGACCTTTTAATAAATATGGCCTGAAAATCTTTCTTATCAGTGAGATTAATAACGTTAGCTGCCTTAACCCCTCTCCTTTTGTTAACAATTTCCAATATTAC-CACAATCACCATAAAGAAAATATTCAACCATTTAATAGTATCCT-ACAAAACCACTTTAC-AAACCGCAAGGGCTAAACTCAGTTAAGTAAAGAAAGGATAATCACCTCTCCCTTTTGCATCATGGAGAAGCAACATTCACATTAACACTTAAACTCCCGAAAAAATATGAGCTACTAACTCCTCAAAATTAATGTATCACAATTAATAGACTAGCCGTTAGTAGAAGTAACAAGCCTTCCACATTTTTTGATAGCTGGTTTTCCCTAAAAAGCATCAAAGTGCTAGCTTATGGCATTT-ACAACTTCAGTATCGCCATAAACTAAAAACTACCGAGGACAAGCTCGGTAGGTTTTTCAAAATAAGTAAACCCCACAAAATTACAAGTAGGCCTAAAAACAGCCAACTTAC-TGCGTTCTAGTAGATAAACACCAACAAAACA-TAAAACAAGCAAATTTTAATACAAAGGGAATCTAATGTAAAACAACCTACTTTATCAAACAGGCATTCTATTAGTATAACCTATCTCGTTCAACACACCACTTAAAAAGAAAGTGAACCAACAACACATAGAACAAT--AAAATATACATAATGAACTCGGCAACACTGTTTTTCGCCTGTTTACCAAAAACATCGTTTCTCGA-AAAACCAACATGGGAAATAATGCCTGCCCAGTGAACGATTTTAACGGCCGCGTTAGCGTGAGCGTGCTAAGGTAGCGTAATAATTAGCCTTTTAATTGGAGGCCAGTGAATGGCAACACGGAAAACCCCTATATCATGTATACTGATAAAACTTTATTTTTGGGTGAAAAAGCCCAAATAACTGAGGAAGACAAAAAGACCCCGCGGAGCTTTACTTTGTCAAGC-CAAACAAATCTGCAGATAGTATGCTAATAAGTTTGGTTGGGGCAACCCTGGAACCAATAAAGCTTCCAGTATAACTAAGAAACACATCAAAAACAT-CTTCGGACTAAAAAGAAGTTACCCCGGGGATAACAGCGTAATCCAACTTAAGAGTACGCATCGAAAGCTGGGTTTGCGACCTCGATGTTGGCTTAGGGAAATTCACATAAGCGCAGCCGCTATGAGAGAATAGTCTGTTCGACTATTATACCCTTACATGAGCTGAGTTAAGACCGGCGCAAGCTAGGTTGGTTTCTATCTCCTCTACATCACCCCACTCTTAGTTGTACGAAAGGACCCTGAGATATGCAAACTCCACAATCTTTTTATAAATACACAAATGTTAATAGATATTTTTTCTTCATTAGATGCGGGTGCATCTACTAGT--------------TTTAGTATGTTAGGATTTGTTTGGTGTACTGGTTTTGTGGGTGTGTTGA----TTTGTTTGGCTCGATCTTGAGT--GGGTGTCTCTGGTATAAGCTTTGTCTTTTTTTCATTAATAGAGTTAATTGTTGGGTTAGTGAAAAGGTGTTCTGGGAAGTTTCTAGGTGGTTTTGTGCTTGGGCAGGTGTGTTTGTTTTGAATGCTGTTTTCTTTAAATATTACTGGGATAATCCCTAGAGTTTTTAGGCCGACTAGTCATTTATCTTTGACGTTTGTATTGGCTTTAGTTGTTTGATTTTGTTTAGTTTTTAGGGGTTGAACTAATTCTTGGTCTCGAAGAGCCGGGCAGCTAGTCCCAACGGGGAGACCAGTTATTTTGGTTCCTTTGCTGGTGTTAATTGAGAGAATTAGTACTTTGATTCGTCCTATTACGTTAGGTGTACGTCTTGCTGCTAATATTACTATGGGGCATCTTATGTTGCACGTTATTGGTGAGTATGTGTCTGGTTTTCTTTGCAGTGGTAGTTTGGTAAGCAGGATTTTCGGGAGTTGGGTTATGTGGGGTTATGTGCTTTTTGAGTTTGCTGTAAGGTTTTTACAGGCTTATGTTTTTGTTTTATTAGTGGGTTTGTACTCTTCAGATCACCCAATAAAGGGT---------GTGATTGTTAGGGTTTTTGTTTCTATTATATTGGGTTTGGTCTTTCTTTTTTTGGGTTTAATGTTGGGGGTTTCTGGTTTTAGTGGGCGGGAAAAGTCCAGACCGTTTGAGTGTGGTTTTGACCCTATTGGGTCTTCTCGTGTGCCTTTTTCTTTGCGATTTTTTTTGCTTGCTGTTATTTTTGTAGTTTTTGATGTTGAGATTGTGTTACTATTTCCGGCTGTTATGGGAATTGGGAATAATTGAATGTGATTTGGGGGTTATTTTGTATTAATTATATTTTTGGTAATTTTGTTTTTAGGTGTTGTTCATGAGTGACGTGAGGGTTCATTGGAGTGGGAGAGAATTACCTTATTTCTTTTATCATCTTTATGAATATACTGCACCCTAAATATAATCTTCCCAATACACCCCCTTTCTTTAGGTTTAATGGTCTTACTCCTTGCTTTTATTAGCTGCACCCTTATCGCTTCCG---CAAGCCCATGATACGCATACATACTGTTTTTTATTTTTATCGGTGGAATGCTAGTAATATTTGCTTACATCGCTTCATTGTCACCTAACACAACATTTTCAATCAACAACCAACTAATCCCGCTAATCCTTATATTAATCACCTTTTTTTTACTAAAAAACTCAGCGAGAATACCTTCCTTAATAGGTAGGTCTGAACTCAAACTAAGAATTACATCAACAGCACAATCTCTAAGATTTCTATACTCAGACCAAGGGGTAGTAATACTTACGCTATTGGCTTGCATACTACTTTTTACAATAGTCGCCGCAGTAAAGCTATGTAAACCGACAGCAGGGGCATTACGGCCGTACAGAATTGCGGTGATTGTGTTCTACTAATCATAAAGATATTGGGACTTTATATTTGTTGTTGGCTTTGTGATCTGGCCTTATTGGTTTGGCTTTAAGGTTGTTGATTCGTGCTGAGTTGGGTCAACCTGGTAGTTTGTT---GGGGGATGATCAGTTATATAACGTTATTGTTACGGCCCATGCTTTTATAATAATTTTCTTTTTGGTTATGCCAATAATAATTGGGGGTTTTGGTAATTGACTTATTCCACTTATGATTGGGGCTCCCGATATGGCTTTTCCCCGCCTTAACAATTTGAGGTTTTGATTGCTTGTGCCTGCTCTTTTCTTGTTATTGAGTTCTTCGTTAGTGGAGAGTGGTGTTGGTACTGGTTGGACTGTTTATCCCCCTTTGTCAAGGAATGTTTCACATTCTGGGGCTTCTGTAGATTTAGCTATTTTTTCTTTGCACCTTGCTGGTGCGTCTTCTATTTTGGGGGCTATTAACTTTATTTCGACTGTAGGTAATATGCGCTCCCCTGGCGTAGTTGCTGAACGAATTCCATTGTTCGTGTGAGCCGTCACTGTGACGGCTATTTTGTTAGTGGCGGCATTGCCTGTTTTGGCAGGTGCTATTACTATGTTGTTGACTGATCGCAATTTAAACACATCTTTTTTTGATCCAACTGGGGGTGGTGACCCTATTTTGTATATGCACTTGTTTTGGTTTTTTGGGCATCCTGAAGTTTATATTTTAATCTTACCAGGGTTTGGGATGATTTCTCATATTGTTATGCATTATGCAGGTAAGAAGCAAGTGTTTGGGTACCTTGGTATGGTGTATGCCATTGTGTCTATTGGGGTTCTTGGTTTTGTTGTTTGGGCTCATCATATATTTACTGTTGGGATAGATGTAGATACTCGTGCTTATTTTACGGCGGCTACTATGATTATTGCTGTGCCTACAGGTATTAAGGTGTTTAGGTGATTGGCCACGATTCATGGGTTTGTTAATAAGAGTGAGCCCCCTATTATATGGGCTTTGGGGTTCATTTTTTTATTCACTGTTGGGGGTTTAACTGGAATTGTTTTGTCTAACTCTTCGTTAGATATTGTATTACATGATACTTATTACGTAACGGCTCATTTTCATTACGTATTAAGAATGGGGGCTGTTTTTGCATTGTTTAGCGCGTTTAGGTATTGGTATCCCTTGATTTCTGGGGTAACTTTCCATGTTGCTTGAAGTAAAGTTCATTTTGTTTTGATGTTTGTTGGGGTTAATTTAACGTTTTTTCCTCAACACTTTTTAGGTATGGCTGGGATACCTCGTCGGTATTCCGATTATCCAGATAGGTTTGCTAAGTGGAATGTTGTGTCTTCGTGGGGTTCTTTGATTTCTTTCGTTTCTGTGCTTTTGTTTATATTTATATTGTTTGAATCTTTTGTCTCTCAGCGTTCTGTAGTGTGGGGTAGAGCTTTAAGAGTTTGTTCTGAGTGACAAGATAATGTTTTTCCGGCTTCTTTTCACTCTAACAGGCAGGTCGCTAAAGCGGTTTTGTGAGCAATGAGATATTTAAGACATGTGAGGGCTCCTCTTATTTCCGGT-GTTTTCCTTTACTGTGTTAGGTTTTTTTTATGATTTTTTGGTGTAATCAATATATTAAGGATAGTGAGAGGTTATATAATTGAATGACAATTTTTTAGGTTTTGTGGCATAGAGTGAACTTTCCCCATTATTGTGGATTGTATTAGGGTTACTTTTTCCTGCCTTGTTTGTTTAATCTCTGGAAGTGTATCTTTGTTTAGCGTATCTTATATGGAAAGAGAAGTGTTTTTGCGTCGGTTTATGCTTTTAATTATAGCTTTTGTTGGGTCAATGAACTTGTTAATTTTTGTTCCTAGATTAATTACTATTCTATTGGGTTGGGATGGTCTTGGTATTGTGTCTTTTGCTTTAGTAATTTACTATCAGAATAAAAAGTCTTTGGGTGCTGGTATATTAACTGTTTTGGTTAATCGAGTGGGTGATGTTTTATTAATTTTGTGTATTTGCTTGGTGGTGAATTGAGGTGATTGAATATTAAGAACGGGGATATTTGGTGATTATGGGGTTCTTGTTTGTTTTTTGTTAGTGGTAGGCGGTATAACTAAAAGAGCTCAAATTCCTTTTTCTGCCTGGTTACCGGCCGCAATGGCTGCTCCTACACCCGTGTCAGCTTTAGTTCACTCTTCGACTTTGGTGACTGCTGGGGTCTATTTAGTCATTCGATTTTACGATTCTTTGGTAGAAGTTCCGGAGGTTTTGAGGTTTCTTAGTAAAATTGGGGGTCTTACTTTGCTGATAGCGGGGTTAAGGGCTTGCTTTGAGACGGATTTGAAAAAAATTATTGCTTTGTCTACTTTGAGGCAGTTAGGGTTAATAATATTTACTATTGGAATTGGTTACCCCTTTATTGCTGTTTTTCATTTGTTTACGCATGCTTTGTTCAAAGCTTTGTTGTTTTTGTGCGCTGGCTCTATTATTCATAGAATGATAGACACA---CAGGATAGGCGT-ATTTTAGGGGGTTTGAATAACTTA--TTACCTTTTAGGAGGAGGTGTTTAGTGATGAGGAGAGTAGTTTTGTGCGGAATACCCTTTCTAAGTGGATTTTACTCTAAGGATTTAATTTTGGAGAATTCTTTTAGAAGGATAATGGGTAGTTTGGAGTTACTAGTTGT----TTTGGCGGGGGCTGGGTTAAGGTTGGTTTACAGGATGCGGCTCATGCTTGTAGGGGTTTTTGGGCAGTATTTTGGTAGGTCTCTGGTT-ACTTTTGGGGTTGAGAGGGTTTATATGCTTGTCTCCATGACAGTCTTGTCTGTTGGGGCTATTGTTGGGGGATGAAGTTTGCAGGCTGTGTGGGTGGATGTTAATGGTTTTAGTATTGTTGGTGGGTTTGCCAAAATTATAATTGGGGTTGTTACTTTTGGGGGGTTAGGGTATT------TTGTTTGGGTAAAAATTATTAAGGTTAAAGAAAAAGTAACTGGTGGGTTGAAGTATTTCCTTTCTTCTATGTGGTTTATAGGGCTGATTTCTGGGAGGTTTTTATCTGGAAGCGGGATAAATAAAGGAGTAATTATACACTTGTATTTAGATTCTGGTTGAATGGAAGTTCTTGGGGGGCAGGGAGGGTTTTATAGCCTTAATCAGGCGGTAAAAAGGCATTCTGTAGTGCAAGGAGGAAGCATTCTAGTTTTT-ATGCGTATTTCTCTAGTTCTGGTGGTATTTTGTTTAG-------TATTATATTTAATGAAAACCCCACACAAACTCTTATTTTTATTTTTAATAACAGCAAGCACAGTAATGGTTCTGTCCTCGTCAAACTGATTAACAACATGAATAGGCCTAGAAATTAATATGCTAGGCTTCATTCCGCTTATGT---ACTTTAAAATTACAGCTAATGAATCAGAAACAGCAGTAAAATACCTAGTCCCACAATCATTAGGGTCCATGATCTTCATCATGGGAGC---CTTAATCTCTAATCACTCTGACACCATACAA---ATCTTAATACCTATTGCCA-TATGC--CTAAAACTAGGAGCAGCACCACTTCATTTATGATTCCCCGCAGTGATATCTGGCTTATCTTTAATACCCGCCTTTGTCCTTCTAACCTGACAAAAAATCGCCCCAATCTTCGCTATTAGCTCAATAAACCCATCCTTAACCACAAAAATTCTACCTATCGCAGGGATTAGCGCATTATGGGGTGGAATTGGTGGCCTAAACCAAACAGACATCCGCTTATTATTAAGCTACTCGTCAATCGCACACACAGGATGAATACTAGCCGGAGTTGCCTCCCCAGAGCCAGTATTAATTCTATACCTAATAATATATGTAATAATCAATGCCTCACTATTCATCGCCCTCTTTCAAAATAGAGTAAAAACCCACAAACAACTATTTCCGGTTTCACA---GAAACCGTACGAGTCCTTCTTACTAGCTATTACAATCTTATCCCTAGGCGGTTTACCTCCACTAACCGGATTCGCAATAAAACTATTAGTACTAATATTTAC------AGAAGCCAAAACCATTATTTTAACAGCCCTAGTTTCAGGGGCCATTACAAGACTTTACTTTTATTTATCCCTAACCTTTTCACCATTACTAAGACTCCACAAAATACCAGTTTCACAGCTTAAACTAATAACCAGCACATCAACCTCATTTTTGCT-CTCACAAATTATACCACTCTCTCTTTTATTTTTCTTTTTT--ATTTTTAGTTTACTGGTAACGGCTGGGCTTGTCGCGACTATAAGGGGGTTTGG-GTTATCAGTTTTTTGGTGGGTATTTACTTGAGGGTG--AAATATTATGTTGCTTGTTAGCTTGCTTCTTTGGTTTAGTTCTTTGGGTTTGGCTAATTGCTA----TGGTAGGTTTTTTGTGGTGGATAATTTTTCATTTAGTTTAGTATCTTTAACAATTTTGGTTTGTTGCTTTAGGGTCTTGGCGAGAGTGCGGGATGTAGGAAAGGTTAAGAATAGCAGTAAGGCATTTGTATTAAGAATTTTGGTTTTGACTGTTGTTCTTTTTTGTTGTTTTAGTGTTAGGTC-TTTGTTTAATTTCTATGTTTTATTTGAATTTAGGTTAATTCCCACTTTGTTCCTTATTATGGGCTGGGGTTACCAACCTGAGCGGCTGCAAGCCGGTAAATACATAATACTGTATACTGTTGGGGCTTCTTTACCATTGTTGGTTTTAGTAGTTTTCGTTTTAGCTGAGGTGGGGTCTGTTTTTTATGGATGAAAAAGCGGAAGCTTTTGGGGCGGGTGATTGGTTGTTTTATGTTCTTCGTTGGCTTTTTTGGTTAAGTTACCAATTTATGGGTTTCATCTGTGACTACCAAAGGCTCATGTGGAGGCTCCGGTAGCCGGTTCTATAATTTTGGCTGGTGTTTTGTTGAAGCTTGGAGGGTATGGTTTGATTCGGTTTTTTAGTATTTTAAGGTT---GTCTAGGTGTTTAACTGTCAGTGTGGTTTTTTGTTTAGGCCTTATGGGTGGCACTATTGCTAGTATGGTATGTTTTGCACAGGTTGATGTTAAGGCTTTAGTGGCTTATTCTTCTGTTGGGCATATAAGTTTGGTTCTTGGGGGGATTTACTCTAATACTGAGTGAGGGTGAATTGGGGCTTTGCTTATGATATTGGCACATGGGTTGTGCTCTTCGGGGAT-ATTTTTTTTAGCG-AGGGAAACTTACAAGTGTTATCATACTCGAAGCCTGTATCTTGTAAAAGGTGGGTTGGTGATAATCCCGGGTATGGCTATATGTTGGTTTTTAATGTGTGCTATTAATATAGCTGCTCCTCCATCTTTAAAT-TTGTGAAGTGAGTTGATGCTTGGTATTTCTATTTTAAGGTACTCAATAGGTTTTGCTATTTTTACGGGGCTTATAACTTTTTTGGCTGCTGTATACTCTTGGTACGTAT-ACTCTGCTACTCAGCATGGGCAGAGTCCGTTGTGGGCTCGTGGTGGGG-TTATAATAGAAGAATATATTAATTACGTTCTTTGTTTTGGGTTATTTTTACCATTAAATCTTGCTTGGCTCTCAATAATGAGAATATTTACAATATTTCATTGACGTATAAGGTTAATTAACCTAATTAAACTACATATGGCAGCTAA-CACACATTGTG----ACAAACCCAAACCCAATCAACGCCTTAAACAGGCGCATT----AGGGCTCACGGTCAAGATGCTTTTCAAGTAAATCTAAGGTAAACCCACAACACCAATGTCCTATATTACA--GTAGCTAGGAAACTAGGCCTTAGAAAA-AAGTA---CAAAGAGTGACAAAAG-GGGTGCCAGCAGTCGCGGTTATACCCCTACTCTAAGTTAACCC-CAACCAACCCTAAAGGAC-ACCAGTTTA-GATCACTAAGCCAA-CTTACAACGTAAAAAGATAAATTTAGCCAAACCCAAACAGGTCATATTTATAACTACTCTTACAAACCACAAAA--CGAAACTCGGATTAGATACCCGACTATTGCGTGGCCCAACAGCAA-AAAGAATACTAAGAGCGAAAGCTTAAACCTCAAACAATGTGGCGGTACTTTACT-CCATGTCAGGGGATCCTGTATCTTAAATCGATAATCCACGAATAATCAAAGCTTTTCTAGTAA--TCAGTTTGTGTATGGCCGTTT-ACGCTTGCTCAGAGAAGACCCA-GTAGGAAGCAAAAAGAG----AACAACTCAACCAATTCAGGT-GACATACAACCAATGAAAAGCTGATTTATGGGATACAAATAAACAACCTT-ATCAGA-TTAGAGCTTAAA-ACCCCTA--TGAAGGAGGA-CTTGAAAGTAAAATGACACACACGTAGTGCATTTGAACAAGAACTAAAGTGCGCA-CAAATCGCCCGTCACTCCTGCAACTAAAGCGGGATAAGTCGTAACACAGTAGGGGTAATGGAAATTGCCCCTATATCAAATCCCCAATACGCAAACACCACCCACTCCTCAAACTGCTAAATCACTCCTTATACGACCTACCGGCGCCAACTAACCTTTCCACATGATGAAATTTCGGATCGCTTCTAGGCTTATGTTTGGCAGCTCAAATTTTTACAGGCTTATTTTTAGCGATACATTACGTCCCAAACATCGAATTGGCATTTTATTCGGTAGCCCATATCTCTCGAGACGTTAACTATGGTTGACTTCTACGCACCGCACATGCAAACGGTGCATCCCTATTCCTCGTCTGTATCTACAGCCACATTGGACGAGGCATCTATTACGGATCTTATTTAGCCCAAGAGACATGGAACATTGGGGTAATTCTCTTATTCCTTATTATAGCAACAGCCTTTTTAGGTTACGTACTTCCATGGGGACAAATATCTTTCTGGGGAGCAACAGTTATTACCAACCTTCTCTCAGCAGTCCCGTACATGGGACAACTTCTAGTCTACTGACTATGAGGAGGATTTGCAGTAGCAAACGCCACCCTAAAGCGATTTTTTGTGCTTCATTTTATTCTTCCATTTGCAATCGCCGCTGCCGCAATCATTCACCTTCTTTTTCTACACGAAACCGGTTCAAATAATCCACTAGGCCTGTCAGCTGACACAAACCTGATTCCATTCCATACCTACTACACGCTAAAAGACTCAGTCGGATTTGCACTATTGCTGTTAGTGTTAACAATAATTTGCCTATTCTCGCCAAACATACTAACCGACCCAGAAAACTTCATCCCAGCAAACCCCCTAAGAACTCCTATTCATATTCAGCCAGAATGGTACTTCCTTTTTGCCTACGCCATCCTACGCTCTATCCCAAATAAACTCGGCGGAGTAATCGCCTTGGTTATATCAATCCTTATTTTAATTATGATCCCACTAACCCACAAAAACCTAATACGATCCACCGCTTTTTACCCGCTCAATCAGCTATTTTTTTGAGCACTAATTGGTATTTTCCTAATTTTAACTTGAATCGGTAGACGACCAGTAGAAAGCCCATTTATTTTTATCGGACAAGTTTTTTCTATCTTGTACTTTGGCTACTTTTTTATTGCACCAATAACCGCAAAAATGTGAGATATTGTAATCTTTAAAGCT-----ATGTTGCGTAATCCTTTTCATTTGGTGGAGTTTAGCCCGTGGCCTTTTACGGCGGCAATGGGGGCTTTGTTCCTTACTACTGGTATGGTGAGGTGATTTCATGGTAAAGGGGTATTTTTAATGGCTTTGGGGATTTTTGTA---ATTCTTCTTACAATGGTTCAATGGTGACGTGATGTGGTGCGTGAGGGGACCTATCAAGGTCACCATACAAGTTGAGTTAGTATAAATCTTCGTTGGGGGATAGTGCTATTTATTTTTTCA-GAGGTGTGTTTTTTCTTCGCTTTTTTCTGAGGGTTTTTTCATAGGAGGTTGGTTCCGACAGTGGAGTTGGGATGTGTCTGGCCTCCTGTGGGAGTTTTACCATTAAATGCTTTTAAGGTTCCATTATTAAACACAGCTGTTTTGTTAGGTTCTGGTGTTAGGGTTACTTGGGCCCACCATGGATTGATGAGTGGAAGTCGTGAAGAAGCACTTTATGGGTTAGTATTGACTGTTTTTT-TAGGGGCGTATTTTACTTTTCTTCAGTGGGGGGAGTATCAGGAGGCATCTTTTAGGGTTGCAGATAGGGTTTATGGCTCTACTTTCTTTGTGATGACTGGGTTTCATGGACTACATGTCTTAATTGGGAGTGTTTTTTTATTTGTATGTACGTTGCGATGTTATTTTCACCATTTTTCAGTCTCACACCATTTTGGTTTTGAGGCTGCTGCTTGGTATTGGCATTTTGTTGATGTGGTTTGGATTTTTCTTTATTTGTGTATTTATTGGTGGGGTTCT
>Mytilus_edulis_NC_006161
ATGTCTTTTTATGGGAGTCGATATTTTGGTGATATTGTCGGGGAATTGGGGAAGGACCTATTTCGGTATCATGGATTTGTGATGATAGTAGCAGTGGCTGTATTAGTCTTTGTTATGTATATAGGGTGCGTGATCCTGTTTACTAAATTTTCTTACCGTCATTTTTTAAATCGCCAACGATTGGAGTTTTGATGAACTATTGTGCCGATGTTGATGTTAGTAGGGCTGTGGTnnCCTTCGATGATTAATTTGTATTATATGGAAGAAGTAAAGCGTCCACGTTGAAATTTCAAAGCAATTGGAAAGCAATGATACTGATCTTATGAGTTCTGCCGCAATTCGTGTTATACAATTGACTCATACATAGAAGACCAACAGGAGTTTAGGAAAGGGGGGTACCGCTTGCTGGATGTTGACAATCGGATGGTTGCTCCTGCAGATGTACAAATAACTGCTTTTGTAAGGAGTTCTGACGTGCTACATTCGTTTGCGCTTCCTAAATTATTAATCAAAGTAGATGCTATTCCGGGCCGAATCAATCGGCTTCCGATAAAAGCATCTCAGTGTAGTATTATTTATGGGCAGTGCTCTGAAATTTGTGGAGTAAACCACAGGTTTATACCAATTGTGATTGAGTTTATTCCTG-AGAAATATTTTGTTATTGGTTGGAAGCTATGG-------TTTGAATAAAGTTCTTAGGGGTTTTGCTTATAAGTATAGGCTGCTTTGTGATCTTTCGTATAAATAAACACCTATTGTGTCTTTTGTAGGGCTTGAGATAATGAGGCTGGGCTTACTATTTGTAAC-----ACATGTTTTCTTAATAAATCAGTTTTGACTAATTTTATTGA----TTCTATGTTTAGCTGTTTGTGAAGCTAGCATTTGTTTGGCCCTGCTGGTCATAGTGATGCGATTATGCGGCGACGACCTAATATCAAGATTGCTAAGAGATGGTTATTGGAGCGTAAGATTCTGGCCATCATCATGATCCGAAAAGGCCCGTCCAAGGTAAGTTACATGGGGATCTTGCAGCCTTTTAGTGATGCAGGTAAGCTATTATGTAAAGAGTTTATCGTGCCCACGCGTGCTAATGTAGGGCCATTTATTCTGGCTCCTGCACTAATACTAGCTATTAGCTTATTAGGGTGGCTTTTATACCCCTATAAGTCAGCTGAAGTATTTTATGTTTTTGGGGTGATTTTGTTTATAGTTATTACGAGAGTTAGCGTTTATGGGGTAATAATGTCTGGATGGGCATCTAACTCCAAATACTCCTTACTAGGTGCAGTCCGTGCGATGGCGCAAAGAATTTCTTATGAAATCCCTATAGGGTTTATTTTTTTTTGTGTAGTGTTGTGTTCAGGCGTGTTTCAAGAAATTAGAGTGTTTCAACAAAGGTTATTTTTTTTCTTTCTTCCTTTGTGCGT---AGTTATACTTGTTTGAATGTTGTGTATACTAGCTGAGACTAATCGGGCACCGTTTGACTTTGTGGAAGGAGAGTCGGAGTTAGTGTCGGGTTATAACGTGGAGTACAGAGGAGGGGGTTTTGCAGTTATATTTATTGCTGAGTACTCTAGAATTCTCCTTAGAAGAGTAATAAGGGCGGCGATATTCTTCGGAGGAAATGAATTCATAATGGTTTTCGCAATTTTCTTTGTAGTTGTTCGTGCTTCTTTACCACGCTTACGTTATGACAAGCTAATAAACTTATGTTGAACTGTCCTTTTATGTGTTATACTTACGGCTAGTGTGTGTGTAGTAGTCTTAGTGG-----------------------------------GGGTGAAGTTATC---------------TTTACTAAAAAGACGTGCATTGTTTTGTGAAAAGTGGACTTGAACAAAGTTAGTATAAATAAATTTTAGTACCTTTTGCATAAGGGTTTTTCAAGATCAATTTAAGAATTAATTTTCCCGAATAAAAGAGAGTTATTTTTTTTTAGGAAATCGTGGTAGAGATTTGATTAA--ACTAAAGAATGGCGGCTAGATACTATTCGCGCTTTTAGATATCTGGnnGGCTTAAAAAAATGTGTAAGCATTTTCTTTAACTAGTT-------------------AAGGGGTAAAATTTTTTGGGTTAAGCTGAAAAATGGTTTAAAAAT------------TTTGGTTTCTATCAGGCTTTAAACTGGCTATTATAG-TGTATTTTAACTAA------------AACCAAACGGAGAAAAAGATTATTGGGGTCA--TCATCTATTTAAAA---AAGCCTATGATCGGAGGGTCAGT-AATTATGATAAAAAGAGTAAAAATATTATTTTTACTGTTTTGTTTTACCTT-AAAAGATTGACGGCTAAATAAAGGTTTTTAAATGAACTCGGCAAACTAACTTCTCGACTGTTTAACAAAAACATTTCCTTTTGA-----TGTAAGTAAAAGGTAGTCCCTGCCCAGTGCAAGTTGTAAACGGCGGCGTTAACGTGAGCGTCCTAAGGTAGCGCGATAATTTGCTTTTCAATTGAAGGATGGTAAAGGGTTAACGAAGAAGGTGCTGTGTCTAAAAATTCAATTTAAACTAACTTTAAGGTGAAGAGGCCTTTATGTAAAAGAAGGACGACAAGACCCTATGAAGCTTTATCTTAATTGGAGCTCTCAGGCTCTT--ATACGATTTTGGGGAGATCAGTAGAAATAAGTCTTCTACTATCATATATCTTACTAT--------AT----TTCCTAACTTTATATGTGTGGC----TAGCTACTCTAGGGATAACAGCGCAATTTCTCCCGAAAGATGGTATTGGAGGGGAAGATTGCGACCTCGATGTTGGCTTTAGATATCCTAG--AGGCGGAGAAGCTTCTGATGGTGGGTCTGTTCGCCCTTTAAAATCTAACATGAGCTGAGTTCAGAACGGCGTGAGCTAGTTCAGTTTCTATCCTCTTTTTGAAATGAGCTAATT--TTGTACGAAAGGACTTTAAGCAATGCTTTGTCACAATCTGTGTTGTAAATAATAGGATGTTAATAGATGTATTTTCTAGATTTGATGCTCACAGCTACAAC------------------TTAA--TTTGGTTATCTATGCCGTT--GTGGTTACTTTCGTCTATAGT----ACCAATAACTGTGAGTAAGAGG--GGGAGCACTAGTTCCTTCCGAAGCTTGCTGTCTTTTACTTATTCTATAATCCGGAATGGGAAAGGTTTA-------AAGTTATCTGGG---TTTCCTTTGGTGATAAGCGGCTTGTTTATAATAATTTTAATGTTGAATTTGTCTGGGAACTTCCCTTTTTTTTTCCCTGTAAGAGGTCAGTTTGTATTTGGATTTTCTTTTGCTTTATCTATTTGGACCTGTTTAGTACTATCTAGCTTACTGTGCAGTTTTGAGCAGGGTTTGATGAGGCTTGTCCCGACAGGTTGTCCGTTAATCCTTGTGCCTTTTATAGTAGTAGTTGAGCTAATTAGTGGGATACTTCGCCCTTTAACTCTAGTCTTGCGGCTAACGTTGAATTTAGGGGCTGGTAAAGTAATCTTAACTATATGTAGAAGGTTGGTAGTCGGTTGGTTAAATAGAAGAAGGTTAATTACAGGAGTTATTAAAGGTTTGCTAATAGGTGGAGGCGTCTTTGCTGAAGTTGCAATTGCTTGTATTCAGTGTTACATTTTCTGTGTGTTATTGTGTCTCTATACTGAGGACCATAGGAGTATGGTT---------ATGGGGTTAAGGGTTGTATTCGT--TTGTATCGTGTGTTGT----CTGTTTACAGGGTTATTTATAATATTAAGACGGGGGCTGGACCGAGAGAAATGTAGGCCGTATGAATGTGGGTTTGAGCCTATCGGAAGAGCTCGAAGCCCTTTCTCCATTCGATTCTTTTTAGTGGCAGTTTTGTTTGTGGTGTTTGATGTGGAGGTAGTCCTATTGATACCTTTTGCCTACATATTTTT---CTATGGCAAAAGAGTGTTGGGTATTTTATCTTCAAGGGGGTTCCTCCTTATTCTGTTTGTGGGCCTATATCATGAATACCGTGAAGGTTCTTTGGAGTGAGTGGGTATGAGAGTTATAATTATATGTGTAAGTTTGATGTCTGTATTCTCGATCGTGTTGATTGCTAAGCAACCAATCTCTTTAGGGCTAGTATTATTGAGGGGGTCTATAATTGCATGTGTGGAAATTGCATTGGAGGTTAGAAGTCTGTTAGGGTTCTTGTTATTTTTAACTTATGTTAGGGGCGTGATAGTCTTGTTCTTATATGTTCTTAGTATTTATCCTAATGAGGTGTATCGCTTTAATTTAGAGTTTGTTATAATTGTGAGAAGGTGCTGTGCTATGATGGGCCTTGTGGGATTAATGAATTATGAGTATGTAGAGATTAGTGGGTCnATTATTTTTAAGGTTTATGGCTGAAGGAAGGGGGTTAAGCCTATATATCCTAATAGCAG--GCGTTTTGCTGTTTGTGATGTTAGTGGTGTCGTATTTGTGTATAAAAACCATAGTGCCTTTGCG-AAGAGTAAAATAAGGTCAAGACGT-------------CGATGGTTGTGGTCAACAAATCATAAAGATATTGGTACTCTTTATCTATATAGTGGGGTCTGAGGAGGTTTGTTCGGGGCAAGGTTAAGCCTGATAATCCGGATACAGTTAGGGCATCCTGGAGCAGTATTTTTAAAAAGAGATTGGTTTTATAATGTGGTTGTTACAACACACGCCTTAATAATAATTTTCTTTGCTGTAATACCGATTCTAATCGAAGCTTTTGGTAATTGGCTGATTCCTCTATTAGTAGGTGGTAAAGATATAATTTATCCACGGATAAATAATTTGAGTTATTGGTTATCTCCTAATGCGCTATATTTACTTATATTATCTTTTAGAACGGATAAAGGGGTAGGTGCTGGATGGACTATTTACCCGCCATTGTCTGTATATCCTTATCATAGCGGGCCGAGGATAGATGTTCTTATTGTGTCCTTGCATTTAGCTGGGTTAAGTTCTTTGGTGGGTGCTATTAATTTTGCTAGTACCAACAAAAACATACCAGTTTTAGAGATAAAAGGAGAACGAGCTGAGCTTTATGTCCTAAGGATCAGAGTTACTGCCGTATTGCTAATTATTTCTATTCCGGTTTTAGGAGGGGGTATCACAATAATTCTGTTTGATCGGAATTTTAACACAACATTTTTTGATCCAGCAGGAGGGGGTGACCCTGTCTTGTTTCAACATTTGTTCTGATTTTTTGGGCACCCTGAGGTGTACATTCTTATTCTACCTGCTTTTGGTGTGATATCAAAAGTAATTATGCATTGTTCCGGAAAGGAGGCAGTTTTCGGGTTAATTGGGATGGTGTATGCAATAATTGGAATTGGAGGGCTAGGTTGTATGGTGTGGGCTCACCATATATTTACAGTAGGGCTTAATGTTGATACTCGAGGTTATTTTTCTACTGCAACTATAGTAATCGCAGTCCCTACAGGGGTAAAAGTATTCAGGTGGTTAGCAACTATAGCAGGAAGAAAATTTAAGATAAAGCCTGCTGCTTACTGAAGTACGGGGTTCTTGTTTCTATTCACCGTAGGAGGCTTAACAGGGGTGTTATTATCAAGGGCTTCTATGGACGTATCGCTTCATGATACTTATTATGTGGTGGCTCATTTCCACTATGTGCTAAGTATAGGAGCGGTGTTCGGAGTATTTTGTGGCTTGAATCATTGATTGCCTAACTTTGTTGGAGTATGCTTTAATAAGAAATGGAGAAAAGCCCACTTTATAGCAATGTTTTTTGGTGTAAATACCACTTTCTTTCCTCAACACTTTCTAGGGCTGAGGGGTATGCCTCGACGGTACATAGATTATGCTGACATTTATGCTCATTGGCATTGGGTGTCTTCTTATGGGTCTGCAGTGTCTTTTGGCTCTTTGATATATTTTAAGTTCCTACTCTGAGAAGCTTTAGTGAGTCAACGAGGGGTTGTATTTAGTGGGGGGTTATGCGGTGAGATGGACTGAGCAGGAACTCTTTATCCCGGGAGAAAGCATGTTTACAGTCAACTTCCATTTGTTTGAACAAATCCCATACAATCAAAGC-----------------------TAGGGTTGCTTATATTAATCTTAACTGGGTA--TTTATTCATTTTTACAGGAAGGAGGTTTGGAAG---------AGCGTACTTACTTGAAGTTCCTGTTTGAGAGAGCAATTGTCTGTCTTTTAGTTTTAGATTCTTACTAGATAATGTAAGGATAATTTTTGTTGGGACAGTTTTGGTGATCAGAGGGAGTGTAGCAACCTATTGTAAGTGGTATATAGCTGAAGAGCTATACTACAACCGGTTTATGGGGTTGGTGTGGTTATTTGTTTTATCTATAGTGTTTATAATCTTAGTGCCTAATCTACTAATACTTTTAATTGGATGGGATGGGCTAGGCCTCACTTCTTTTCTATTAGTGGCTTACTACCAAAATAACAAAAGACTATCTGCGGCTATGTTGACAGCTTTAACTAATCGAATTGGAGACGTTCTTGTTCTAATTAGCATTTCTATCTTTCTAAGAGAGGGGGGGTGGTTATATAGGTATCACCCAGT--ACAAATATGGTTGAATT-TAGGTTTTATAGTGGTTTTTGCAGGGATAACTAAAAGAGCACAGATGCCTTTTTGCGCATGACTGCCAGCTGCCATAGCCGCACCGACACCTGTCTCTTCTTTAGTGCACTCTTCAACACTGGTAACAGCTGGGGTTTATCTTGTACTTCGTTCGTTCTATATCATCAGTTCTAACCCATATGTAACACAAGTTCTAATAATTTTAAGGTTATTTACTTTGGTACTAGCTGGATCAAGTGCAGTGTTCGCGTTTGATCTAAAAAAAGTAATTGCACTCTCGACTTTAAGTCAACTAAGGTTGATAATGTTTTCGATTTCAATCCTCCTTCCGTCTGTGGCGTTTTTCCATCTGGTGACTCATGCAGTGTTTAAAGCTTTGCTGTTTTTGGGTGCAGGGGGTGTTATCCATAGAAACCAAAGAATT---CAGGATATTCGTGGGTTAAGAAGACTGTGACAAGGG---TTGCCGGTAAGAATAGGTGCAATAAGAGTTGCAATTGTATCTTTAAGAGGGGCTCCTTTTATGAGAGGGTTTTTCTCTAAAGACCTCATGATTGAGTTAAGTAT-GATAGACAGAAGGGTTACTTATGGGTGTTACTTATTAGAGTTACTAGGGTTAATTTTTACTTCTTTTTATAGGGCACGAATTGTATTTAGAGTTATACTCGGGTCCAATTATGTTAATAATAGAACC-TTGCGTATTAATGAGCATTTAAATATACAAACCCCGTTTCTTAGCCTATATATTGGAGCTATTATTTTAGGGGTGGTGCTGGGTAGAAAAATAGAAAGATTTGGGTTTGTAGTAGTTCTTGAAAACTATGAAAGACTTAGAGTCTTTTTTATTCCTTTTGCAGGGTTAATTC---------TGTGACGAGGAGTCATTAGTAAGCTAGGGTCGAGTTCATCAGCTAAGTCATTAAGATTTTTTTTGAGGATGTGGTTTATAGAAAGTTTAACTTCTCATCCTGGGAAGGTGATCTTTTTTAAAGGGTCAAGAACAGTGGCCCAAAGTTTGGACCAAGGTTGACTAGAGCTATTGGGGCCTCAAGGCGTTCATGCTGGATTAGGTCAATTCAGTTGCTTAAATGAGATTGTCCAGAAAAACGGCTTATTAGTAGCC-GGGGGCGTTAGCTTAATTAT------------------------TTTTATATGTGGTGAGA----CTATAAAATTAGTGAGATTAGGGGTAATATTAATTGGAACAATCCTCAGGGTCAGAAGAGAAGAGCTAGTAGGGGTGTGGTTAGGTTTGGAGTTAAATCTTTATGGTTTTCTTGTGATTATAA-----ACCCAGATGGGCATTATAGC-CCTGAGCCCTGCGTAAAATACTTTGTTGTACAAAGAACGGGGTCAA---TTTTGATACTAGTGGGGTTTGTAAGCTTAATAGAGCAGCATGTAGTGAGGGGGTTAGTGATGAGCACAGCGnGTACGGTGCTAAAGTCTGGCGTTTTTCCTCTACACTCGTGGGTGCCCTCTGTTATTAAAAACAGGAGATGGTTAGCAAGGGGGTTAATACTAACCTGGCAAAAAGTGGCCCCCCTTGTTTTTTTATCAATAATCTTACCTTCTAAAAGGCTTTGAGTAGTGATTGTATCGATAGCTGGGAT----TGGGGCAG--TGGGAGGTCTTAACCAAAACTCAGTGCGGGTAATAAGAGCCTACTCTTCATTTGTGCATACATCTTGAATGTTGTTAGGGCTTACATGATCAAGGGTAGTTTTCGTAGGGTACTTTGCAGTCTATAGGTT-ATCGGTAGGGCTGTTTTTCTACGGGTG-CTCGTTAATAAACAAGAT---AAGAATAGGT------------------AGCCAGCTAAGTAGGGCTGCTAGCGGT-ATGGGGTTGTTAATACTAATAGGGATGCCTCCGTTTCTTGGTTTCTTAGCAAAAGTATTGGTATTTTTGAT---------GAGGGGAAGGCCCGTAATTGTGGCATGC---ATCATAGGATCAGTCATTAGATTAAAATTTTA--TATTGATTTCTTTTACAG-AATGGTAATA------AAAAGACTTGTGGACAAAAATAAGGT---AGAAGTTAAAGCCATTTGGAGCCTGGT------GATTTGCATAAACATTATGGGGGGGGCGCTGATTT------------------TAGTAAGATTTGTTAAAAGGTTAGCAATTAGGCTTATTGCATTAATTATTATAAAAAACCTGAATGTGAGTATTATTGGGTTAAGTGTTTTAACAATTTTGAGTATAGGAGCCGCAAGAGTTGCGACAGGAGGG-GTAG----AATTAAATGGGCTATACTCGACGGACTTCGTGATGGGGTTGATGATCACATTGACATTATTTGTCGCAATTCTTTCTTATTTAA-----GTAGAGCTAAAGTCTCCCGGAA------AGCAAGATTTAACTTAATGGTTATCAGAATTAGTCTTATTTTAGTGATAAGGTTTAGGGTGAGGAGGTTT-TTTCTTTTTTTTTTTTTTTTCGAAAGTGTGTTAGCGCCTTTGTTACTGTTAATCGTAGGCTGGGGTTATCAACCAGAGCGTCTACAGGCAGGAGGCTATATAGTGATTTATACTGTATTTGGGTCCCTTTTTTTTCT-ATGGGGAGTAAGAGAGCTTTACCTTAGAGGGATAAGA------AGAGGAAGATTAGTAAAAAAAAGGGCAATAAGACTGTGATGGCTGTACAT-----TTTAGGGTTCCTAATTAAGTTACCAATATACCCGTTCCATTTGTGGCTACCTAAGGCCCATGTAGAGGCCCCTGTGGCAGGTTCAATGCTGCTGGCCGGGGTAGTACTAAAATTAGGAGGATATGGCCTACTTCGGTTTATATTAGTAATACAAGTCAGGCTTAGAAGAGTGTTTTTTGTGTTGCTACTAAGGGTAAACTTGGCAGGGGGCTTCTACGCCGGACTGGCCTGTGTACGGCAAGTAGACCTAAAATGCTTGGTGGCATACTCGTCCGTAGCTCATATAAGTCTAGTTCTATTAGGAGTGCTAAGCAACACGCTATTAGGGGTGATAGGGGCTATTATTATTATGGTTGGCCACGGGTTATGCTCGTCAGGTTT-ATTTAGGTACGTA-AATGCTATTTATAAGATGAGTCACTCGCGCTTACTAGTAATAAACAAAGGTGGGTnnCTTTTTTGCCCTGTATTAGTGTTGATGTGTTTTCTTCTAAGATCAAGGAACATGGCAGCCCCACCTAGCCTAAATCTATTCGGGGAAATCCTCGTTTTTGGCGTCGGnGGGTGnAnAAGGnGGGCCTTTTTATTTATCC-TGGGGTTGATGAGCTTCATTAGGGCTTGCTTTAGATTATACTTATATGGGAGGTGCTCACACGGAAAAGGGCTTATACATAGGGAGTCGCTGAA----TTTAAGAAGACTCTGT----GATGTGTTCGTCTTGCCGTTAAATTTCTTGTTT------------------------------------ATA-TTCATACCTGTCTGTAGGAGGGTTTGATTATGGCCTTAAATTTATAGACAAAATGCTTCTCATG-----------ATTCTAAATGCGAG--CTTGAACAGA----------------------------------TTGATAAGTT-------------CAACATCAGTGGGGAAAATTGGT---TAATAAAGGAACTTTAACCCAGCTTTTTGATAATTTCGGGGTTAATTGATG--AATGCCAGCAGCCGCGGTTAGATTCA-GTTCGAATATAAATTTAAGCGGATTGGTTAGAAAACTATAAAAA-AACTATAGGTGCAG---TGTAATGTTAACGGTTTTTTGTGGTTATATTCCTG-AAGTTTTAGTGA----GTTTCTAACGAATC-TATGAAGTGAAACCAGGATTAGATACCCTGTTATC-CATAGTTTAAAACAGAAGTTCCTAACTAAACATTTGGTTGTCAAAGAGAAATAAATAGGCGGTGTCTGAGATAGAAAACAGGGGATCCTGGGTGTTAAAG-GATAACCCACCTACATTTGAGCCTTGTCTTATTA---GTGCGTGTGTATGGTTGTGTTAAGTTTGGTAAAATAAGTTGCTAGATGCAGCTAGTAGAAGGCACAGCTTCAAAAATAATTCAGATTGACATGCAGCTTATGATAAGGTTAATC-TGGGATACAGTTG--CAGCTTAAGCAATAGTTTAAATTTAAACTATTAAGTTTGAAGAAGGA-CTTGTAAGTAAGGGTTGA-AAATAAAACCGCCCTGAATACAATC--AGATGAGTA-CTAATCGCCCGTCGCTCGCGGGG-AAACCTGTGAAAAGTCGTAACAAGGTAGCAGTAACGGAAGTTGTTGCTAGAGGGTTGGTCCGTGACGAAGTACAAATAAACTGGTAAAGATTATGAATGATAGATTCTATGATTTGCCTTGTCCTGTAAACTTAAACGCCTGGTGAAGGTTTGGCTCTATACTAGGCTTGTGTCTGGTTATCCAACTTTTGAGGGGTCTTTTATTATCAGCCCACTACACTGCTCATGAAGACATGGCATTTGACTCTGTAGTCCACATTATGCGTAATGTGGAAAAGGGGTGAATATTGCGCAATATCCATGCAAATGGGTCTTCTATGTTCTTTATTTGCATTTATGCTCACATTGCTCGTGGGTTGTACTATGGGTCTTATTTGGATAAGACCGTGTGGTACTTTGGGGTACACCTGTTCTTGTTGACTATGGCTGAGGCTTTTCTCGGCTATACTCTGCCTTGGGGGCAGATATCGTACTGGGGGGCTACTGTAATCACTAATATACTTAGAGTAAGGCCTGTGGTAGGTGAAAGGATACTTCGCTATGTATGAGGGGGGTGGACTGTGTGTAATGCAACGTTAAAGCGGTTTTACACACTTCACTTCCTTTTACCGTTTGTAATAGTGGCGGTTGTTTTTTTGCACTTATTTTTTTTACATGAGAAGGGTAGTAATAACCCTTTAGGAATTGAAAGGGGTACTATATGTGTGCCTTTTCATCCTTTCTATACTATTAAAGACCTCTTTGGTTATGTT-TGCTTTAGGTTCTTTTTTATGTATTTAGTGTGCTAGACCCTGAGCTTCTAGGGAATCATCTAAACTACTGGCCTGCTAACCCTATAAAAACGCCTATTCACGTTCAGCCTGAATGGTACTTTATATTTGCCTATGCAATTCTCCGTTCAATTCCGCATAAAGCAGGGGGAGTATATGTTATGTTCCTTTCAATTGTAGTGCTGTACTTAATTCCTACGCTTCATACAGGTAAGTACCGAAGTTTATGCTTCTACCCATTGAATCAAGTAGTGTTTTGGGTGTTGGTTGGAAGGTTTATTAGCCTAACATGAATTGGTGCTCGTCCAGTGCGTGAACCTTATATC-ATTTTGGGCAGTGCCTTTCAGTTATTTATTTCTCTAGTTTATTGTTGAACCCCCTTTCTTTATGGGTGTTTGAATACCCTAAATTTTGTG-------ATGAATCGTAATCCTTACTATGTACCAGGTCCAAGTCCGTGGCCATTTTTTGTGGCTATTTCGGCTAACGGAATAGCGGTAGGGTTAATTTTGTGACTGCATCGAACCCCCAGATTTTTATTAATAGGTATGAGTCTGGTTTGCATATTATTGAGAACTTTTAGATGGTGACGCGATTTAATTCGTGAAGGAG---ACATTGGGTTTCACACTCGTTTTGTAATCAAAAGATTTCGAGATTGCGTTGCCTTGTTTATTCTGTCT-GAAGTGATATTTTTCTTTACTTTTTTCTGGACTTTTTTCCATAATGCTTTAAGGCCCTCGTGTGAGCTAGGAATACGGTGGCCTCCTCCTGGAATTCGTACGCCAAACCCGTCATCTACTAGTCTGTTTGAGACAGGTCTTCTAATTAGAAGAGGGCTGTTTGTAACTCAAGCCCATAAGAGGATGCGCTTGAAGGATTACGACGGGCCATTCATCGGCTTAGTGGTGACAATCGTATGCGGGACTGTGTTTTTCT-TGGTACAACTGCGGGAATATTATTGAAACTCCTATACTATTGCAGATAGGGTTTATGGTAGGGTTTTTTACTTATTAACTGGATTCCACGGGATACACGTTGTCGTAGGGACTATTTGGCTAATGGTAAGGTTAGTTCGACTATGACGCGGGGAGTTTTCTAGCCAACGACACTTTGGGTTTGAGGCTTGCATTTGGTACTGACATTTTGTAGATGTGGTATGAGTGGCATTGTGGTGCTTAGTGTATGTGTGGTTTGGA
>Potamilus_alatus_F
ATGAGCTTTTGGGGTCAGTTGGGGTTTCAGGATAGTTTTAGTGGTTTGGGGTTTGAGTTGGCGTTTTTTCATGATCATGCTATGTTTGTTCTTGTGTTGGTTTCTTCTTTTGTGGGCTATATAATGGTTTGTTTATTGAAGAGTAGGTTATCTTCTCGGTTTGTTGTAGAGGCTCAGGGGTTGGAAGCTGCTTGGACTGTGGTTCCGGGGTTATTGTTGTTGGTTTTGGCTATTCCGTCTGTTCGATTGTTGTATTTGTTAGATGAAGTTGGGGGGCCTGTGGTAAGGGTGAAGGCGGTTGGGCATCAGTGGTATTGAAGTTATGAATTTGGTGACGGAGGTCTTGTTGGGTTTGATTCTTATATAGTGAGTGGGGGTGATATGAGGAGGGGGGGTTATCGTCTTTTGGAGGTTGATAATCGGTGTGTGTTGCCTTATGGGGTTGATAGGCGAATTCTTGTGAGGTCTGCTGATGTTATTCATGCTTGGGCTCTTCCTTCGATTGGTGTAAAGGTTGATGCTGTTCCTGGTCGGATTAATCAGTTGGGTGTACATTTAATAGGGTCTGGTGTAATATACGGGCAATGTAGTGAGATTTGTGGGGTAAATCACTCTTTTATGCCTATTGGGTTGGAGAGGGTTTCTCCTAGGGTATTTTATCGTTGGTTAGTTTTTGTGTGAGTTTTTCCTGTTGTGGGTGTGGGGGTTATTGGGGTTTTGATTGGGGGTGTGTGTTTGGTTGCTCAACGAAAGAGGCTTTTTGGGGTTTTGTTGAGTATGGAGGTTTTTACTTTAGGGATTTATGCTATAATTTTTGGTGTGTTTTATTTGTTGAGGGGGTTGAGTAGTGTTTGTTTGGTATTCTTGGCTTTTGGGGTGTGTGAGGCGGCGTTGGGGTTGAGTGTGTTGGTTTCATTGATTCGTAGCACTGGTAGTGATTACGTTAGAGGGTTGGTTTTGGGTCATTCCTTGAACGTAAAGCCCTAGGATACTTCCAAATTCGAAAAGGCCCCAACAAAGTCGGACTCATTGGAATCCCTCAACCATTAGCAGACGCATTAAAGCTTTTTGTAAAAGAGTGAGTAATACCAACTTCCTCAAATTACTTACCCTTTATTCTTACCCCAACTATTATATTAATTTTAGCACTCAGACTTTGACAACTATTCCCATCTTTTATACTATCGTCCCAAATAGTTTTAGGTATACTCCTATTCCTCTGCATCTCCTCCCTAGCTGTCTATACAACTCTCATAACAGGCTGGGCCTCAAACTCCAAATATGCCCTCCTAGGGGCTATCCGAGCCATAGCTCAAACTATTTCCTATGAAGTTACAATGACACTAATCATTATCTTTTACTTATTCTTAATAATGCAAATAGATATAGTAACAATCCGCTTAATCAACTTCTCCATACCCACCATCACCCTCTCACTACCACTAGCCATTATGTGAACTGCAGTTATTTTAGCAGAAACAAACCGAGCCCCATTTGACTTCGCAGAAGGAGAATCAGAACTAGTTTCCGGATTCAATGTTGAATACGGCGGAGCCGGTTTCGCCTTTCTTTTCATAGCCGAATATAGCAACATTCTAATAATAAGACTCCTCACCGCCTGCATACTAACTGGCACTCTGCTAACATCAATCCCAATAGCTATTACATTTTTATGGGCACGAGCCACTCTTCCCCGATACCGGTATGACTTACTAATAGCAATAGCTTGAAAATCCTTTCTCCCAACTAGTCTAGCCATCCTAATGATGTCCATCCCACTGATATTTATCCCCAATAGATCAAGTATCCCATACGTCCCTAAAAAAAATTTTTTATACCTCAT-AGTATCTTA-CAAAACTTTCACAAACAACCGCAAGGACCACCCTTTGCCCACCATAGAAAAGATAACAACTTATCCCTCTTGCATCATGGAGGAGCAACAAAACCGTAAAATATACTACTCCCGAATAACTATGAGCTACTAAATTCTAAAACTTAATGTCTCACAATTAAAAGACTAGTCTTTAATAGAAGTAACAAGCCTTCCACATAGTTAGATAGCTGGTTTTCCGCAAAAAGTATCAAAGTACTGTCCCATAGTAGCC-TTAAATCTAA-CCAACTATTGGAGTCAACCTTTTAAGGACTAGCCTAAAAGGACAACTAAAATAACTTTCACACCACACCTTTAATGTAGACTTAAAAGCAGCCACCAAAC-AGCGTTCTAGCTAATAAATTCCGCATACACAATAAAAA-CA-AAATTTTAACTAAAGCGAAATCTAGTACAAAACACT-TTTACTAACAAACAGGCATCCTATTAGTATTACAAAATATAAATACTAAAA-ATATTAATAAATTTAGTAC-AACAAATTATTTTCTTATTAAAACCATACAGAGCGAACTCGGCAACAAATTCCCCTGCCTGTTTACCAAAAACATCGTCTTTTGTTAA--TTTATATAAAAGATAATGCCTGCCCAGTGAAACTTTTAAACGGCCGCGTTAGCGTGAGCGTGCTAAGGTAGCGTAATAAATAGCCTCTTAATTCGAGGCCAGTGAATGGCAAGACTAGGGACATCTGTGCCCTGTATAGAAAAATAACTTTTCATCTGAGTGAAAAGACCCAGATAATAAAGGAAGACGAAAAGACCCCGCGGAACTTTACCTTTTCCAGTCTCCACATGCTCAAAAACACAAAAACAAAAGGTTTGATTGGGGCAATCTCGGAACCACCCAAACTTCCGACCTATCACCAAAATGTATATATAACTTGATACGGACCAAAAAGAAGTTACCCCGGGGATAACAGCGTAATCCAACTTGAGAGTACACATCGAAAGTTGGGTTTGCGACCTCGATGTTGGCTTAAGGACATCCACATAAGTGCAACCGCTATGACAGGATAGTCTGTTCGACTATTACACCCTTACACGAGCTGAGTTAAGACCGGCGCAAGCTAGGTTGGTTTCTATCTCCTTAATTAAACAACTTTCTTGATTGTACGAAAGGACCCCAAGAAATGCAACAAATATAAGCATTCATTAAACAAC-CAATGTTAATAGACATTTTTTCATCTTTGGATGCTGGGTTGAGTGTTGGT--------------GTTGGGGTTTGGGTATTTGTTTGGTTGAGTGGGTTTGTTGGGTTGTTTA----TTTGTGTGGTCCAATTTTGGGT--AGGGGTTTCTGGGTTGAGGGTGAGTTTTTTTGTGTTGGGTGAGTTGGTTTTTAGGTTGGTAAAGGCTTGTTCTGGTAAGTTTTTTGGGGGTTTTGCTTTGGGGCAGGTTTCATTATTTGTGGTTATTTTTCTTGTAAATATTTCTGGGATGGTACCTGATGTGTTTAGTCCGACTAGGCATTTGTCTTTGACCTTTGTATTAGCTAGGGTGGTTTGGTTTTGTTTAATCTTTAGGGGTTGGTATTTTTCTTGGGGGTATAGGGCTGGTCAGTTGGTTCCTACTGGTAGGCCAGTTGGGTTGATTCCATTGCTTGTGCTGATTGAAAGGATTAGAATCTTAATTCGTCCAATTACTTTGGGGGTTCGATTGGCTGCGAATATCACTATGGGGCATCTTATGTTACATGTTATCGGTGGGTATGTGGCGGAGTTTTTTTGCGGGGCGAGATTGGTTGGGATTTTATTTGGGGGTTTGGTAATGTGGGGGTATGTGATTTTTGAGTTTGCTGTTAGGTTTTTACAGGCTTATGTATTTGTTTTGTTAGTTGGGTTGTATTCTTCTGATCACCCTTTATCGCGGATGGAAAAGGTAATGTTGAGGATGTTGTTATCTGCTTTATTAGGTTTTGTGTTATTATTAGTTGGTTTGTTTTTAGGAGTTTCTATAGTGAGTGGTCGAGAAAAGTCAAGTCCGTTTGAGTGCGGGTTTGACCCGATTGGGTCTTCTCGGGTACCTTTTTCTTTGCGGTTTTTTTTGTTGGCCGTTATTTTTGTGGTTTTTGATGTAGAAATTGTTTTGTTGTTTCCGGTTGTAATAGTAATGGGGGGTTATTGGATGTGAATTGGTGGTTATTTGGTTTTATCTTTTTTTTTGGTTTTATTATTTGGTGGAGTTATTCATGAGTGGCGTGAGGGTTCTTTGGAGTGGGAAAGTATCACACTACTATCATTACTCACCGTTTGAATTTACTCAGTGTTAAGAATAACCCTCCCAATATACCCCCTATCATTAGGTATAATAGTCCTTCTGCTAGCTTTTATTACTTGTACAATCGTTGCCACAA---TAAGCCCATGATATGCTTACATACTCTTCTTCATTTTTATTGGCGGAATACTCGTAATATTTGCATATATCGCATCATTAACCCCCAACATAACCTTCGCTATTAACAACCAACTAATGCCAATCATCCTTACCACAACTGTTATTTTAAGTGTCAATAATTTTAACTCTACCCCAAACCACCAAGCAAACCCAAACCTCAGACTAAGAATCAACGATAGCACCCAAGCCCTAAGATTCCTATACTCCACCAACGGCGAAAGATGTATTATCCTCTTAGCTTGTATTCTCTTATTCACCATGGTAGCGAGAGTGAAACTGTGCAAACCAAAGAGTGGAGCCTTACGACCATAT-T---------------------------------ATATTGGTACTTTATATTTATTATTGGCTTTGTGGTCTGGTTTGATTGGTTTGGCTTTGAGTCTTTTGATTCGGGCTGAGTTAGGGCAACCCGGTAGGTTGTT---GGGGGATGATCAGTTGTATAATGTAATTGTAACAGCGCATGCTTTTATGATAATTTTTTTTTTGGTTATGCCAATAATGATTGGGGGTTTTGGTAATTGACTTATTCCTCTTATGGTTGGGGCCCCCGATATAGCTTTTCCTCGGTTGAATAATTTGAGTTTTTGGTTATTAGTGCCGGCTTTGTTTTTGTTGTTGAGTTCTTCTTTAGTGGAGAGAGGTGTTGGGACTGGGTGGACGGTTTACCCGCCATTATCTGGGAATGTGGCTCATTCTGGGGCTTCGGTTGATTTGGCTATTTTTTCTTTGCATCTTGCTGGTGCTTCTTCTATTTTAGGGGCTATTAATTTTATTTCTACTGTTGGGAATATGCGATCTCCTGGGTTGGTTGCTGAGCGAATCCCGTTGTTTGTGTGAGCTGTTACTGTGACAGCGGTTTTGTTGGTTGCGTCATTGCCTGTTTTGGCTGGTGCTATCACGATGTTGCTTACTGATCGTAATATTAACACGTCTTTCTTTGACCCTGTGGGGGGAGGTGACCCTATTTTGTATATACATCTTTTTTGGTTTTTTGGGCACCCTGAGGTGTATATTTTGATTTTGCCTGGGTTCGGTATGATTTCGCATATTGTTATGCATTATGCTGGAAAAAAGCAGGTGTTTGGGTATTTGGGGATAGTATATGCTATTATTTCTATTGGGGTTTTGGGGTTTATTGTTTGGGCTCATCATATGTTTACTGTTGGGATGGATGTTGATACTCGGGCTTATTTTACTGCTGCCACAATAATTATTGCTGTTCCCACGGGGATTAAGGTTTTTAGGTGATTGGCTACTATTCATGGGTTTGTGAATAAGACTGAGCCCCCCATTTTGTGGGCTTTAGGCTTTATTTTTTTATTTACCGTGGGAGGGTTAACTGGTATTGTGTTGTCTAATTCTTCTTTGGATATTGTTTTACATGATACTTATTATGTGGTGGCCCACTTTCATTATGTGTTAAGGATGGGAGCTGTTTTTGCGTTATTTAGGGCTTTTAGGTATTGGTATCCCTTGATTTCTGGGGTGACTTTTCATGTAGTTTGGAGGAAAGTTCACTTTATTTTGATGTTTGTGGGTGTTAATTTAACTTTTTTTCCACAACACTTTTTGGGGTTGGCTGGTATGCCTCGACGATATTCTGATTACCCTGACAGGTTTGGTAAGTGGAATGTGGTATCTTCTTGGGGTTCTTTAATTTCTTTTGTTTCTGTGTTGTTGTTTATGTTTATACTGTTTGAGTCGTTTGTTTCTCAGCGATCTGTTGTGTGGGGGAGGGCATTGAGGACTTCTTTTGAGTGGCAGGATGGGGCGTTTCCTGCATCGTTTCATTCTAATAGTCATACGGCTAAAGTTGTGTTTTTAAGGATGAAATTTGTTGAGTTGTTTGGGGCTCCTTTATTGTGTTCT-GTTTTTTTATTTTTTATTAGTTTGATGTTGTGGGTGTTTGGGTTTTGTGGGGTTGTTGGGAATAGTGGGGGGTATATAATTGAGTGGCAGTTTTTTTATCTTTGTGGGGTTGATTGAACTTTACCTGTTGTGATTGATCACGTTAGTGTTTTGTTTTCTTGTTTTGTTTGTTTAATTTCTGGTTCGGTTTCTTTATTCAGAATATCTTATATAGAGGGGGAGGTATTTTTGCGGCGATTTATATTGTTGATTATGGCTTTTGTCGGGTCGATAAATTTGCTTATTTATGTTCCTAGATTAATTACGGTTCTTTTGGGGTGAGATGGTTTGGGGATTGTGTCTTTTGCTTTGGTTGTTTATTACCAGAATAAGAAGTCTCTGGCGGCTGGTATGTTGACCGTGTTAGTTAATCGGATTGGGGATGCCCTGTTAATTTTATCGATTTGTTTCTTAGTTAATTGGGGGGAGTGATCTTTTGGTTATGGGTTGTTTGGAAGTTTTGGTGTGATGATTTGTTGTTTGGTAGTTTTAGGGGCTATAACAAAGAGGGCTCAGATTCCGTTTTCTGCTTGATTGCCAGCAGCAATGGCTGCTCCTACTCCAGTGTCGGCATTGGTTCATTCTTCTACTTTGGTTACGGCGGGGGTTTACTTAGTTATTCGGTTTTATGGGTCTTTAATTGAGAGTCCAGAGATTTTGTGATTTTTAAGGAAGGTTGGGGGTTTGACTTTATTGATGGCTGGGCTAAGAGCTTGTTTTGAGGTCGACTTAAAGAAGATTATTGCTTTGTCAACTCTTAGGCAGCTTGGTCTTATGATGTTCACTGTAAGTATTGGTTATCCTGTGATTGCTGTGTTTCATCTTTTTACTCATGCGTTGTTTAAGGCTTTGTTGTTCTTGTGTGCTGGGTCAATTATTCATTCTACTAGGGATACT---CAAGATGGTCGA-ATTTTAGGAAGAGTTGGTCAGTTG--TTGCCTTTTAGGGGCGGGTGTTTAGTTTTAAGGAGTGTGACGTTGTGTGGAATGCCTTTTCTTAGGGGGTTCTATTCTAAGGATTTGATTTTGGAGGGGGCTTTTAGGGGTTTTAGGGGTGGTTTTGAGGTTTTTGTTTT----GGTGGTGGGGGCTGGTCTTAGGTTAGTGTATAGATTGCGGATTTGTCTTATGGGAGTGTTTGGACAGAGTTATGGGGGTTCTCTGTGT-TCGTTTGTGGTTGAGAGGGGATATATTGTTATCTCTATTTGTATTTTGGCCGTTGGGGCAATTGTTGGGGGGTGATTTTTACAGTTGGTGTGGGGGGCTGTAAATGGATTTGATTTGGTTGGTGTTTTTGGGAAAATAGTTATTGGGTTCGTTACATTTTTGGGGTTGATTTATGTAATGGTGGGGTTGTTAAAAGTGCGGAAGGTGAGGCAGAGACTTGTGCGGGGATTAGACTGATTTTTATCGAGGATATGATTTATGGGATTGGTAACTGGGAGGTTGATGTCTGGTGTTGGGTTGAAGGGCGGTTTGTCAATGCATTTATGTTTAGATTTGGGTTGGATGGAGGTTT-GGGCGGGCAGGGTATTTTTAAGATTATTAATGGCGGGATTAGGGTTTTTTATACTATACAAAGTGGAAGGTTAT----------------------------------------------------------------ATGAAATCCCCCCACAAGTCTTTATTCTTATCCCTAATAATAGTAAGCACGTGCATAGTTCTATCCTCCTCAAACTGATTAATAACCTGAATAGGCCTAGAAATCAACATACTGGGGTTCATCCCATTAATAT---ACTTTAAAGAAACCACAAACGAATCAGAAACAGCAGCAAAATATTTAGTACCTCAAGCCCTTGGCTCAACAATTTTTATTGCCTCAGC---AATAACCACACTCCACTTAAACAACCTCCAA---ATTCTAATACCAATTGCAC-TATGC--CTAAAATTAGGAGCCGCACCATTTCACTTTTGATTCCCCCCAGTAATAGCAGGACTCCCCTTACTCCCAGCCTTTCTCCTACTTACCTGGCAAAAAATTGCCCCAATTTTTGCCATCTCCTCTCTTCACCCAACACTTACAACCAAAATCCTTCCTATTGCCGCAATTAGCGCACTATGGGGGGGAATTGCCGGAGTAAACCAAACAGACATCCGATCCTTACTTACTTACTCCTCAATTGCACACACAGGATGAATACTAGCCAGTGTCAGCAGCCCTACCCCAACCCTAACACTCTATATTACAACCTACATCTTAATTACAATTTCCATTTATATATGTTTAACCAAACAATCTACAAAATCACATAAACAACTTTTTTC---CCTTAA---AGAACCCTACGACTCCTTCCTACTAGCCATCACAATTCTTTCACTTAGGGGCCTCCCCCCCCTTACAGGCTTTATTATAAAACTCCTAGTCCTATACTCCAC------AAAAGCCTCAACAATTGTTATCCTTGGCCTAATCTTAGGCGCTATAACAAGCCTACTCTATTACCTATCCCTCACCTTCTCCCCGCTCCTTCATATAAACAAAACACACTTCTCCAAACCCCAAATCACCTCAAAAACATCAATCATATTCCTTCT-ATCCCAATTCCTACCACTATCATTTATTATCTTCTACTTC--ATTTTTAGTTTGTTAATAATTAGAGTTTTTGTTGTTAGAGTTGGGGTAGCTAG-ATTAAGGGTGTTTTGATGGGGGTTTGTCTGGGCATG--TGTTGTCATGTTTGTGGTTAGTCTTGAGATATGGTTTAGTCCGTTTGGGTTAGTGAGTTGTTG----GAGGGATTTTTTGGTAGTGGATAATTTTTCTTTTAGGCTTGTTTCTTTGACTATTTTAATTTCAAGGCTAAGGACGTTGGCTAGTGTGCGAGATATTGGGAAGGGGGGTAATAAGTCTAAAAGGTTTGTTTTTGTGGTTTTGGTGTTGACTATGGTACTTATTTTTTCCTTTAGGGTTGGGTC-TTTGCTTATTTTTTATGTTTTGTTTGAGTTTAGGCTTATTCCTATTTTACTAATTATTTTAGGGTGGGGTTATCAGCCTGAGCGGTTGCAGGCTGGTAAATATATGATACTTTATACTGTTAGCGCTTCTCTCCCCTTATTAGTTTTGATTGTTTTGGTTTTAGGGGAGGAGGGATCAGTTTTTTGGGGGTTAGGTTGTGGGGAGTTTAGTCATGGCTGGTTGGTGAGTATTTGTGCTTCTTTAGCTTTTTTAGTGAAGTTGCCCATTTATGGGTTTCACTTGTGGTTGCCAAAGGCCCATGTTGAGGCGCCTGTAGCAGGGTCTATAATTTTGGCTGGTGTGTTGTTAAAGTTGGGGGGTTATGGGTTGATTCGTTTTTTTTATATATTAAGGTT---ATTTGGGTCTCTATCGATTAGTGTAGTGTTTTGTCTTGGGCTTGGGGGTGGTGTGGTTGCTAGGATGGTTTGTTTTGTTCAAAGTGATGTGAAGGCACTGGTGGCTTATTCTTCTGTTGGGCATATGAGTTTGGTTTTGGGTGGTGTGTATTCAAATACAGATTGGGGGTGGTTAGGTTGTTTGATTATAATGGTTGCCCATGGGTTGTGTTCTTCTGGAAT-ATTTTTTTTGGCT-AGTGAAACTTACAAGGGTTACCATACTCGTAGGTTATATTTAATTAAGGGCGGATTGGTTGTGGTTCCTGGGGTTGCTTTATGTTGGTTTTTAATGTGTGCTATTAATATGGCTGCTCCACCGTCTTTAAAC-TTGTGGGGGGAGTTAATACTTGGAATTTCTGTTTTGAGGTATTCTAGTATTTTTGCTTTTTTTACTGGAGTTATAACTTTTTTGAGGGGTTTGTATTCTTGGTATGTGT-ATTCCTTTACACAACATGGTCAGTGTCCGTTTTGGGTGCGGGGTAGGG-TTATATTGGAAGAGTTTATTTGTTACGTGATGTGTTTTATATTAGTGGTGCCTCTTTGGGGGGTAAGGGTGTTTTTAATAAGTTTTTGTTAAATATTTCATTGACGTAAACAATTAACTTTACCACTTAAACTACATATGGTAGCCCA-CACATATTGTGTACTTAGCCAATACCTATACCTCAA-CCTTTAAAAGG-TTTATTTATACAGTAAACAGCCAGACCCC--AACC-TATGGTCTAAGGTTCTCCCACAACACCAATGTCTTATATTATA--GTAGTTAGGCAACTAAGCTATAGAAA-CAA-GTATATTAGGGATGGCAAAAG-TGGTGCCAGCAGTCGCGGTTATACCACTATCCCAAGTTAACTCCTAACAAACC-AGGATTACACCTACAAAAAGACTATAAGATTAA-CTTCCTACGTAAAAAATACATTACAACCACATCCAACTAAGTCTTACCCA-CCTTATCCACACAAACCATGACCT-CAGAACTCGGATTAGATACCCGACTACTGTGTGGCCCAACACACATAAAGAATACTAAAAACGAAAGTTTAAAACTCAAACAATGTGGCGGTGCTTTACT-CCTCATCAGGGGATCCTGTGGCTTAAATCGATAACCCACGATGAACCCAAGCTCTCCTTGTAT-TACAGCTTGTGTATGGCCGTTT-AAGCTTGCTCAGAAAAGATAAACAAAGGAAGCAATTAGGCT---TACAACCCTAACAATTCAGGT-GACATACAGCCAATGGAAAGCTGTCCCATGGGATACAACTAGCCAACCCT-ATTGAAATTTAACCTTAAA-AATTAAA--TGAAAGAGGA-CTTGAAAGTAAGATTTAATACACCAAATAAATCTGAACAAGAACTAAAGCGCGCA-CAAATCGCCCGTCACTCCGACAA-TAAAGTCGGATAAGTCGTAACACAGTAGGGGTAATGGAAATTGCCCCTATATTAAAATACCAACACGAAAACAACACCCAATTATTAAAATTCTAAACAACTCTCTCTACGACCTTCCAGCCCCAACGAACCTATCCACCTGATGAAACTTTGGATCTTTACTAGGCCTATGCTTAACCGCCCAAATTATCACAGGGCTATTTCTCGCTATACATTATACCCCCAACGTAGATCTCGCATTCTACTCAGTCGCCCACATTTCACGAGACGTAAACTATGGTTGACTTATACGTACCATTCATGCAAATGGTGCCTCATTCTTTTTTGTGTGCATCTATCTTCACACAGGTCGAGGAATATACTATGGCTCCTACCTAGCAAAAGAAACTTGAAACATTGGCATCATTCTTCTATTCCTAACTATGGCAACAGCTTTTCTAGGTTACGTCCTTCCGTGAGGACAAATATCTTTTTGGGGTGCCACGGTCATTACTAATTTATTGTCGGCAATCCCCTATATCGGAAAAACTTTAGTTTATTGGCTGTGAGGAGGATTCTCAGTGTCCAACGCAACTTTAAACCGGTTCTTCGTCCTTCACTTTGTTCTCCCCTTTGCTATCGTAGCCTTCGCTGCAATACACCTCTTATTTCTTCATGAAACTGGATCTAATAACCCCTTAGGTATCTCCTCAAATGTCAATCTCATCCCATTTCACATTTTCTACACAACCAAAGACACAGTTGGATTTGTTATACTACTAAGAACACTAACCTCCATTTGCCTATTTTCCCCAAACCTTTTAACCGACCCAGAAAACTTTATCCCAGCAAACCCCCTAAGAACCCCTGTACACATTCAACCAGAATGGTACTTTCTATTTGCCTATGCAATCCTACGCTCTATCCCTAATAAATTAGGTGGTGTTATCGCCCTAGTTATATCCATTCTTATCCTAATTTTCATACCTCTAACTCACCTAAATACCATACGCTCCAACTCATTCTACCCGTTAAACCAAATCCTTTTCTGGTTATTTGTAAGAGTATTCCTTATTCTCACTTGAATTGGTAAACAACCAGTAAAAGACCCCCTCATTTGAATTGATCAAACCTTTTCTACTGCCTACTTCATTTTCTTCCTCATTTCCCCAGCAACAAACAAAATACGAGACCTTCTAGTGTACTATTCCCCTATATGTTACGTAATCCTTTTCATTTGGTTGAGTTTAGTCCATGGCCCTTTACTGCGGCAAGGGGGGCTTTATTTTTAACTGTGGGTTTGGTGAGGTGATTTCACGGGAAGGGTCTAGGTTTGATGTTGGTTGGTGTTGTGGTT---ATTGCTTTGACTATGGTGCAATGGTGGCGTGATGTTATTCGTGAGGGGACTTATCAGGGTTACCATACTAGCTGGGTTGGTGGGAATCTTCGTTGGGGTATGGTTTTGTTTATTTTTTCT-GAGGTGTGTTTCTTTTTTGCTTTTTTTTGGGGGTTTTTCCATAGAAGGTTAGTTCCTGCTGTGGAGTTGGGTTGTGTTTGGCCTCCTGTTGGTATTTTGCCACTTAATCCTTTTAAGGTTCCATTATTAAATACAGCTGTATTATTGGGTTCTGGTGTAAGGGTTACTTGGGCCCATCACGGGTTGATAGGGGGGAGGCGAGAGGAGGCTTTGTATGGGTTGGGTTTGACGGTTTTGT-TGGGATTATACTTTACAGCCCTTCAGTGGGGGGAGTATCAGGAGGTTTCTTTTAGGGTAGCGGATGGGGTGTATGGTTCTACTTTTTTTGTAATAACTGGGTTTCATGGGTTGCATGTGTTAATTGGTAGAGTTTTTTTGGTTGTGTGTACAGTTCGATGCTATTTATATCATTTTTCGATTTCTCACCATTTTGGGTTTGAGGCTGCTGCTTGGTATTGGCATTTCGTGGATGTTGTTTGAATTTTTTTGTATTTGTGTATTTATTGGTGAGGTTCT
>Potamilus_alatus_M
ATGAGCTTTTGAAGTCAGTTTGGGTTACAAGAAGGAATTACTGCTATTGGGATGGAGGTGCAGGGTTTGTATGACTATGGGATGCTTATTCTTGTGTTGGTTTTTAGATTTGTGAGGTATAGGATGTTTAAGGTTTTAGTGAGGAGTTTTTCTAGTCGGGTTTGTTTAGAGAGGCAGTGGTTGGAGGTTGTGTGGACTGTTGTACCATTTGGCCTTTTATTGGCTTTAGGGTTGCCAAGGATTAAGTTGCTTTATATAATGGATGAGGTTGATATTCCTGAGGTTACTGTTAAGGTTATTGGTCATCAATGGTATTGAAGGTATGAGTATATGGATTTTGGGCAATATAGGTATGATTCTTATATGGTTCGTGATTCTTCACTTGAGGAGGGAAATTATCGTTTGTTAGAGGTGGATAATCGGTGTGTTGTTTCTTGTTTGTTGCAAATGCGTGTTTTGGTTACTTCTGAAGATGTGGTACATTCGTGGGCTGTTCCTTCTGCTAGGGTTAAGGTTGATGGAGTTCCTGGGCGGATTAATCAGGTTGGTTTGTGTTTTTTGTATCCTGGTGTGTTTTATGGGCAGTGTAGGGAGTTGTGTGGGGTTAATCACTCATTTATGCCTATTTGTGTGGAGGCTGTGTCTGGTAAAGTTTTTGGTGATTGAATTGTTGATGTATTTGTTTTTGTGGATGGTTTTGTTTGTTGTTTTATGCTTGTTTTGGGGGTGGTTTGTGTTACATTTCAGCGTCATAGGTTTTTAGGGATTTTGCTTGGGTTTGAGATTTTAGGGCTTACTATATTTTATTGTTTTTTTATTTTTTGAGGTGGTATGCAAAGGTTGGTTGGCTTTGGTCTTGTTTTTTTGTGTGTAGAGGTTTGTGTGGTGTGTGTGTCTTTGTCATTAATAGTAAGACTAGTTAAGAGAGTTGGGAATGACCCCATTATAAGAGTGGTACTTGCTATGTACTAGAACGAAAATCCTTAGCTTTCATACAACTTCGCAAAGGACCAAATAAATCTAGAGTTGCTGGACTAACTCAACCCATAGCAGACGCTTTAAAGTTAATAACAAAAACCACAGTAACACCTAAAGCATCAAACACAATTCTAACCTTCCTGGCCCCTGTCACTTTACTCACTTTATCTCTCACCATATGGTACCTGTACCCATCTTCGCACCTAATTACCCACAAGCCACTTGGTTTACTTCTACTAATTTGTATTCTAGCGACAAAGTCCTATAGCATTATTTTAGCGGGATGAGGCACCAATTCAAAATACGCCCTCATTGGAGCTATTCGAACCATAGCACAAAGAATTTCATACGAAATTCCTATAATTCTAACCATAATTTTCTTTAGAGCTATTGGGTACACTTTAGACTTAAGAGCCTTAAACGAAAAATCACACTTATCCTTCAAATGAACACTAATCATCCCAATAACCGCAACATGATTAGTAATTATGTTAGCAGAAACCAACCGAACCCCATTTGATTTTTCAGAGGGGGAGTCAGAACTGGTGTCAGGATTCAACGTAGAATACTCAAGAGTAAAATTTTCTGCCCTTATTATAAGGGAATATTTAGATATCCTCTTCATAGGAATTCTCTCAAGGGTTCTACTAATAAACTCCATTAGAATATCACTTCTCTTTATCTCACTATTCTTATTAATTCGTGGAAGAACACCACGATACCGATATGATTTAATAATATACACAGCATGAAAAGTACTAACCCCAACAACATTAAGTTTCACTCTTCTCATCACCGTAATCTTTTTTACTCCAATCAATCACTATACACCACAT-ATAATATATAAAATTATTTA-CCAGAGTTAGTACTTTTTAACAACCCTCCG-CAATACCGCAAGGGATAAAGTACTTACACATAAGAAAGAGTAAACTCCTCTACCTTTTGCATCATGTAGTTGCAACACTCAACAGTCAAAACCGTCTCCCGAAAAATGGAGAGCTACTATTAATTTACCTTTAATGTTTCAATATTAAAAAA-TAGCTAATAATAGCAGCAAAATACCTTACGAGCCATTTGATAGCTGGTTGCTCCTAAAAGATATATAAGTATCACCTTACACAAAATTTACCACTATACCCC-ATGTAAGAGAAACCTAAATGGGGATAAGCCCATTTAAGTTATAGAAGTAAAATCAAATTAAATGTCCTAAAATAGGCCTAAAAACAGCCAACAACA-CCCGTTAAAGGGAACGAAAACTAACACCACCAACCCAATAAATCACTCTCTTCATAAAGGAACCCTATAA-ACAATAACACTTATAACGAACCGGCAAC-TATTAGTATCAAAAAACACAAATAAGAACAAAAATAAATAACATTTCAACA-AACAACCACCATAACCAATAA-CCGTAAGTAATGAACTCGGCAAATAATCTCTTTGCCTGTTTACCAAAAACATCGTCTTTTGAGT-ACCCCACATAAAAGATACTGCCTGCCCAATGATAATATTAAATGGCCGCGTTAGCGTGAGCGTGCTAAGGTAGCGTAATAATTAGCTTCCTAATTAGGAGCCAGTGAATGGCAAAACAAAGAGAAGCTCTATCTCTTACGACTAGAAAATTTTCCTATTAAGTGAAAAGGCTTAAATAAAAGAGAAAGACAAAAAGACCCCGCGGAACTCCCT-GAACCTCCAG--CTCTTAAATATGACCACAAAGTTATTCAGGTTGGTTGGGGCAACCATGGAACAATCTCAACTTCCAACCGCATAACAAA-AAAATATAAAATTTGATATAGACCACACTGCAGTTACCCCGGGGATAACAGCGTAATCCAGCTTAAGAGTACGCATCAAAAGCTGGGTTTGCGACCTCGATGTTGGCTTAGGGAA-GCAGC-TTGGCGCAGCCGCTAAGATCTGCCAGTCTGTTCGACTGCAAAGACCCTACATGAGCTGAGTTAAGACCGGCGAGAGCTAGGTTGGATTCTATCTTCCCCACAAAA-CAGACTCCTTATTGTACGAAAGGACCTAAAGAGCCACACTAATAA-AAGTGCCAC-TAAATATCATCATGTTGGTAGATATTTTTTCTTCTTTGGATTACTATACGGATAATGCTAGAAAGTTTTTTGAGTTGAGTTGCAGGTATTTTGGAATTTTGATTGGGGGGTTTGTTTTTTAC---CCGTATAAGTCTAAGTTTTGGGTGGTAGAGTCTGGGTTCTCGTTGGCTTTAGTTAGGGTATTGTCTG--TGGTGTTTGGGGTTATTAAAGATTGCAATGGTGGTCGTTTTGGTGGTCTTAGTCTTGGTTATGTGGGTGTTTTTCTTAGGGTTATTTATTTAAATTTTAGTGGGATGGTGCCAGGAAGCTTTGGTGCGACTAGTCAATTATCTGTTGGGGTTTTTTTGGGTTTGGTTTGGTGGTTTTGATCTGTTATAAGGGGGTTTTCTTTGAATTGTAAGGAGTCTTTAGGACATTTGTTGCCTGTTGGAACTCCTTGAGTTTTGTGCCCATTAATGATTTTAATTGAAACTGTTAGGTTATTGATTCGGCCAATTACTTTATCGGTTCGTTTGGTTGCTAATATAACAATAGGTCATTTGGTTTTGAGGTTAATGGGTGA-----CAGTATGATT----------------------GGTA------TTGGTAGTTTAGTTGTGGGTGGTTATGTGTTGTTTGAGTTTTTTGTGTGTAGGTTGCAGGCTTATGTATTTACTCTTTTGGTTAGGTTGTATAGGTCTGATCATCCTGATCACA------ATATGGTAGTAATTGCTGTTTTATGTAGGTTGGTTTTTGTTTTGATGGTGTTTGGTTTGGCTTGGGTTTTTAGTTTTCGTAGAGGGTGTTTACATGATTTAAGTAGCCCTTTTGAGTGTGGGTTTGATCCTCTTGGGTCTTCTCGTGTTGGGTTTTCTTTGCGATTTTTTGGTCTTATAGTTATTTTTGTTGTTTTTGATTTTGAGACTGTATTGTTGGTGCCTTGTGTATTTTGGTTGAGGGGTTGGGGGGTGATATTGTTGGGGTTTTGGGTTTTGTTAG-GTTTTTGGTGGTTTTGTTGATTGGGGTTTTGTACGAGATGACAGAGGGTATTTTAGAGTGGAAGTGTATAACACTATATTTCTTCATCTCTGCCACAGCAGTACTTTTATTTGATAGAGCCCTCACACCACACCCCCTAATCCTCACAATTAAGGTTATTTCTCTAAGTACTTGCCTTTGTATGACACTATCAACTT---TCTCAACATGGTATGCCTACATACTTTTCATGGTACTAGTGGGTGGAGTACTTATCATGTTCACATACATCTCCTCTTTGTCCCCCAACGCCATTTTCCACTTAAAACCACAAATAGGCCAACTAATTAATAATTTAACCTTAAGC---ATTTTTTCAGCACTCTTAATAACCCCGACCCCAATAATTATCAATACACATAA---TCAATACCAACACCCAACAAACCTCATCTTATTATTCTTCTCA---CAAAATAGTAGATTCTTACTTCTAATAGTGTGCACCTTAGCACTATCCATAACCATCGTAACAACCATTCTCAACAATGATAAAAAAGCCATACGACCAACCATA-ATGCGTTGAATATTTTCCACTAATCATAAAGATATTGGGACGCTATATATAGTGTCTTCTGTTTGGTGGGGTTTGGTTGGTTTGTCTTTAAGAGTTTTGATTCGGGTGGAGTTGGGGCATCCTGGTGGTGTGAT---GTGTGATGACCAGTTGTATTACTCAATTGTGACTTCTCATGCTTTTATTATGATTTTTTTTTTAGTTATGCCTGCTATAATGGGCGGTTTTGGGAATTGATTTGTTCCGATTATATTAGGGAGTCCAGATATGTCATTTCCTCGGTTAAATAATGTGAGTTTTTGGCTTTTGGTAGGTTCTGGTTTATTGATTGGGTGGTCTATGGTTGTGGAGAGTGGGTGTGGTACTGGGTGAACTATTTATCCTCCTTTGTCTAGTAAAGTTTATCATTCTAGAGTTTGTGTGGATGTTTTAATCTTTTCTTTACATTTGGCTGGGGCTTCTTCTATTATAGGTTCTTTGAATTTTATCACTACGATTTTAAACATACGTGTTGATGCGATATACGCGGAGCGTATAAGTTTGTTTGTTTGGTCTGTTTTGTGTACTGCAGGTTTGGTATTGTTATCTTTTCCTGTTTTGGCTGGTGCTATTACTATGTTGTTGACTGATCGTAATTTTAATACTTCGTTTTTTGATCCGTCTGGGGGTGGGGATCCAATTCTTTTTATGCATTTGTTTTGGTTTTTTGGGCATCCTGAGGTGTATATTATTATTCTTCCCGCTTTTGGGGTTGTTTCTCATGTTATTCTGTATTATTCAGGGAAGAAGATTGTCTTTGGTCAATTGGGAATGGTTTATGCTATTCTTAGAATTGGGGTGATAGGTTTTGTTGTGTGGGGGCATCATATGTTTACGGTTGGGTTAGATGTTGATACTCGTGCTTATTTTACTGGGGCTACTATAATTATTGCTATTCCTACTGGGATTAAAGTGTTTAGATGGTTAAGGACTATTAGTGGATCTGTGGTTAGGCTTGAGCCTGCTATGATATGAGCGTTAGGGTTTGTTTTTTTGTTTACTTTAGGTGGTATTACTGGGGTTGTGTTGTCTAATTCTTCGTTGGATGTGGTGTTACATGATACTTATTATGTAACTGCGCATTTTCATTATGTGTTAAGGATAGGGGCTGTTTTTGGGTTGTTTTCTGGCTTTTGTTACTGGTATCCGTTGATGGTTGGAGTTACTTTGCAACCTGTTTGGCTTAAGGTTCAATTTTATTTGATATTTGTTGGTGTTAATTTGACTTTTTTTCCTCAACATTTTTTGGGTCTTGCAGGTATGCCTCGGCGATATTCTGATTATGCTAGGGTTTATTTTGTGTGGAATGCTGTGTCTTCTTGGGGGTCACTTTTGTCTGTGGTTTCTGTGTTTTGATTTTTTTGTTGCTTGATGGAGTCTTTTATTAGTTGTCGTGGGGTTGTGTTTAGTGGGGCATTGAGGGTGTCTTTAGAGTGACATGATATTATGTTTCCTGGGGGTTTTCACTCTTATAGTCAGGCTATTAAAGGTGTAATGGCGTTAGCG--GTTGATCAATATTTGGGGGGGGTTATAGGGGGGGGGT-GTTTTTTGT-TATTAGTTAGATTTATGTTAA---CCAGTGTGATGTTGGGAATAGCAGACTCCACTTTGATGC---TTATCGAGTGGGAATATTTTAAGTTATGTGGGCTTTGTTTTAGGGTGTTAATTATGGTTGATTTGTTTGGGGTTCTTTTTTCTTCTTTAGTGTGTTTAATTGGGGGTTGTGTACTTGTTTTTAGGGTTAGTTATATGGGGGGAAGTAAGTTTATGGGTGAATTTTTTTATTTAACTATGTGTTTTATTCTAGTGATAAATTTTTTAATTTTTATTCCGTGTTTAGTGTTTTTACTGGTTGGTTGAGATCTTTTAGGGGTGATTTCTTTTTTACTAGTGATTTACTACCAAAGTAAGAGGTCTGTAAGTGCTGGGATAATGACTGTTTTGGTTAATCGTATTGGTGATATTTTATTATTACTTTCTGTTGGTTTAGGGTCTAGGTTTGGGGGTTGGGATTTTAACGCGAGTGAGATTAGTAGTTTAGTGGTAGTGGTAGGTGTACTGTTAGTTATGGCTGCTATAACTAAAAGGGCGCAGTTCCCTTTTTCTGTATGGTTACCTGCTGCTATAGCGGCTCCTACACCGATTTCTGCTTTGGTTCACTCTTCTACTTTAGTTGTTGGGGGGGTTTATTTGTTGTTTCGGTATTACTCATTTTTAGGGGCTATTGATGGGTTATTACTTTCTTTGAGGAAAGTTGGTTGCTTGACGTTGTTGGTGGCTAGTTTTATGGCTTGTTTTGAGTTTGATATTAAAAAGTTGGTTGCTTTATCTACGTTGGGGCATTTGGGGTTTATGATTTATGTCTTGGGTCTTGGGTATCCTGTGTTTAGGTTTTTTCATATGCTTAGACATGCTATGTTTAAGGCTTTGTTATTTTTGTGTGTTGGGTATTATATTCATAATACTGGGCATTATTTACAGGATGCTCGTCAGTTGTGTGGGATTGGGTGGGTAAGTTCACCAGTGCTTGTTTCTTGTTCGGTAGTTGGGTTTAGGTCTCTTTGCGGGTTACCTTACTTGAGGGGGTTTTACTCTAAGCATGCTATTTTGGAGAGCTCTATTTCGTCGTTGGGGGGTGGGTTTGAGCTTTTGTGTTT----GGTGTTTGGGGCCGCGGTTAGGTGTTTTTACTCTGTATGGGTTTTATTGTGAGTTGTATTTGGGGCTTGTGGGAGGTATTATTTGGGGGGTGTTAGTTGTGATGATCGGTTTG----TAGTATCAGTTTACTTGTTGGCAATGGGTAGGGTTTTTTTGGGGTATTTGGGGCAGAGAGTTTTGGTTGAGTTTTGTGATATTTTTGTTATTAGGTTTGACAGGAAGATGGTTTTGTTTTTGTCGACGAGAGTTGTAGGTGTTGTATCAACTATTGGTTGATTTATGGTTTGGTTT---TACAGAAATAGATCGAGAAAAACTTTTTTGTTTTTTAGGAGTATGTGGTTTTTGAAATATTTGTTTGGGCGT---ATACCAAGGTTTTGGTGAGTAAATAGCGTGGGGTTGGTAAAGGTTCTTGAGGTTGGGTGAATTGAGTCGTTGAGGGTGGGTG---TTTTTGGTGGGCTTAGGTTGTTGAGGGGGTGAGTTTGGTCTTTAGAGCGTATCAGTATTTTGGTACTT-GTGCGAGTAGGGGTGGTAA---------TTATTCT----------TTTTATATTT---------------ACCCTCTGGTCGATTTTTTTTGTCTTCTCAACAACTTTACTCGCTAACACATCAAGAAACATACTATTTGTATGACTAATAATAGAACTGAATTCACTCACCTTCATCCCAATTATC---ATAGACACCCATAATATTACAGATACAGAAACCTCCATTAAGTACCTAATCCCACAAACCCTAGGATCAAGCATATTCCTAACCTCAGCTTTCTTAACCTATGCCAAAAT--CCAATCCAG----ACCACTAACAAGAATCGCCT-TACTT--TTAAAGTTGGGAAGTGCTCCCATACACATATGGTTCCCCCCAGTGATATACTCAATTAACATAACAGCCGGACTTATTCTTCTTACCTGACAAAAAGTCATACCACTTCTCCTGCTAACAAATCCTCAACTCTCATACCCACCCATCGTTATTGCCTCAGCAATAATAAGAGCTTTATGGGGCAGAATCGCAGGACTAAACCAAACAAATCTTCTCATCCTGATATCATTCTCCTCAATCAACCATTTAGGATGACTTTTAATAAGATCAACACTCAATCTAATCCTAACCATCAACTACCTTGGCGCATACATCCTAACAATTACCCCAATCATACTACTCATAAAAAAACATATAACCAAAACACACAGCATAGTTATAACATCCCTAATAACCGATAAACACGACCAACTAATCTTAACACTAAGACTTCTATCCATCGCAGGAATACCACCAATAGCAATGTTTGCAACAAAAATCCCAATTATCACCTCAATCTTACTAAGAACACTCAAAATCACTATCATACCCCTCATTTTAAGTGCCGCAATCAGAATACACTTTTACCTAGCCCTTACAGTAACATTAATAACTATCCCCTCTCAACAACCCTCAGTAAAAACATTCTACATAAAACCAATATACACACTACTCATCAT-AACCCAATTCTTCTGACTACCACTCA-------CATGATT--AATGGGGT--TTACAGTTGTAGTAGTTTTGATGAGGTGTTTTTTGAAGCTTGG-TAGGTGGTTAGGTTGAATGGTTGTCGTTTGGGGTTG--TATGGTGAATGCTGTGGGGGTTTCTTTGAGGGTTTATAATAGTGTTGGGGTGGTTAATTGTGATTTTGGGGAAGTGTTTTGTTAT-GATGAGGTTTCTTGTGGGCTTGTTTGGTTGTTAGTTGTTGTAGTTAGTTTAAGGTTGTTGGCTAGTA---TAGATGACATGGTACGTAAAAACATAGAGTGGAGGTTTTTGTGGTTAGTGGTAGGTTTAGAGGTTGTTTTGGTGTTTTGTTTTATTGTTGATTC-TATAATTGCGTTTTATGTTTTTTTTGAGGGTAGATTGATTCCAATTTTATTTATTGTTTGCTGTTGAGGTTATCAACCAGAGCGGTTGCAGGCTAGTAAGTACGTTATGCTTTATATAGTCGTAGCATCGTTACCTTTATTGGTTTGTGTTATGAAGCTATTCTCTTTTGAGGGTAGTGATTTTTATTCTGGCGGTAGCGATGGTTTACAGGTGAGATTTTTGGAGTTCTTTGGAGTGAGTCTGGCTTTTTTTGTAAAGTCTCCTGTGTATGGAGTACATTTATGGTTACCTAAAGCTCATGCTGAGGCTCCGGTTGGTGGTTCTATACTCTTGGCTGGTGTTCTGTTGAAATTAGGCGGGTATGGGTTAATTCGTTTTGGATGGTTTTTGTGTGG---TTTTAGTGGGGTTGTTTTGAATGGCGTAATTTGTTTGTGTGTTTTGGGTGGTATTTTTGCAAGTATAGTATGCTGTGTTCAGATTGATGTTAAGGGTTTGATTGCTTATTCTTCTATTGGACATATAAGTTTAGTTGTAAGAGGGGTAATGTGTGGGAGATATTGAGGGTTAAAGGGTGGGGTTTTTTTGATATTGGCTCATGGGTTAAGCTCATGCGGAAT-GTTTTTTTTGGCT-AGGAATTTAAGTAAGTTATGTAGCTCACGGATGCTTTTTGTGATTCGTGGTGGGGTTGGTAATTTATTTGGTGTTAATTTTTGGTTAGTTGTCATATGTGGGTTTAATGCAGGGGTGCCGTTGTCCTTAAAT-TTTTTAAGTGAGGTTATATTGTATGTCGCTTTAGTTAGGTATTCGTTGGTGTTTAGTGTCTTTATTGGGGTTTTAAGATTTTTGTCTTGCTTATATTCGTGGTTTTTTTTATTGCGGTACGCAGGTTGGAGGTTACCCATTTTGGGTTTATTCTTCAT-CGGTTTCAGGGTTTTATGTGGAGAGAGTGGTTTGTTTACCTGTT-ACTTTC---------------------------------------AAGCACTTCGCTCTAATGCTAAGTTAGTTCTAGCTATTAAACTTCATATGGTAACTTT-CGTTTATTGTGAATAA-CTCACGGTTTAAGTATAAC-CATTAAATATG-ATTACTATCAACCTAAAGAAATAGGACTTACATTCACCCTAAAGGCCA--TGCCCACAACACCAATGACTTATATTATCC--AAGTTAGGAAACTAAGCTATAGAAA--TAGC--CAACAAAAGTGATTAAAAGTGGTGCCAGCAGTCGCGGTTAGACCCCTACTTTAAATTAACTGC-TACAAATATACAAGATCAAACTAATCCCGT-TAAGATCATAA-TCACAAAGATATAGGTAAAATTTCGTTTACACCCAAACAGACCTAATAAA-CATGTCTC-AACAAACCACACTCA-CGAAACAGGGATTAGATACCCCATTATCGAGTGGCCCAACCG----ACAAAACACTAAAAATGAAAATTTAAAAATTAAAGAGCGTGGCGGTGTTTCACA-CCCTATTAGGGGATCCTGTGGCTTAATTCGATAACCCACGAATA-TCAAAGCTTT-ATTAGTTACACAGCTTGTGTATGGCCGTTA-ATGTCTCCGCACGTAAAGCATTAAAAGAAGACATTAGAGTCTA-CTCGAACTCAATAAAACAGGT-GACACACAGCCTATATAAAGCGG-CTCATGGGATACAGAAAATTACTATTTCTCCCAAGTAGATTGACATCTCTACAA--TAAGGAAGGA-CTTAAAAGTAAGACCACA-ACACTATTATGGCCTGAACAAGATATGAAACGCGTA-CAAATCGCCCGTCACTCCTATTACTAACCCAGGATAAGTCGTAACACAGTAGGGGTAACGGAAGTTGCCCCTAAATGTCTATACCGATTCGTAAATCTAACCCAATAATAAGCTTACTGAATAACTCAATCTACGACCTCCCAACCCCAGTGAACCTATCAACTCTATGAAATATGGGCTCTCTACTAGGTTTATGCTTAGTCATCCAAATCCTAACAGGGATCTTTCTAGCAATTCACTATATCCCTAACACAGAATACGCCTTTTACTCCGTAGTGCACATTATACGAGACGTCAACTTCGGTTGACTATTACGAAACATACACATGGCAGGAGCATCACTATTCTTTATATGTGTATACACACACGTTGGTCGAGGTATCTACTATGGCTCATATTTACGCACAATAGTGTGAATGTCTGGAACAAGACTTCTATTAGTGCTAATAGCAACAGCCTTTCTGGGGTATGTTCTTCCATGAGGACAAATATCTTACTGAGGGGCAACGGTGATCACCAATCTCCTATCAGCCATTCCTAGGTTAGGAGACTCCCTAGTAAAATGAATTTGAGGTGGCTTCACTGTTTCAAACTCCACATTAAATCGTTTTTTCGTTTTCCACTTTGTTCTTCCTTTCGTGATCCTGGCACTAACAATTATCCACCTCGCATTCTTACATGAAAAAGGATCAAACAACCCACTAGGATTCAGAAGAAACACTCACATCGTCCCATTTCATCCATTCTTCACACTAAAAGACACAGTTGGGTTTATTATACTCTTTACACTTACCGGACTTATTGCCTTACTATTTCCACTTTTAGTGTCTGACCCCCAAAACTTTATTAAAGCTAATCCTATATCAACACCAACCCACATTCAACCTGAATGGTACTTCCTATTTGCATATGCAATCCTACGAGCCATCCCCAATAAATTAGGCGGAGTACTGGCTATAACATTAGCCATTACAATCCTATACATAATACCAATCCTACACTGCAACACCATAGCAAGCATAGCCTTCTATCCAACAAATCAGATTTTATTCTGACTATTCATTAACTCATTCCTAATCCTCACATGGTTAGGCAGAGTTCCAACCGAAACTCCATTCACAGAAATCAGACAACTCATAACATTCGTATACTTTCTCTTAATTATCTCTATCCCAGCCCTAGGAAAACCATGGGACATACTCATTTCCCAAGACAACCCAACATTCGTAGTCCTTTTCATTTGGTTGAGATGAGTCCTTGACCTATTTTATGCTCTGTAAGAGCTGTTTGTGTGGTTGTTGGGTTTTTGGATTGGATTTCTGGAGGTTCTTTGGTTTTACTAGTTTGTTCTGTCGGATTG---TTGATTTTGGTTTTGTTTCAGTGGTGGCGGGATGTAGTTCGTGAAAGAG---ATCAGGGTTGACATACTAGTTTTGTGGCTAGGAATATTCGTTTAGGTATGGTTTTGTTTATTTTATCT-GAGGTTATGTTTTTTTTTAGGTTTTTTTGAGCGTTTTTTAGGTCTAGATTAGTGCCTGGTATTGAGGGGGGTGCAGTTTGGCCTCCTGTGGGGGTTGTGCCACTGAATCCATTTAGGATTCCTTTGCTAAATACGTCTGTGTTATTGGGGTCTGGGGTTAGGGTTACTTGGGCTCATCATGCGTTGATAGCTGGGGATCGTAGTGAAGTTTTGTATGGGTTGTTTTTTACTGTTGTTC-TGGGGTTATATTTTACCGTATTACAAGTTTTTGAGTATTATGAATGTTCTTTTACTATTGCTGATGGTGTGTATGGGTCTTTATTTTATGTGATGACTGGGTTTCATGGAATGCATGTTGTTATTGGCACTATTATATTGTTAGTGTGTTTGTGACGTTGTTTTAATTATGGGTTTTCTAGTGAGCGACACTTAGGGGTAGAGGTTAGGCTTTGGTATTGGCATTTTGTAGATGTTGTTTGGATTTTTTTATTTTTGTGTGTTTATTGGTGAGGTGGT
>Pyganodon_grandis_FJ809755
ATGAGCTTGTGGGGTCAAGTAGGTTTACAAGAAGGTGTTAGTGTTCTAGGAGTAGAAATACAGGGTCTGTATGACCATGCTATGTTGATTATAGTGATAGTCTTTGCCTTTGTTAGAATCATGATAGTAAAAATTATGGTAAATTATTTTTATTGTAATAGGTATGTAGAGAATCAATTGTTAGAAACTTTATGGACTATTTTTCCAGTGTGTTTATTGGTTCTTTTAGGGCTACCTAGGATCAAGTTGTTGTACCTAGCTGATGAACTTGATTTTCCAGAGGCAACTGTTAAGGTAGTTGGGCATCAATGGTATTGAAGATATGAGTATTCTGATAGTAGAACTTATGGTTTTGACTCGTATATAGATTCGAGGGGAGGGGAGTTAAAAAGTAGGTATCGATTATTAGAGGTAAATAATCGATGTGTTGTTGCAACCTTGCTTCATATACAGGCATTAGTCACATCTAGGGATGTGGTACATTCTTGAGCCATTCCATCTGCATCTATTAAGGTAGATGGGATTCCTGGTCGAGTAAGACAGGTAGGATTGTGTTTCCTTTATAGCGGTGTTTTTTATGGGCAGTGTAGGGAATTATGTGGGGTTAATCATTCATTTATACCTGTGTGTGTTGAATCAGTTAGAGTTAGGGTGTTTACGGATTGAGTAATTGGA------------------------------------ATATATGTCCTCAGAGTATGTTGTCTTTTGTTGCAGTTACATAGTCTTTTGAGAATTTTGCTTGGTCTTGAGGTTATTAGCCTTATTATATGCTTTAATTTTACATGTAGGTTCGTCCATGCGCAAGGATTTGGTTCGTTTGTTCTGGTATTCTTGTGTTTTGAGGTATCTATTATATCTGTTCTTCTATCTATGATAGTTGCTCTTGTAAAAACATCTGGAAGTGATTACGTTGGAATGTTGAGCCCTAGACGTTTTTAGAACGAAAAGCATTGAGCTATATACAACTACGTAAAGGACCTAACAAACTAGGACTTAGAGGAATCCCACAACCTATAGCAGATGCCTTGAAACTAATTATAAAAACAATAGTATACCCTACTAGAGCTAATCCATCTGTTATATCAATAATACCCAGATTTATTTTTTCCTTGGCTTTGCTCCTATGATCATTATTCCCAACACCCCATACCATGACCCATAAAAGACTAAGCTTGTTAACTTTCATCTGTATCTCAGCACTAATAGTATACCCAATCTTAATTGGTGGATGAAGGTCGAACTCAAAGTATGCTTTACTAGGAGCCATTCGCACAATGGCTCAAATAATTTCTTACGAAATCCCTATAATTTTAACCTTAGTTTTCTTTGCTGTAATCAACAATTCCTTAGAATTAGCTTCTTTTTACAAAAATTCTCAACTAGTTTTAAATTGACAATTAGCTATTCAAATGGCTCTAGTTTGATTAGTAATTGCCCTAGCAGAGACCAACCGAACGCCTTTTGATTTCGCAGAAGGAGAATCAGAATTAGTATCAGGCTTTAATGTTGAGTACTCGGGTACAAAATTTGCTATATTCTTTATGGCAGAATACTTAAACATTCTATTTATGGCAGTGATTTCTAGCTTACTACTAATAAACTCCTGCAAATGGACTCCTATTTTTACCTTTATATTTCTTCTTGCCCGAGGTACCTTCCCACGACATCGTTATGACTTTCTGATAAGTATTGCATGAGAAAGACTGATCCCTTGCTCTTTAGCATCTATTATTTTTGTTACTATTTCAGTACTCATT-TATCCACTATTAACTTCCTA-CAACTAGTATAAGGAAAGACGCA-ACTAGACAAGTATTTTCAAAAAAATTCCTA-CATACCCGCAAGGGC--TAGTAAATAAACCTTAGAATTGATCAAACCATTTACCTTTTGCATAATGTAACTGCAAGAAAAAGCAACTCATAATGTCTCCCGAAAAGTGGGGAGCTACTATAGCATAACTTCTAGTGTGACACTACTAGAACA-CAGCCTACAGTAGCAGCAAAATACCTATCGAACCACTTGATAGCTGGTTTTTCCTTAAAGACATGTAAGTGTCTTCTTTCAGAAACCAA-TAAAACTATT---CTGTAAGAAAAACTCTAATGGGGACAAGCTCTCTAGAGTTTTAGAAAAAACAATACACAAATTTTC---AGAAAGGCCTAAAAACAGCCAA--ATTATCCGTTACAGGAAACGA-CATCCCTTTATTAAATCTAA-TAAAAATTCTATTACTCAAGGAACCTAATAGGGTAACCACCCCTTTTATGAACTGGCAAT-TATTAGTATCTAAAAAGCAAGCATACATAACTTTTTAAAAAAATTGTCTCT--AAATCATTGCTACATAATA--TCATTAGTAATGAACTCGGCAAAACTTTCCTCTGCCTGTTTATCAAAAACATCGTCTTTTGTTACTATAAAGATAAAAGATAATGCCTGCCCCATGATCT-ATTAAATGGCCGCGTTAGCGTGAGCGTGCTAAGGTAGCGTAATAAACAGCTCCCTAATTAGGAGCCAGTGAATGGCTAAACAGAGGAAGACTTTATTACTAATGAAAAGAAAACTTTTCATTTAAGTGAAAAGACTTAAATCAAAGAAAAAGACAAAAAGACCCCGCGGAACTCCCTTAAGACTTTACTATATAAACAAGGTTATATAAAATCAACT-GGTTGGTTGGGGCAACCTTGGAGCAACACAAACCTCCATTTATACA--AAATCTTATTCAAAACTCAATGTGGACCATTTTGCAGTTACCCCGGGGATAACAGCGTTATCCAGCTTAAGAGTACGAATTGAAAGCTGGGTTTGCGACCTCGATGTTGGCTTAGGGAAAGCAAC-TTGGTGCAGCCGCTAAGTTATGCCAGTCTGTTCGACTGCTAACCCCCTACACGATCTGAGTTAAGACCGGCGAGAGCTAGGTTGGATTCTATCTTTTCTTCAAAAACAATTTCTTTATTGTACGAAAGGACCCAAAGAAACACAC---TAA-GAGTGCTTACTTGAAAAAAACATGTTAGTAGATATTTTTTCATCTTTAGATTATTACACTTATATTGATGAAAGCTTGTCTAGATTTGTAATAAGGTATTTGTTTTTTTATATTGGCGTTTTAGGAATTTGT---CCAAATAAGGGGAAATTGTGGAT--CAGGCTTTGTCCATTTAGAGTAATGACGAAGATTCTTGATGGAGTAATTACTGGGCTTACTTCGGATTCTGAAGGTGTGCGGTTTGGAGGGCTTACTTTGGGGTATCATGGAATTTTCTGAGTATTGTTAAGGTGTAACTATGGAGGGATGGTACCTGCGAGTTTTAGAGTTTCTAGCCAGTTGTCAGTGGCATTCGGTTTAGCTTTTATCTGGTGATTTTGGTGTCTTTTAAGAGCCTTTTTTTATAACTGGAAAAGTCTCTTAGGGCATTTGTTGCCAGTTGGTACTCCATTTTTACTGTGCCCCTTAATAGTAGTGATTGAAAGGGTGAGTATACTGATTCGTCCGGTTACCTTGGCTGTTCGGCTAGTTGCGAATATTACTATAGGGCACTTGGTGTTAGCTTTAATAGGTTC-----CAGAAGAATTATC-------------------GGGA------TTCAGAGTCTTGTTTTTGGTGCCTATGTATTGTTCGAGTTTTTTGTATGCGGCTTGCAAGCTTACGTCTTTACTCTTCTTGTAAGTTTGTATAGGGTAGATCATTCTGATAAA------AGCTTGGTTCTGACTATTTCAATTTGTACTATTATTGTAAGTTTGTTGATCATAGGACTTGGCTTAGCCTTAAACTTCCGTAGAAAAAGAAAAAGGGAGTTGAGAAGTCCTTTTGAGTGTGGATTTGATCCTGTAGGAAGTTCTCGTATTGGGTTCTCTATTCGATTCTTTCTAATTTTAATCCTTTTTGTTATTTTTGATTTTGAAACTGTTTTGCTAATTCCTTCGGTAGTGTGGTTAAGGGGGTTAGG---GACCATTGAAGATTGGTTTGTTTTGTTAG-GTTCTTAATTATGTTATTTTTAGGCATTTTGTTTGAAGTAAAAGAAGGTGTGTTGCAATGAAAGGGTATAACTTTAACATTATTCATATGTTCTATAATTTTTTTGTTATTAAATACTATGACTTCTTCCCATCCGCTGACACTTTCTTTAAAAGTACTATTCTTAGCCTTCGCCACATGTTTAGCTATTAGGTTTA---ACACAACATGATATGCTTACATAATCTTTATAGTTATCCTAGGAGGTGTACTAGTCATATTTACTTATATTTCTTCCCTTTCTCCCAACGGAATTTTTAAGTTAGATTTCAATCTACCTACTTTGCTTTCTCAAGCTATGATTACTTTACTTGTTAGGCATAACTTTATTTTATTTACCCCAAAAACTTTCAACACGCAAAA---ACTTTCTTCCTTCCCTGAAGACTTTATTAC-TTTTTTTTCTCTAACAGAAAATGCGCTGTTATCTTGAC------------------------------------------------------------------------------------TGCGTTGACTGTTTTCTACTAATCATAAAGACATT---AGGTTATATTTGTTTTCTGCTTTATGGTGGGGGTTGGTAGGGCTGTCTTTGAGAATGATTATTCGGGTTGAGCTTAGGTGTCCTGGTGGTGTTGT---GGCTCATGAGCAGGTTTACTATTCTGTGATTACAGCTCATGCTTTTGTGATGATTTTCTTCGCCGTAATACCAGCTATAATGGGGGGTCTTGGAAATTGACTTGTACCCCTTATGTTGGGGTGTCCTGATATGGCATTTCCTCGATTAAACAATGTGAGGTTTTGATTATTGATTAGCTCTGGGTTTTTATTAGGGTGGTCTATGATTTTAGAAAGAGGTTGCGGTACTGGGTGGACTATCTATCCACCATTGTCTAATAAAATTTTCTATTCCGGAACAGCTGTAGATGTAGTGATTTTTTCTTTACACCTAGCTGGTGTGTCTTCAATTCTAGGTTCTCTTAATTTTATCACTACTATTTTGAATATGCGTGTTGAGGTAATGCAAGTTGAGCGAATGCCTTTATTTGTTTGATCTGTTTTGTGCACGGCGGGTTTGGTATTAGTTTCTTTTCCTGTATTAGCAGGTGCTATTACTATATTGTTAACTGATCGTAACTTCAACACTTCTTTTTTTGACCCAAGAGGAGGGGGAGATCCTGTTCTTTTTATGCACTTGTTTTGATTTTTTGGGCATCCTGAAGTGTACATTATTATTTTGCCTGCTTTTGGGGTTGTTTCTCATGTGTTTCTGCATTTTTCCTCAAAAAAACCTTTATTTGGGCAGCTGGGAATGATTTATGCAATATTGAGCATTGGGTTGATAGGTTTTGTAGTTTGAGGTCATCATATATTTACTGTTGGATTGGATGTTGATACACGAGCATATTTTACTGCTGCTACAATGATTATTGCCATTCCAACAGGAATTAAGGTTTTTAGGTGGTTAAGAACTATTGTAGGTTCGCTAATAAAGTTGGAACCTGCGTTATTATGGTCTCTTGGGTTTATTTTTTTGTTTACTCTAGGAGGGTTAACTGGGGTTGTTTTGTCTAATTCTTCATTAGATGTAGTGTTGCATGACACTTATTATGTAACCGCACATTTTCATTATGTATTGAGGATAGGGGCTGTTTTTGGCTTATTTTCTGGCTTTTTACATTGATACCCTATAATGTTTGGGATTAGGCTACATCCCGTTTGATTAAAGTTGCATTTTGTAATACTTTTTTTGGGGGTTAATTTTACTTTTTTCCCACAGCATTTTTTGGGTCTTGCTGGAATGCCTCGTCGTGTTACGGATTACCCTAGTATGTATTATCAGTGGAATGTTGTTTCTTCTTGGGGTTCTTTATTATCAGCGGTTTCGACTTTTTGGTTTATATGATGCTTGTTAGAATCTTTTATTTCTTGTCGAGAAGTTGTTTTTAGAGAGGCGTTAAGAGTCTCGATTGAGTGACAGGATACAGCATTTCCTGGAAGCTTTCACTCATGCGGGCAAAGTGTGATGGGGGTTATAGCATGTATA---GCAGAAAATTTTAAGTATTCTGCTTTAGTGTGAAGA-GGTAGCTTGTTATTTGGTTGTCTATGTCTAAGGCTATTGTTGTTTAGGGGTTTAGGAAATAT---TGTAACTT---TTGTAGAATGAGAATTTTTTAGGGGATGAGGATTTTCTTTCAGGGTTTTAGTGTTAGTAGATACGTTAAGTGTTGGATTTTCTTTCGTAGTTTGTTTAGTTAGAAGTTGTGTGTTTATGTACAGAATGAGATACATAAAAGAAGATAAATTCATTGGATTGTTTTCTGTGATAGTTGGGTGTTTTGTGGTGGCCATAAATGTTTTGATTTACGTTCCTCACTTAGCATTTATGCTGCTAGGCTGAGACCTTTTAGGAATTGTCTCTTTTTTATTAGTAATTTTTTACCAAAATAGTGCTTCTGTAGGGGCAGGTGTACTAACAATTCTAGTTAATCGACTGGGGGATGTATTTCTTTTAATAGCAATTAGGTTAATTTCTGTTGTTGGAACATGGGGATTAAGAGAGAGCATTAGGGATTATGCAGCAGTGGCTGTAGCAGGGCTATTGGTAAGTGCTTGCATGACAAAAAGAGCTCAAGTACCTTTTTCTGTTTGATTACCTGCAGCAATAGCTGCACCTACACCTGTGTCTGCTTTAGTCCACTCTTCAACGCTAGTGACTGCGGGAGTATACATTATATTTCGTTATTATCCCTTTTTTAGGGCAATAGATGGCGTTCTTCTTTTAAGAAGAAAGATTGGTTGTTTGACTCTTTTAATGGCAAGATTAGCTGCTTGTTTCGAGGTTGATATTAAAAAATTGATTGCTTTATCAACTTTAAGGCATTTAGGGTTTATAGTATATGTATTAGGGTTGGGATATCCTGTTCTTAGGTTTTTTCATATAGTAATGCATGCCCTTTTTAAATCTCTTTTATTTTTATGCGCAGGATGTTATATCCACGCGATGGGATCTTGT---CAAGACCTTCGACATTTGTCTGGAGCAGGATGGGTTAGTTCACCTTTGCTAGTTTCTTGCTTTGTAATTGGGTTTAGGTCTTTGTGCGGGATTCCCTATTTGAGAGGATTTTACTCAAAGGATGCTATTTTAGAGGTTTCCTTAGAAAGTCTTAGTGGCGTGTTAGAAGTAATATGTAT----CATATTAAGAGCCAGTATTAGTTATGTATACTCTATGCGGGTTTTGTTAAAAACTATTTTTAGGTCATTTAG-GAGGGTTCCTAGAGTGTTAGTTCTTTTGGAGGAGAGCTTTATTAGAATTCCTCTTTGTTTGTTAGGTGTTAGCAGAGTGGTGGCCGGGTTTGTAGCACAGAGAGTTTGGGTTGAGTCTTGCCAAACATTCTTTATAAGACAAACATCAAAAATGATAGTATTTTTTGCCCTAAATAGTGGTGGTTTAATTGTAATGCTAGAGTTTATTAACCCAAAATTTTTACAAAAAAAGTGCTATATGACATTAATAAAAATATGTGCTAGCATATGATTTTTACGCTGAATTTTTGGCCAA---GTCCCTGAAGTGTGGTATAAAAGTATGAGGAAAACAATGAGAGTGCTAGAGCTTGGATGAATAGAAGTGTTGGGTGGGTATTGAGCTTATTTTACTCTAAGAGGAGTTAGAATAAAGTTATGAATATTAGAGCGAGTTAGAATCTTATTAATT-CTTCGTTTTAGGTTAATCTTT-TTTTTGTTTTTTTA--------CTCTTTACTTTGTAG----------AACTCCTTTATTTTTAATACTAGTAGTACTTAGTACTTTGCTAGCAATCACCGCTTCCAACTACATATTTATCTGAATAATAATAGAGCTGAACATACTAACCTTTACCCCATTAATCT--GCTCTCAAAAATCA-AGAACAGCAATTGAGATTTCGATCAAATACTTAATTCCCCAAAGCTTTGCCTCTAGCTTGTTTATACTAGCCATTTGTATAACTAGCTTCTTACC--TAACCACAACA----TACTAACAACACCAGCTC-TTCTC--ATAAAATTAGGAAGAGCGCCCTTCCACGCATGATTTCCAACTATTATACAATCAATTAATCTCTCAGCAGGGTTTATTCTAATAACATGACAAAAAATTATCCCACTATACCTTATTAGAATCCCTCAACTATCCAATGCACCCATTATCTTAATTTCTATCGCTATAACAGCACTATGAGGCAGTATTGCAGGATTAAACCAAACTAATATTATGCTAATGTTAGCTTTTTCTTCTATTACTCATCTCGCATGGTTAATCTCAGCAACTCTTTTTAGGGTTAAAGTAATATTTCTGTACTTTACTCTTTACTCCTTAACACTAGGGACCATTTTTAGGCTTTTAAAAAATAAAAACTTAGTATCTCATAAGATACTTATA-CATAACGGAT--TAAGTACTTACCACCTAATAATTCTCAGGTTTAACTTTTTATCTCTTGCAGGAATACCACCTTTTGCTATATTTTCTGGAAAATTACTTGTTATCTGCCTGAT------AAAAAATATACTAATAATTCTTATTACTATAATAATTGGCGCAGCTATTAGGCTATATTTCTATACAGTTTTTTCTCTCACAAGAATTCTTAATTTATCAACAAATACTGAAAATAAAAAAGAATATTTTAATGTTATTTGTGTTTTAACTCTTGT-GCTACAACTCTCCGCACTTCCTTTAATTCTTTTTTTTTCT--CTTTTTAGGAGACTGCTGTTGATAGCTTTTTTGCTAGTAATAATTAGGGTTAG-TAGAGAGTTAAGTTGATGAACCAGAATTTGAATCTC--GGCTTTAAGTACTGAGATTATAGCTTGTATTAGGTATAGTAATACAGGGGTAAGAAGTTGTAGTTATGGGGGAGTGTTTAATTGT-GATGAGCTTTCTTGTGCTATAATTTGGTTGTCTTCTTTTATTTGCAGATTGAGACTTTTAGGTAGAA---ATAAGATTTTAACCCAGAAAACCATAGAGTCTAGGTTTTTAGGTTGTCTTTTAACTTTGATGTTGATTTTAGCGGTGTGTTTTTCAGTTAATTC-TTTGCTGATATTTTATATCTTCTTTGAGCTCAGTTTGATTCCAACTTTTTTAGTTATTTGTGGTTGGGGGTATCAGCCAGAGCGATTGCGAGCCAGGAAATTTATGGTTCTTTATACTGTTAGGGCATCTCTCCCTTTACTTATATTTATTTTATGTGTTATTTGAACGAGCGGAAGCTTG-----------TTATGG-AATGTAGAAGTAAAGGGGTTGTTTTTATTTATGGCTTGTGTCACTGCTTTTTTAGCGAAGACTCCTATATACGGATTACACATGTGATTACCTAAGGCACATGTTGAGGCTCCGGTTGCTGGGTCTATAATCTTAGCTGGTGTTTTGTTAAAGTTAGGGGGATATGGGTTGGCCCGTTTCATTCAATTTTTTAAGGA---ATGGGATAGTGCGGTTTTTAGGTGTGTTGTTTGTTTGTGTATTTTCGGTGGTGTAATGGGAAGTTTTATTTGTTGTTTTCAAGTTGACATAAAAAGCCTAGTTGCTTATTCTTCTGTGGGACATATGAGATTAGTCTTATGCGGGTTTATAAGCGGTAGGTTTGTAGGGTTTGCTGGAGCTTGGTTGTTGATAACAGCGCATGGTTTAAGGTCTTCTGGAAT-GTTTTACTTGGTT-AGAGAAATGTATGGGTTATTTAGTTCACGAAGAATAGTCCTTGTACGTGGGATGAGAGGGAATCTGGTAGGAGTTAATGTATGGTTAGTACTTATGTGTGGTTTTAATGCTGCTGCACCACCATCTATGAGA-ATTTGTAGTGAAGTAATCCTCTATATTTCGCTAATAAACTACTCTCTGCTATTTTGTGGGTTTTTAGGGTTTCTAAGATTCTTATCTTGCTTGTACTCTTGACTTTTGT-ACTGTAACACGCAGAGAGGAAGGTACCCGAGTTGAGCACGTCCGGTAA-GAGTGTCTTCTATTTATTTACAAAGGGTTCTTTGTAGAAGACTTAGTTTTCCCTTAATTGGATTATGTCTTTGCT------------TAG---CACTTCGTTCTGATGCTAAATTAGCTTTGGCTTCTAAACTACATATGGTAACTTAACGTACTTTGTGAATAATCTACCGATTA-GGGG-AAA-TGTTTAACACA-CTCAACCTGAACCTTAGAAAAGGGTGCTTTTACCTAAGGGAATA-------ACCCACAACACCAATGCATTATATTGTCT-ACAGCTAGGAAACTAGGCAACAAAGA--TTGC-CGCTCACAAGTGGCTAACTAAGGTGCCAGCAGCCGCGGTTACACCTAAACTTGAAGTTAATTCC-CCCAAA----AAAGAGTCTA-TATAACTGATCCCAATTTCAA-TTGAAAAGTTAAAATTTAAACTTTAAAAATATCCTAACAGATCTTATTA--TTCCCCTC-AACAAACCACAACTA-CAAGACAGGGATTAGATACCCCATTATTGAGTGGCTCTACAAC---AATAAATACTAAAAACGAAAGTTTAAAACTTAAAGAACGTGGCGGTGTTCTACATCCTTATTAGGGGATCCTGTGGCTTAATTCGATAATCCACGACTAATTGAAGCTTT-ATTAGTTCA-CAGCTTATGTATGGCCGTATTAAGTCTGCACAT-TAACATAATAAAAGGAGACACTTAAAGA----CATACTTTCCTAATTCAGGT-GACATATAGCCTATATAAAGCAG-CTTATGGGATACAAATAATTATTCTTATCAGAAAGTAGTTTGAAAATTCTAC----CAAAGGAGGA-CTTAAAAGTAAGTTTAAA-ACAAAATTTCAAACTGAACCAGATCTAGAATGCGCA-CAAATCGCCCGTCACTCCTGGTCACTAATCAGGATAAGTCGTAACACAGTAGGGGTAACGGAAGTTGCCCCTATTTGACTTTACCTATTCGAAAATCAAATTTTTTAGTTAAGGCAATAAATGGAATGATTTATGATCTCCCTACTCCCAGGAATTTATCTAACTTCTGAAACATAGGCTCGCTTTTAGGTTTATGTTTAATTTTTCAGTTATTATCCGGGGTCTTTCTAGCGATCCACTATACCCCAAACACATCCTTAGCTTTTGACTCAATCGCTCATATTACACGAGATGTGAACACAGGATGGTTACTACGAAACATACACGCGATTGGAGCTTCTTTATTTTTTATGTGTGTCTACACACATGTTGGGCGAGGCATCTATTACGGATCGTACTTATTCACTCAAATGTGAGTAAGAGGAATTTTACTTCTTCTAAGACTCATAGTAACAGCTTTCTTGGGATACGTACTGCCATGAGGACAGATATCTTACTGAGGAGCTACAGTGATCACAAACTTACTCTCTGTAATACCGAATATTGGTGATTTGACCGTAAAGTGAGTATGAGGAGGTTTCACTGTTTCAAATGCTACTTTAAACCGATTTTTCGTATTTCACTTTTTACTACCTTTTGTAATTTTAGCAATTACAATTATTCACATAACAATCCTACATGAAATTGGCTCCAGCAATCCTTTAGGGCTCTATGCCAAAACCAACCTAATCCACTTTCACCCATTCTATAGCTTCAAAGATCTTGTTGGATTCTTTCTATTCTTAATACTTTTGTCCACAATAACTTTACTAGTTCCTTTACTTACCAGAGACCCAGAAAATTTTATCCAAGCTAATCCGCTATCTACACCTAACCATATCCAACCAGAATGATATTTCTTATTTGCCTATGCGATTTTACGGGGAATCCCTAGCAAGGTAGGTGGAGTAATTGCCCTTATAGCATCCATCCTAACTCTTGTTTTAATACCACTCATTCATACGAACAAAATACGAGGTGCAGCTTTTTACCCTGTAAACCAATCTCTATTTTGGCTATTTAGGGTTTCTTTTATACTTCTAACCTGGCTAGGACAAATACCTAGAGAAGAACCACTTACCTTTTTAACACAGACCTTTACTATAATTTACTTTTCTATAATTTTCTTGATCCCAACATTTGGATCTTGCTGAGATAAAATCGTATTTCATAATA--ACTCAATGCGTAGGCCTTTTCATTTGGTGGAAAATAGGCCATGACCTTTTTTATGTTCGGTTAGAACTGTTTGCGTTGTTGTTGGTTTAGTAGATTGAATAAGTGACGGTTCTTTAGGGTTGTTAGGGTTTTCAGGAATTCAG---TTGGGAGTAGTTTTGTACCAATGATTACGTGATGTAGTACGTGAAAGTA---ACCAAGGGTGGCATACTAGTTATGTGGCTAAAAATCTTCGGTTAGGAATAATACTATTTATTTTTTCT-GAGATTTTCTTTTTTTTTCTTTTTTTTAG---CTTTTTTAGTTGCAGATTGGTTCCGAGTGTAGAAGTAGGTGGGGTTTGACCTCCTGTTGGTATTTTACCTGTAAATGTTTTTAGTCTTCCTTTGCTAATAACAGCTGTACTATTAGGTTCTGGGGTCAGGGTAACTTGGTGTCATCATGCCATAATGGCAGGCCACCGAGATGAAGCTATTTGTGGTCTGAGGATTACTATCCTTT-TGGGGCTTTATTTTACTTTTTTACAGGTTAATGAGTACATAGAATGTAGATTTACTATTGCTGATAGGGTGTATGGATCTTTGTTTTATGTAATGACTGGTTTTCATGGGATTCATGTAATTGTGGGGACAATAATGTTGCTGGTAAGAGAATTTCGGTTAATGAGTCATGACTTTTCCAGTGAACGGCATTTGGGTTTAGAGGTTAGAATTTGATATTGGCATTTTGTGGATGTAGTGTGAATTTTTCTATATCTGTGCGTTTATTGGTGGGGGGGA
>Quadrula_quadrula_FJ809750
ATGAGCTTTTGAGGTCAATTAGGGTTTCAGGATAGATTTAGTAACTTGGGTTTTGAGTTGGTATTTTTTCATGATCATGCTATGTTTGTTCTTGTTTTGGTTTCATCTTTTGTTGGGTATATTATGGTTTGTTTGTTGAAAAGTAGTTTATCTTCTCGTTTTCTTGTGGAAGCTCAAGCATTAGAGGGGGCTTGAACGATCATTCCTGGATTGTTGTTGTTAGTTTTGGCTATTCCTTCAGTTCGATTGTTGTATTTGTTAGATGAGGTTGGTGGGCCTGTAGTTAGGATGAAGGCTATTGGTCATCAGTGGTATTGAAGGTACGAGTATGGGGATAGAGAATTTGTTAGGTTTGATTCTTATATAGTGAGTATAAGTGATGTGAAAGATGGGGGTTATCGTCTTTTGGAGGTTGATAATCGATGTGTGGTTCCTTATGGTGTTGATAGTCGGATTCTTGTTAGTTCTGCTGATGTTATTCATGCTTGGGCTCTTCCTTCGATTGGTGTTAAGGTCGATGCTATTCCTGGTCGGATTAATCAATTGGGGGTGCATTTGATTGGGTCTGGCGTGATATTTGGGCAGTGTAGTGAGATTTGTGGTGTTAATCACTCTTTTATGCCAGTTGGGTTAGAGAGAGTTTCTCCAGAGGTATTTTATTGTTGGTTAGTACGTGTGTGG-TTTTTCCTGTTGTGGGTGTTGGGGTTATTGGGGTTTTGGT-GGGGGGGTGTGTTTGATATCACAGCGAAAGAGTCTTTTTGGGATTTTGTTGGGTATGGAGGTTTTTACTTTAAGGGTTTATATTATAAT-TTTAGTGTGGTTTATTTTAATAGGGAGTTAAACAGTGTTTGTTTAGTCTTTTTGTCTTTTGGGGTGTGTGAGGCAGCGTTAGGGCTAAGTGTGTTAGTATCTTTGGTTCGTAGTACTGGAAGTGATTACGTTAGTGGGCTTGTTTCTGGCCATTACTTGAACGAAAAGCCCTCGGTTACTTCCAAATCCGAAAAGGCCCAAATAAAGTCGGAATTATCGGGATTCCACAACCATTAGCAGACGCCCTAAAACTCTTTGTTAAAGAGTGAGTTATACCGACATCATCAAATTACCTACCATTCATCCTAACCCCAACAATCATACTTATCATGGCACTCAGACTATGACAACTATTCCCATCTTTCATGCTCTCAACCCAAATAACCCTAGGAATACTTTTATTTTTATGTATTTCTTCCATAGCCGTTTATACAACACTAATAGCAGGCTGAGCCTCAAACTCAAAATATGCCCTACTAGGAGCCATCCGAGCTATGGCCCAAACAATCTCCTATGAAGTCACAATAACACTAATTATCATTTTTTACTTATTCATAATGTCACAAATAGACATAGTAACAATCCGCCTAACTAATTTTTCTATGCCAACTATCGCCCTGTCTATTCCTCTTGCTACCATGTGATTAGTAGTAATTCTGGCAGAAACAAATCGAGCCCCATTTGATTTTGCCGAAGGAGAATCAGAACTAGTTTCAGGATTCAACATTGAGTACGGAGGCGCTGGCTTTGCTTTCCTTTTTATAGCCGAATACAGAAACATTCTAATAATAAGACTCCTCACAGCCTGTATACTAACAGGCACCTTAATCATATCAACCCCACTAGCAATTATTTTCTTATGGGCACGAGCTACACTCCCACGATACCGATACGACCTACTTATAAGAATAGCCTGAAAGTCTTTCCTTCCAGTAAGATTAGCCATTTTACTAGCTTCGATCCCTATAGCCTTACCATATTCTACACCCACAAGTTTATTTTTATCTAAAGAAAATATTCACATATATAC-AGTATTGTAATAAAACTTT-TCACAAAACCGCAAGGACTTGTACAAGCTCACCACAGAAAAGATAACCACTCATCCCTTTTGCATCATGGAGAAGCAACAAAA-CACAAAAATTTGATATCCCGAATGATTATGAGCTACTAAACTCTGAACCTTAATATGACACAATTAACATCCTAGTTTTTAGTAGAAGTAATAAGCCTTTCATATAATCTGATAGCTGGTTTTCCACAAAAAGCATCAAAGTGCTACTCTATAACAAAT-TCACAC--AATATAGTTATATGTGTTAACCCTTTAAGGATTAGCTTAAGGGGATACTTAAAATAGTTAACA-CTAACCATTTTAAAGTTGGCTTAAAAGCAGCCATCCAAC-AGCGTTCTAGCTAAAATACCTAACTTACCCAATTAAAA-CTCCAATTTTAACAAAAGTGAAATCTAGTGCTAAATATTATACACTAACAAACAGGCATTCTATTAGTATTACACAAAGCAGCTCTATAAATACTTCAACAAAATAGAGACAAACAAATAAAAA--CCAAA-CAACTATATAAAGCGAACTCGACAATAAAGTTCCCTGCCTGTTTACCAAAAACATCGTCTTTTGATTACATAATTATAAAAGATAATGCCTGCCCAGTGAGTAACTTAAACGGCCGCGTTAGCGTGAACGTGCTAAGGTAGCGTAATAAATAGCCCCTTAATTGGAGGCCAGTGAATGGCAAGACTAAGAACAATTGTACCTTTTATACCTAAA-AACTTTTCATCTAAGTGAAAAGACTTAGATAATTATGGCAGACGAAAAGACCCCGCGGAACTTTACCTTATCCGA--TTCA-ATGCCCAGAAGCACAATAAATAAAGGTTTGATTGGGGCAATCTTGGAACCAACAAAGCTTCCAACTTTCC---TAAAAACATATAAAATTAGGTAAAGAC-AAAAAGAAGTTACCCCGGGGATAACAGCGTAATCCAACTTGAGAGTACACATCGAAAGCTGGGTTTGCGACCTCGATGTTGGCTTAGGGAAATCCACATTAGTGCAACCGCTATGACAGGACAGTCTGTTCGACTATTTCACCCTTACACGAGCTGAGTTAAGACCGGCGCAAGCTAGGTTGGTTTCTATCTCCACAA-TAAACACCCTTCTTGATTGTACGAAAGGACCCCAAAAGGTGCAACTAATATTAGCATTTAAAGAACAATCACATGTTGATAGATATTTTTTCGTCTTTGGATGCTGGGGTATTTTTAAGT--------------GTAAGGGTTTGGTGGTTTATTTGGTTAAGCGGGTTTGTGGGGTTGTTAG----TTTATTTTTCGCAGTTTTGAGT--TGGGGTTTCGGGATTTGGTGTTATTTTTTCTTTAATGATTGAGTTGGTGTTTGGATTGGTGAAGAGGTGTTCTGGTAAGTTTTTGGTGGGTTTTGTTTTGGGGCAGGTTTCATTGTTTGGTGTTATTTTTCTTGTAAATATTTTTGGGATAGTACCAGATGTTTTTAGCCCAACTAGACATTTGTCGGTGACTTTTGCACTCGCAAGAGTGGTTTGGTTTTGTTTGGTTTTTAGCGGTTGGTGTTATTCTAGTGGTTATAGGGCTGGTCAATTAGTCCCTACAGGCAGGCCTGTAGGATTGGTGCCTTTGCTTGTCTTGATTGAGAGTATTAGAATTTTGATTCGTCCTATTACTTTGGGGGTTCGGTTGGCTGCGAACATTACTATGGGTCATTTAATGTTGCATGTGATTGGAGGGTATGTGGCTGAGTTTTTTTGTTGGTTGAGATTGGTTGGTAGGTTGTTAGGAAGTCTGGTGATATTTGGATATGTGATTTTTGAGTTTGCTGTTAGTTTTTTGCAAGCTTATGTGTTTGTTTTATTAGTCGGGTTGTATTCTTCTGATCACCCATTAGTGCGAATAGAAAAAGTAATAGTTAGGGTGTTTATTTCTGTTATGCTGTGTTTTGTTTTGCTTTTAGTTGGTTTGGTTTTAGGGATGTTTTTTGTAGTTGGTCGTGAAAAATCTAGGCCTTTTGAGTGTGGTTTTGACCCGGTTGGGTCTTCTCGAGTGCCTTTTTCTTTGCGGTTTTTCTTGTTGGCTGTTATTTTTGTGGTGTTTGATGTAGAGATTGTTTTGTTATTTCCAGCTGTTATAGTGATTGGAGGTTTATCTATATGGATTGATGGTTATTTGACTTTGTTTTTTTTGTTAGTATTGCTTTTTGGTGGGGTTATTCATGAATGACGTGAGGGGTCGTTGGAATGAGAAAGTATTACTTTACTAACACTCTCAATCATATGAATTTACTCAATCCTTACCATAACCCTTCCAATATACCCCTTATCGTTAGGGGTAATGGTTTTACTTCTAGCCTTTATCACCTGCACCATTATTGCCACCA---TTAGGCCATGGTATGCCTACATACTATTTTTTATTTTTATTGGCGGTATGTTAGTCATATTCGCCTACATTGCATCATTAACTCCAAATATAACATTCTCTATCAACAATCAGCTGATACCCATAATCCTAACCCTAACCATCTTTTTTAGCATCAAAAACCTCAGATTCACCCCGAATAACCAAACCAACACAGAACTTAGACTTAGAATTAATGACAAAACCCAAGCACTAAGTTTCCTATACTCCTCCAATGGCACTAATTGTGTAATTCTCTTAGCTTGTATTTTACTGTTCACAATAGTAGCAAGAGTCAAACTTTGCAAACCAAAAAGTGGAGCACTACGTCCATTT-CATTTGCGGTGATTGTGTTCTACGAATCATAAGGATATTGGAACTCTGTATTTGTTGCTGGCTTTGTGGTCTGGTTTAATTGGGTTGGCTTTGAGGCTTTTGATTCGGGCTGAGTTGGGGCAACCTGGTAGATTATT---GGGAGATGATCAGTTGTATAATGTGATTGTGACGGCTCATGCTTTTATAATGATCTTCTTTTTGGTGATGCCAATGATAATTGGTGGTTTTGGTAATTGACTTATTCCACTTATGATTGGGGCTCCGGATATGGCTTTTCCTCGGTTAAACAATCTTAGTTTTTGGTTGCTTGTGCCAGCTCTTTTTTTGTTATTAAGATCTTCTATGGTAGAAAGGGGTGTTGGAACCGGTTGGACGGTTTATCCTCCATTGTCTGGGAATGTTGCTCATTCTGGGGCTTCAGTAGATTTGGCTATTTTTTCTTTGCATCTTGCAGGAGCATCTTCTATTTTGGGGGCTATTAATTTTATTTCTACTGTTGGTAACATGCGGTCTCCTGGGTTGGTGGCTGAGCGGATTCCTTTGTTTGTATGAGCTGTTACAGTAACAGCAGTGTTATTGGTTGCGGCGTTACCTGTTTTAGCTGGTGCTATCACGATGCTACTTACGGATCGTAATATTAATACATTCTTTTTTGACCCTGTTGGGGGAGGTGATCCTATTTTGTATATGCACCTGTTTTGGTTTTTTGGTCACCCTGAGGTGTATATTTTAATTTTGCCTGGGTTTGGTATGATTTCGCATATTGTTATGCATTACGCTGGCAAGAAGCAGGTTTTTGGTTATTTGGGTATGGTTTATGCTATTGTTTCTATCGGGGTTTTGGGGTTTATTGTTTGGGCTCATCATATATTTACTGTCGGGATGGATGTGGATACTCGGGCTTATTTTACTGCTGCTACAATGATTATTGCTATTCCTACTGGGATTAAGGTGTTTAGTTGGTTGGCTACTATTCATGGATTTGTGAATAAGACTGAGCCACCTATTTTGTGGGCTTTGGGTTTTATTTTTTTATTTACTGTTGGTGGATTAACTGGTATTGTGTTGTCTAACTCTTCTTTGGATATTGTGTTACATGATACTTATTATGTAGTGGCTCATTTTCATTATGTGTTAAGAATGGGGGCTGTTTTTGCGTTGTTTAGTGCTTTTAGGTACTGGTATCCTTTGATTTCCGGGGTGACTTTTCATGTTGTTTGGAGAAAGGTTCATTTTGTGTTAATGTTTATTGGAGTGAATTTAACCTTTTTCCCACAACATTTTTTGGGGTTGGCTGGTATGCCTCGGCGATATTCTGATTATCCTGATGGGTTTGCTAAGTGGAATGTGGTGTCTTCTTGGGGATCTTTAATTTCTTTTGTTTCTGTATTGTTATTTATATTTATGTTATTTGAGTCGTTTGTTTCTCAGCGTTCTGTTGTGTGGGGGAGGGCTTTGAGGGCTTCTTTTGAGTGACAGGATTGGGGTTTTCCTGCTTCATTTCACTCAAATAGGCAGACTGTTAAGGTTATATTGTTGGTGATGGAAATTTTAAAGCTTTCTGGAGCTCCTTTGTTATCTTCT-ATTTTTCTTTTTTTCTTAAGTGTGTTATTGTGGGTGTTTGGGGTTTGTGGGGTTGTTGGTACAGGAGAGAGGTATGTAGTTGAATGGCAGTTTTTTTATTTGTGTAGTGTGGATTGGACCATACCTATTATAATTGATTATATTAGTGTGGTATTTTCTTGTTTTGTTTGTTTGATTTCTGGTTCAGTTTCTTTATTTAGGGTGTCATATATAGATGGGGAGGTGTTTTTACGGCGGTTTATATTATTAATTATGGCTTTTGTTGGATCAATGAATTTGTTGATTTTTGTTCCTAGGATAGTTTCGATTCTTTTAGGGTGAGATGGTTTAGGTATTGTGTCTTTTGCTTTGGTTATTTATTACCAAAATAAGAAGTCTTTAGCTGCTGGGATGTTAACTGTGCTTGTTAATCGTATTGGGGATGCTTTGTTAATTTTGTGTATTTGTTTTTTAGTTAATTGGGGTGAATGGCGTTTTGGCTATGGAATGTTTGACAGTTTTGGTGTATTAATTTGTTGTTTGGTGGTTGTTGGTGGTATAACAAAAAGGGCTCAGATTCCATTTTCTGCTTGATTGCCGGCAGCTATGGCTGCTCCTACTCCTGTGTCGGCGTTGGTGCATTCGTCTACTTTGGTGACAGCTGGAGTTTTTTTGATTATTCGATTTTACGGGTCATTAGTTGAGAACGAGTTGGTTTTAACAGTATTGAGTAAGTTGGGGGGGTTAACCTTGTTGATGGCTGGGTTAAGGGCTTGTTTTGAGGTTGATTTGAAGAAGATTATTGCTTTATCTACTCTTAGGCAGTTAGGGCTTATAATGTTTACTATTGGTATTGGTTATCCTGTTATTGCTGTTTTTCATCTATTTACGCATGCTTTGTTTAAGGCTTTATTGTTTTTGTGTGCTGGATCGATTATTCATTCAACTGGGGATACT---CAAGATGGTCGG-ATTTTGGGTGGAATTGGTAATTTA--TTGCCGTTTAGGAGTGGGTGTTTGGTGTTGAGAAGTGTGGTATTATGTGGGATGCCATTTCTTAGTGGGTTTTATTCTAAGGATTTAATTTTAGAAGAAGCTTTTGTTTGTTTTGGTGGTTGGTTTGAGGTTTTTGTTTT----ATTGGTGGGGGCTGGTTTGAGGTTGGTGTATAGATTACGGATTTTGTTAGTTGGGGTGTTTGGACAAAGTTTTGGTAGTTCTTTGTTT-TTATTTGTAGTTGAGAGTAATTTTGTTGTTGCTTCTATTATTGTTTTGTCGGTTGGGGCAATTATGGGTGGATGGCTTTTACAGTCAGTCTGGGTGGTTGTTAATGGGTTTGACTTGGTTAGTGTTTTTAGTAAAGTAATTATTGGGTTTGTAACATTTTTTGGGCTATTGTATAGTAGACTTAAATTCTTAGGGTTGGGTAAGTTGAAGCGAAGGTTTGTAGGCTGGTTAAAGTGGTTTTTGTCTAGAATGTGGTTTATAAACATAATTTCTGGAAGATTGGTGGCGGGTGTTGGGTTGAAGAGGAGTACTCTTATACATTTATGTTTAGATGCTGGTTGAATGGAGATTTTGGGTGGGCAAGGTGTCTTTGAGGTTCTTCGTGGTGGGGTAAAGTTTTCTTATCTTTTACAGGGTGGAAGGTTGTTGATTTTCATTTCGGGTTTTTTTAATTTTTTGGTGTTTT----TGGGGTTTATTGCCTT----TATGAAATCTCCTTATAAGTCTTTATTTTTATTTCTAATAGTGAGGAGCACGTGCATAGTTCTATCTTCCTCAAACTGACTAATAACATGAATAGGCCTAGAGATTAACATACTAGGATTTATTCCACTAATAT---ATTTAAAAGAAACCACAAGCGAATCAGAGACTGTAGCAAAATACTTAGTTCCACAATCCCTCGGGTCAACAATTTTTATCGTTGCAGC---AACGACTTCTCTCTATTTAGATGGCCTTCAA---ACCCTAATACCTATTGCGA-TATGC--TTGAAACTAGGAGCTGCACCATTTCATTTCTGATTCCCACCAGTCATAGCAAGCCTTTCAATACTACCAGCCTTTTTCCTATTAACCTGACAAAAAATCGCTCCTATTTTTGCTATCTCCTCATTTAACCCAACACTCAGAACTAAAATCCTACCAATCGCTGGAATTAGTGCACTATGGGGAAGTATCGGAGGCCTAAATCAAACAGAAATCCGATCCCTATTAGCTTACTCATCAATCGCACACACAGGATGAATACTAGCTAGCATCAACAGCCCAAACCCGACATTAATAATTTATGTTAGAACTTATATTTTAATCAACCTATCTATCTACACATGTTTAACCAAACACTCTTCAAAACTTCACAAGCAAGTTTTTTC---CGCAAA---AGAACCATTCGACTCTTTTTTATTAGCACTCAGAATTCTATCTCTTGGGGGCCTTCCACCATTAACAGGGTTTTTAATGAAGTTTCTAGTCCTTTATTATAC------AGAAACCAGAGTACTCATTGTTTCCATACTAATTCTAGGAGCCCTTATTAGCCTATTATTCTACCTGTCTTTAACCTTCTCACCACTTCTAAGCCTTAACAAAGCACACACCACTAAACTAAAAATAGCTTCAAAACCATCTATTATATTTTTAAT-CTCCCAAATTTTTCCTATGTCACTCATATTTTTTTTCCTA--ATTTTTAGTTTGTTGTCAATTGGTGTTTTAGTTGGAAGTGTTAGGATGGTTGG-TTTAGAGGTGTTTTGGTGGAGTTTTGTTTGGGCATG--TGTTGTTATGTTTTTATTAGGTTTTGAAATGTGGTTTAGCTCTATTGGGTTGGTGGGTTGTTG----GGGTAATTTGTTGGTTGTGGATAATTTTTCTTTTGGGCTTATTTCCCTGACTGTTTTGGTTTCTGGGTTAAGGGTGTTGGCTAGGGTGCGGGATGTTCAAAAGAGTGGTAATAGGGCTGTTTGATTTATTTTTATGATTTTGGTTTTAACTTTGGTTCTTGTGTTTTGCTTTAGTGTAAGGTC-TTTGTTGAGGTTTTATATATTATTTGAATTTAGGCTTATTCCTATTTTGTTGATTATTTTAGGGTGGGGGTATCAACCGGAGCGGTTGCAAGCTGGTAAGTATATAATACTTTATACTGTAAGAGCATCTCTTCCTTTGTTGGTATTAATTGTTTTGTTGTTGGTGGAAAGTGGGTCTGTTTTTTGGGGATTTAGTTATAGGGGATTTGGCTATAGCGGGTTGTTGGTTGTATGTGCTTGTTTAGCTTTTTTGGTGAAGTTGCCAGCTTATGGGTTTCATTTATGGCTGCCGAAGGCTCATGTTGAGGCTCCGGTGGCTGGATCTATAATTTTGGCTGGTGTTTTGTTGAAGCTAGGGGGGTATGGGCTAGTCCGAGTTTTCTATGTATTTGGGTT---ATTTAGGTCTTTGGTTATCTCTGTGGTGTTTTGTTTAAGGTTAGGGGGTGGTGTTATCGCTAGGATAATTTGTTTTGCTCAAAGCGATGTAAAAGCTTTGGTGGCTTATTCTTCTGTGGGGCATATAAGGTTGGTTTTGGGTGGGGTGTATTCTAACACTGATTGGGGATGGTTTGGTTGTTTGTTGATGATGATTGCTCATGGTTTGTGTTCTTCTGGGTT-TATTTTTTTGGCT-AGTGAGACTTACAGGTGTTTTCATACGCGTAGTATATTTTTAATCAAGGGTGGGTTGGTTGTAGTTCCTGGGATTGCTTTATGTTGGTTCTTGATGTGTGCTATTAATATAGCTGCTCCACCGTCCTTGAAT-TTGTGGAGAGAATTAATGCTTGGTGTTTCTGTTTTGGGGTATTCTGTTATCTTTGCTGTTTTTACTGGGGCTTTAACTTTCTTAAGTGGTCTTTATTCTTGATATGTTT-ATTCAGCTACTCAGCATGGTCAATGCCCGTTTTGAGTTCGTGGGATGG-TTGTGATGGAGGAGTTTATTAGTTATCTTGTTTGTTTTGTTTTGGTATTGCCT---------------------TTAA------------AAGTATTTCATTGATGTAAACAATTAGCTATACCAATTAAACTACATATGGCAGCCCA-CACATATTGTGCATTCAGGACAGATATAAG-AGGAA-TCTTTAAAAGATTCCGTCTATAGCATATAATCCCGAGACTATCCTCA-CCTAGTCTAAGACTCATCCACAACACCAATGTCTTATATTATT--ATAGTTAGGAAACTAAGCCCTAGAAAACAAGTA---AGAGGGATGGCAAAAG-TGGTGCCAGCAGTCGCGGTTATACCACTATCCCTAGCTAATTT-CAACAAACA-AAGATAGC-CCTCAAAATAGATTTTAAGATCAA-CTTTTTATGTAAAAAGTACATTATAAACACACCCGTATAAACCCTA-ATA-CCCTATCTATACAAACCACAACCT-CAGAACTCGGATTAGATACCCGATTACTGTGTGGCCCAACACAAA-AAAGAATACTACAAACGAAAGTTTAAACCTCAAACAATGTGGCGGTGCTTTACTTCCTCATCAGGGGATCCTGTGGCTTAAACCGATAACCCACGATTAACTCAAGCTTTTCTTTGCA-CTCAGCTTGTGTATGGCCGTTT-ATGCTTGCTCATAGAAGACTTA-AAAGGAAGCAATTGGATT---AAC--CTCCACCAATTCAGGT-GACATACAGCCAATGAAAAGCTGCCCCATGGGATACAAATAAAAAGCATT-ACTGAACTACAATCTTAAA-AGTTGTA--CAAAAGAGGA-CTTGAAAGTAAGACCATACTTATAAAATAGATCTGAACAAGACCTAAAGCGCGCA-CAAATCGCCCGTCACTCCGGTAA-GAAAGCCGGATAAGTCGTAACACAGTAGGGGTAATGGAAATTGCCCCTATATCAAAATACCAACACGAAAACAACACCCTGTAATTAAAGCACTTAACAACTCTCTCTACGATCTTCCAGCCCCGACAAATTTGTCTACATGATGAAACTTCGGATCTCTTTTAGGTCTATGCTTAACTACACAAATCGTTACCGGCCTATTCTTAGCTATACACTATACGCCAAATGTAGATTTAGCTTTTTATTCAGTTGCTCACATCTCACGAGATGTCAATTATGGTTGACTTATACGAACTATTCATGCAAACGGTGCCTCATTTTTCTTTGTTTGCATTTACCTGCACTCAGGTCGCGGAATGTATTATGGCTCCTACCTAGCTCAAGAAACGTGAAATATTGGAATTATTCTTCTATTTTTAACCATAGCAACAGCCTTCTTAGGGTATGTTCTCCCGTGAGGACAAATATCCTTTTGAGGTGCTACTGTTATTACTAACTTACTTTCGGCAGTTCCCTACGTAGGAAAAACCATAGTCTACTGACTATGGGGCGGATTTTCAGTGTCTAACGCAACCTTAAATCGATTCTTTGTACTCCACTTTGTTCTGCCATTTGTCATCGCGGCTTTCGCCGCAATTCACCTATTATTCTTACACGAAACAGGATCTAACAACCCGCTCGGAATTTCATCAAACACTAACCTTATCCCATTTCATGTTTTTTACACAACAAAAGATGTCTCTGGTTTTGTTATTCTTATCAGACTACTAGCTACCATTTGCCTATTCTCTCCTAATATTTTAACTGATCCAGAAAACTATATCCCAGCAAACCCATTAAGAACTCCTGTTCACATTCAACCAGAATGATATTTTCTATTTGCTTATGCAATTTTACGCTCAATCCCGAATAAACTAGGCGGTGTAATCGCATTGGTAATATCTATTCTTATCTTAATTATTATACCATTAACCCACACAAACACAATACGATCTAACTCTTTTTACCCCATAAATCAAATACTTTTCTGACTATTCGTGGGAATTTTCTTAATTTTAACTTGAATCGGAAAACAACCAGTAGAAGACCCATTCATCTGAATCGGTCAAACCTTTTCTGCTATGTACTTTTTCTACTTTTTGGCTTCTCCTTTAGCATCAAAGGCTTGAGACCTCTTACTTTTTACCAAACCCAAATGTTGCGTAATCCTTTTCATTTAGTTGAGTTTAGTCCGTGACCTTTTACTGCGGCGAGTGGGGCATTGTTTTTAACTGTTGGTTTGGTTAGGTGGTTTCATGGGAAGGGTGTGATTCTGATGTTAGTGGGGGTTTTAGTG---ATTGTTTTAACTATAGTACAGTGGTGGCGGGATGTAGTGCGTGAGGGAACCTATCAGGGTTATCATACCACTTGGGTTGGGTTTAATTTGCGGTGGGGTATGATTTTATTTATTTTTTCTTGAAGTATGCTTTTTTTTGTCTTTTTTTTGG-GGTTTTTCCATAGGAGTCTTGTTCCGGCTGTGGAGTTGGGTTGTGTTTGGCCTCCTGTTGGTATTATGCCATTGAATGCTTTTAAGGTACCTTTGTTAAATACGGCTGTGTTGTTGGGTTCTGGGGTGAGAGTTACATGGGCTCATCATGGGTTGATGACGGGGAGACGTGAGGAAGCTTTGTACGGGTTAGGTTTGACTGTTCTTT-TTGGTGTGTACTTTACTATTCTTCAGTGGGGTGAGTACCAGGAAGCTTCTTTTAGGGTGACTGATGGGGTGTATGGTTCTACTTTTTTTGTTATGACTGGGTTTCATGGGTTTCATGTATTGATTGGTAGGGTTTTTTGAGTAGTTTGTACAGTTCGGTGTTATTTGCATCATTTTTCTGTTTTTCATCATTTTGGTTTTGAGGCTGCTGCTTGGTATTGACATTTTGTTGATGTTGTTTGGATTTTTTTGTATTTGTGTATTTATTGATGGGGTTCT
>Quadrula_quadrula_FJ809751
ATGAGCTTATGGGGTCAATTTGGGTTACAGGAGGGGACTAGTATTCTTATAGTGGAGGTTCATGGGTTGTATGACTATGCTATGTTTATTCTTGTGCTAATTTTTAGGTTTGTTGGGTATGTAATGTTGAAGATATTGGTTAGTAAGATGTCTACTCGAGTTTGTTTGGAGAATCAGTGATTGGAGGTTGTGTGAACTATTGCTCCGTTTGGACTTTTGTTGGCTTTGGGGTTACCCAGGATTAAGCTTCTTTATTTGATGGATGAAGTTAATCTTCCTGAGGCTAGTGTGAAGGCTGTTGGGCATCAGTGGTATTGGTCGTATGAGTATTCTGATTCTAGACAGTATAGGTATGATTCTTACATGATTTCTGATTCTTTGATTGATGGAGGGTATTATCGTCTTTTGGAGGTGGATAATCGTTGTATTGTTCCTTCTTTGTTACAGATACGTGGGTTGGTTACTTCTGATGATGTAATTCATTCTTGGGCTATCCCTTCTAGTAGGGTTAAGGTTGATGGTGTTCCAGGGCGTATTAATCAGGTGGGTTTGTGTTTTATTTATAGTGGTGTGTTTTATGGACAGTGTAGAGAGTTGTGCGGCGTCAACCATTCTTATATGCCTGTGTGTGTAGAGGCTGTTTCTACTAAGGTTTTTCTTAATTGAATTTTTGAGATGATGATGGTTCTTAGTGGTGGTTTGTGCTGTCTTATGATTGTTGTCGTAGTTGTTTGCTTGCTATTTCAGCGTCATAGCCTTTTTGGGGTTTTGCTAAGGCTTAAGGTTTTTGGGCTTGTCCTATTTTTCTGGTTTATGGTTTTTTTTGGTAGTATGCAAAGGTTGGTTGGATTTGGGTTGGTTTATTTGTGTTTAGAAGTTTGTGTTATATGTGTGTCGTTAGTTTTGATGGTTCAACTTATTAGTGGTGCTGGAAGTGATTACGTTGGGGTAGTAGCAGTTGTATGTTTCTAGAACGAAAATCACTCGCCTTAATGCAGCTCCGCAAAGGACCAAACAAACTAAGTCTGATAGGGCTAACCCAACCCATAGCAGACGCTTTGAAGCTACTAACAAAAGCCAATACTACCACATCAGTATCCAATACACCAATAGTAAATCTAATCCCAACAGGGGCTCTCGCTTTATCAATACTTATATGGTACCTTTACCCGGCCACACACTCAACAACGCATAAAACACTCGGGCTACTACTGTTTATCTCAATCTCAGCAACAGCTATATACACAATTATCCTAGCAGGATGAAGAGTCAACTCCAAATACGCCCTTCTAGGGGCCATACGAGCAATGGCCCAAGCCATCTCCTATGAAATCCCACTAATCTTAGCCATAATTTTTTATAGTTTACTAAGAAACACTCTAGACCTTAGGGCCTTCTGTGAAAAAAGCCACTTAACCTTTAAGTGAAGACTCACTATACCAATAACATTAGTATGATTTACAGTAATCTTAGCAGAGACTCATCGAATACCATTCGACTTCGTAGAAGGGGAATCAGAATTAGTGTCAGGATTTAACGTTGAATATTCTAGCGTGAAGTTCATCGCATTTTTTATAAGCGAATACCTAAACATCCTATTTATCAGGTTACTCTCAAGAACCCTAGTTATAGGTTCAATATACACAGCGCCTCTAGTGATCTGGCTATTCCTTATAGCTCGCGGCACCATACCACGCCATCGATACGACCTAATAATAACTATTATATGAAAAAGCCTTATCCCAATCACACTAAGCTTTATCACATTAGTAGCCCCAATTCTTTTT----TTATCACACAAAACAAGAAAAACTATAA-ACACTAAGCATTCCA-CCGAAACCAGTATAACA-AACAACTTTTCTACACCACTGCAAAGGTTACACTAAAACAATAAAAGAAGGCCTAAACCAACGTACCTCTTGCATCATGTAGCTGCAACACAAAATAGTGTATCCTACCTCCCGAAAAGTGAAGAGCTACTATTGGTAAAAACTTAATGTAACAATATTAAGAGA-CAGCCAACAGTAG-AGCCAAATACCTTACGAATCACCTGATACCTGGCTGCTCCTAAAAGACATATAAGTGTCCCCTCACAGGAACCA-ACAACAATACTCAACTGTAAAGGAAAGCTTAACGAGGACAAGCTCGTTAAGCCAACAGTAACATATACCAAATATCACTCTGTAAAAAGGCCCAAAAACAGCCAACAATA-TCCGTTAAAGGAAACAACTACCAGCCAAACAAATCCAACCAACTAATTC--TAGCTAAGGAGCCTTAAAATACAATAAACTTTATAGTGAACTGGCAAC-TATTAGTATCAAACCAATCAAAGAATCAAACCCTTAAAAGCTATTTTACCA-AAAAAT-----TAGTAAATTAACCGTAGTAAATGAACTCGGCAAAACCCTTCTTTGCCTGTTTACCAAAAACATCGTCTTTTGTCT-ATCCACCATAAAAGATACCGCCTGCCCAATGACAC-GTTAAATGGCCGCGTTAGCGTGAGCGTGCTAAGGTAGCGTAATAATTAGCTCCCCAATTAGGAGCCAGTGAATGGCAAAACGAAGAAGAACTTTATCCACTACGAACAGAAAATTTTCCCTCTAAGTGAAAAGGCTTAGATAAAAGAAAAAGACAAAAAGACCCCGCGGAACTCCCT-GTACCACCATAGCTGTACAACACGCTAG-ACAGCCACCCAGGTCGGTTGGGGCAACCCTGGAGCAGAACCAACCTCCA-CAACAAACTAACTACCATATAAAACTTGATATGGACCATAAAGCAGTTACCCCGGGGATAACAGCGTAATCCAGTTTAAGAGTACAAATCGAAAACTGGGTTTGCGACCTCGATGTTGGCTTAGGG---AAAAC-TTGGCGCAACCGCTAAGTATTGCCAGTCTGTTCGACTGCAAACCCCCTACATGAGCTGAGTTAAGACCGGCGAGAGCTAGGTTGGACTCTATCTTTACCTTCTAACTAATCCCTTTATTGTACGAAAGGACCTAAAGGGACACACTCATTA-A-GTGATACCTGAATATTAAAAT---AGTTGATATTTTTTCTTCTTTGGATTATTATAGTGATAGTGGTATTGACTATTTTGTTGTGAGTTGTAGGTATTTGGGTTTTATATTTGGTGGGTTAGCTTTTTAT---CAGTATAAGGTAAAATTTTGGGTTATGGATTCTGGGCTTTCGCTGACTGTGTTAGGAATGTTGGGGG--TGGTGTTTCAGGTTGTTGTTGATTGTAAGGGTGGTCGTTTTGGTGGGTTGGGGTTAGGTCATGTTAGAGTTTTTTGTAGGTTGATTTGCTTAAACTTCAGTGGGATGGTGCCAGGGGGTTTTAGTGTTACTAGGCAATTGTCTGTTGGGTTGGTTTTTGGTCTAGTTTGGTGGTTTTGGTCTGTTATGAGTGGTTGTTTTTTTAGGTGTAGTAAATTTTTAGCGCATTTGTTACCTCTTGGTACTCCTGGGGTTTTGTGCCCTTTGATAGTTTTGATTGAGACTGTAAGAATTTTGATTCGACCTGTAACTTTGGCTGTTCGTTTGGTTGCTAATATCACTATGGGGCATCTTGTACTAAGGTTGATGGGGGA-----CAAAATAGTT----------------------GGTA------TTGGTAGTTTGGTTGTTGGGGTTTATGTTTTATTTGAGTTTTTTGTCTGTGCATTGCAAGCTTATGTGTTTACTTTACTAGTTAGTCTTTATAGGTCTGATCACCCTGGAGAGATT---TATGGGGTTTTAGTGGCTGTTTTTTGTAGGGTAGTATTTAGTTTTATTGTGGTGGGGTTTGGGTTGGTTTTGAGGTATCGTAGAAGGTGTGTTTACAGGTTAAGGAGTCCTTTTGAGTGTGGGTTTGATCCATTAGGATCTTCACGTGTTGGTTTTTCTTTGCGGTTTTTTTTGTTTATGGTTTTTTTTGTTGTTTTCGATTTTGAGACTGTTTTGCTGGTTCCTTCAGTGATTTGGTTTGGGGGTTAGTT---GGTCCTAGTGGGGTTTTTGGTTTTGTGGG-ATTTTTGGTGATTTTGTTTGTTGGGGTTTTATATGAAATGAAGGAGGGGGCTTTGGAGTGGAGGTGTATAACCATTCTCCTGTACACATCCACTATACTCGTGCTGCTATGTAATGCGACACTAACACCACACCCGCTTATAATGTCTATCAAAGTTCTCCTTTTAACAATCAGCACATGTGTAATATTAGCTACGA---CAACAACGTGATACGCCTACATACTTTTTATAATCTCTGTCGGCGGAGTATTAGTTATATTCACCTATATCTCCTCTATGTCCCCCAATTCCATCTTTCCCACAAAGCCACACACAGTCAAACTAACAATGAGCATAGCACTAACCACACTTCTTTTATGACACATAATTACCCAAACTCCAGCAATTTTAAATACGCAAAACCATCAACACCACCACCTAGAAAACTTAATTTTTTTCTTCCTTCTAGACAGAAATAGTGGATTTCTTCTATTTATAGCCAGTACCTTACTGATATCTATAGTAATAGCAAGAACACTACTCAACAAGGTTCCAATCGCCATACGACCAACTAAACGTGCGTTGGGTATTTTCTACTAATCATAAGGATATTGGTACGTTGTATATAGTGTCTTCTATTTGATGGGGTTTGGTTGGTTTGTCTTTAAGAGTTTTGATTCGGGTGGAGTTGGGGCATCCAGGTGGTGTAAT---GCGTAATGAGCAATTGTATTATTCTATTGTAACTGCTCATGCTTTTGTGATGATTTTTTTTGTTGTCATACCTGCTATGATGGGTGGTATGGGTAATTGGCTTGTTCCTATTATGTTAGGGAGTCCTGATATGTCTTTTCCTCGGTTGAATAATGTTAGGTTTTGGCTTTTAATGGGTTCTGGTTTGTTATTAGGGTGGTCTATATTTGTGGAGAGTGGGTGTGGTACAGGATGGACAATTTATCCGCCGTTGTCTAGTGTGGGTTACCATTCTGGTGTTTGTATAGATATTGTGATTTTTTCATTGCATTTGGCTGGTGCTTCTTCTATTTTGGGTGCTCTTAATTTTATCACTACTATTTTAAATATGCGGGTGGAGGCGTTGCGGGTTGAGCGGATGACTTTGTTTACTTGGTCTGTGTTGTCAACAGCAGGTTTGGTGTTGCTATCTTTCCCTGTTTTGGCAGGTGCTATTACGATGTTGTTAACGGATCGTAATTTTAATACGTCATTTTTTGATCCGGTCGGGGGGGGGGATCCAATTCTTTTTATGCATTTGTTTTGATTTTTTGGGCATCCTGAGGTGTATATTATTATTATTCCTGCTTTTGGAGTTGTCTCTCATGTGCTTCTTTTTTATTCTAGAAAAAAAGTTGTTTTTGGGCAACTTGGTATGATTTATGCTATTCTTGGGATTGGGGTATTAGGTTTTGTTGTATGGGGTCATCATATATTTACTGTTGGGTTAGATGTAGATACTCGAGCTTATTTTACAGGGGCTACTATAATTATTGCTATTCCTACTGGGATTAAGATTTTTAGGTGATTGAGCACTATTAGTGGGTCGGTGGTTAAGCTTGATCCAGCAATGTTATGGTCATTGGGGTTTGTTTTTTTGTTTACTTTAGGTGGTCTTACGGGGGTTGTTTTATCTAATTCTTCTTTAGATGTAGTATTGCATGATACTTACTATGTCACTGCACATTTTCATTATGTATTAAGCATGGGGGCTGTGTTTGGTTTGTTTTCTGGGTTTTGCTATTGGTATCCTTTGATGACGGGGGTGAGGCTGCATCCAGTGTGACTTAAAGTTCAGTTTTATTTGTTATTTATTGGAGTTAATTTGACATTTTTTCCTCAACATTTTTTGGGTCTTGCTGGGATGCCTCGACGGTGTTCTGATTATGCTAGGGTTTATTATATGTGAAACGCTGTTTCTTCATGGGGGTCAATCTTATCTGTTGTATCTTTGTTTTGGTTTTTGTTTTGTTTATTGGAGTCTTTTTTCTCTTGTCGTGGAGTGGTGTTTAGTGGTGCACTAAGGGTGTCAGTTGAGTGGCATAGTATAATGTTTCCTGGAAGTTTTCACTTAAATGGGCAAGTTGCTATGGGAGTAATGATGTGCTTA--GATAAGGCTTCCTTAAAG----CTTTTAATGTTTGGA-AGATTTTTTCTATTGGTTGGGGTTACTTCAGTTGTTATAGTATTAATAGGGGTTTTGGGT---GATTCGTTTA---TTGTGGAGTGAGAATTTATTGGGGGTTATGGTGTGAATATGGGAGTTTGTGTTTTGGTAGATATATTAAGTGTTTTGTTTTTTTGTTTGGTTTGTATTATTAGTGGTTGTGTATTCATTTTTAGGGTTAGTTATATAGAGGGGGATAAGTATCCGGAATCTTTTTGTTGTTTAACTGTGTGTTTTGTTATTGCAATGAGAGTTTTGATCTTTGTTCCACATTTAGTGTTTTTGTTAGTTGGGTGGGATCTTCTTGGGGTTATTTCATTTTTACTTGTTATTCATTATAAGAATAAAAGGTCTGTTGGTGCTGGGATGTTAACAATTTTGGTTAATCGTATTGGGGATGTTTTTTTGTTGATTTCTGTTAGGTTTTTGGCTAGTTTTGGTGATTTAGCATTGAGTACTAGGCAGGTTGTTGGTTCAG---GTGTGGTTAGGATTCTTTTAGTTATGGCAGCATTGACTAAAAGGGCTCAGTTACCCTTTTCTGCTTGATTGCCAGCTGCGATGGCTGCTCCGATGCCTATTTCTGCTTTGGTACATTCATCTACTTTGGTTACTGCTGGGGTTTATTTGTTGTTTCGGTACTACCATCTTTTTGTGGTTTGGGATGGGGTACTTGTTTTGCTTAGGAAGGTTGGGTGTTTAACTCTTTTGATAGCTAGTCTTGGGGCTTCTTTAGAGTTGGATGTGAAGAAGTTAATCGCTTTGTCTACTTTAAGGCATTTAGGGTTTATGGTGTATGTGTTGGGTATTGGGTATCCAGTTTTTAGAATTTTTCATTTATTTTCTCATGCTTTGTTTAAGTCATTGTTATTTATGTGTGTAGGAGATTTTGTTCATCGAGGTGGGGTTTCTTTGCAAGATATTCGTCAGTTGTGCGGGGTTGGGTGAGGTAGTTCTGCATTACTTACTTCTTGTGTGGTAGTTGGGTTTAGCTCTCTTTGTGGGGTGCCATATTTGGGAGGGTTTTATTCAAAGCACGCTATTTTGGAGAGTTCTATTGTGGTATTTGGTGGTGCGTTTGAGGTGTTATGTTT----GCTAGTTAGTGCTGGTGTGAGGTATTATTACTCTGTGCGATTTTTATTACAGGTGGTTTTTGGGGTACCTGGTGAGCAGTGTTATC---TTAAGAGTGGTTTTTTTACCTTAT----GAGCTCCTATGGTTTTATTGGCTATTGGGAGGATTACTTTTGGTTATGTAATAGAGCATGTTTTGGTTGAGTTTTGTGGTGTTTTTAGGATCAGTTTTAGGTTGAAGATGATGCTACTTATGGTCGTATGGTTAGGTGTGGTTGTAGCTGTTATTGACAAGTTTGTGGGTGTGTATGAAAGTGGACGTTTTTTGTCTGCTATTAAAGTATTTTTGGGTAGTATGTGATTTTTTCAATGAAGGCCTCTTGTG---GTACCTAAACTTTGGTTTTGTGGTGGTAGTATGGTAGTAAGGGCCCTTGAGAGTGGGTGAATGGAGGTGCTTGGTGGGCAAGGAGTTTTTAGTTGGTTTAGTATGCTAAGGATGAAATTATTTAGGTTAGAGTGTGTTAGGGTTTTGGTAGTT-TTGCGTTTTGGGGTAATAACAGGCATGCTTGTTTTG--------TTCTTGTTGTTTAAC-----------ATCTGACCATCTATCCTACTCCTACTAACAAGAACTACACTTGCCGTAACATCAAGTAACTTACTATTCATATGAACAATAATAGAATTAAACATATTGGCTTTTCTACCAATTATTTCAATAAACAAAACAAGAACAACGCAAAGAGAAACCTCTATTAAATACCTAATCCCACAAACCTTAGGGTCAAATCTATTCATAGCATCTACTGTACTTACCTCAAGTAGACTAGCTAACCTAGCACCAATACTCGCCAACACAGCCT-TACTT--ATAAAACTTGGAAGGGTACCATTCCATGGGTGATATCCATCAACCATACGTAACATAAATTTAATGGCAAGATTCATCATAATAACTTGACAAAAGATTACACCACTACTCCTCTTAACGACTCAAAAACTGTCAAACACCACTATCACCACCACCTCAGCGATCATAAGAGCCATATGAGGAAGAATTGCCGGATTAAACCAAACAAACCTCATCGTCCTACTAGCCTTCTCATCTATCAACCATATAAGATGACTACTAATAAGTTCCTTAATAAACCAAACAGTAACCTGCGCATACCTAACCGCCTACAGACTAACAGCACTCCAAATTATCCTCCTACTATACCCTAACAACATCAAAACTCACAACATAACCATATCGTCACTACTCTCAAGCAACCACTTACGCGTACCATTCATTACAAGAATTTTATCCCTCGCAGGATTACCGCCATTAATAATATTCTCAGCCAAACTAACTATCATCATCACCTTAATTAAAACGCATGCCGCAATAACCCTAGCACCACTCCTACTAGGAAGCGGAATCAGACTTTACTTTTACTTAACCTTAATACTAACACTTACCACAAACC--AAACAGTTACCACTAGCATAAAAACTGCAACCAAAA-CGATCCACACTCTTTTATTAGT-CCTACAACTAATAGCACTACCAATAACCATCTCCATCCTT--GGTTTGTCAGTGTTTTTGGTTGTGGTTTTGATAGGGTGATTTTTAGGGTGTAT-TTGTGAAGCAAGTTGGTGAATTACTATCTGAGTTTG--TTTGATAAGTACGGTGATAGTTGTTTTGGGGTGTTATAGTGGAGTGGGGGTTTTGGATTGTTGTTATGGGGGGTTGTTTTGTTGT-GATGATATTTCATATGGGCTTATTTGATTGTCAATTTTTATTGTTAGTTTGAGATTATTGGGGGGTC---AAAGTGTTTTGGTACAGGAAGAGATAGCATGAGTGTTTTTGTTTATGGTTGTTGGTTTGATGGTAAGCTTAACGGTTTGTTTTTCTGTGGATTCGTTTCTTTGTGTTTTATGTTTTTTTGAGGTG-AGACTTATTCCTACTTTTTATATTATTTGCGGTTGAGGTTGTCAGTCGGAGCGATTGCAAGCTAGAAAGTATCTAGCATTATACATAGTTGTGGCGTCGTTGCCGTTGCTTGTTTGTGTGGTTTATTTTTTTCTTGTTGGTGGTAGTAGT----------GTAATGGAAATGA--AAAAGGTGGGGTCTT--ANTGTTTTTATGGTGAATATAGCTTT-TTGGTGAAGTCCCCAATTTATGGGGCACATTTGTGGTTGCCTAAAGCTCATGTGGAGGCTCCGATCTCTGGATCTATGCTTTTGGCTGGTGTGTTGCTGAAGCTTGGTGGATATGGGTTAATTCGTTTTAGGTGGTTTTGTGGGTT---TTCTTGTAATGTTGTTTTTAGCGGTGTTGTTTGTTTGTGTTTGTTTGGTGGGGTTGTTGCTAGGTTGGTTTGTTGTATGCAGGTCGATGCTAAGAGGTTGGTTGCTTATTCTTCTGTTGGGCATATGAGTTTGGTGGTTAGTGGGTTAATGTGTGTAAGGTCTTGTGGATTAATTGGAAGTATTTTTTTGATGTTGGCTCATGGGTTAAGTTCTTGTGGGATTGTTTTTTTTGGTTTGGAGGTTTACATAAGCTGTTTGAGTCGCGCATATTATATGTTATACGTGGTGGGGTTGGTAGGTTACTTGGTGTTAATCTTTGGTTGGCTTTANTGTGTGGGTTTAATAGAGGGGTTCCTTTATCTTTGGGGGTTTTGTGGGGAGATTATACTGTATATGTCTCTAGTTAGGTATTCGCTGTTGTTTAGGGTTTTTGTGGGTGGTTTGAGGTTTTTGTCTTGTCTTTATTCTTGATTTTTT--ACTGTTGTACACAAGTTGGTAATTATCCATTTTGGGTTCGTTCTTCTTGTTGTTTCTGGATTTTATGTTGAAGGAGTGGTGTGTTGATCTCTTGTTTTTCATTTGGTTGGGTTATGTTTTTTTTGCTCAA---CCTTGGTTACACTTCACTCTAATGCCTGATTAACTTTAACTACTAAATTACATATGGTAACCAA-CATTTTTTGTGAAAAA--CTTCGGTAAAACATCCTC-TATTAAACATATACTGTTACCAAAGACAAGAAGTACAACTTTAATCTATCTAAGG---CA--AGCCCACAACACCAATGAATCATATTACTA-AAAGCTAGGAAACTAGGCAGTAGATA--TAGT--TAAATAAAGTGACTAAGGG-GGTGCCAGCAGTCGCGGTTACACCACCGCTTTAAGTTAATTTTACACAAATACCAAAAGATAAACCTAGC-TGATTTCAACCACAA-GTACATACG---AAGTAAAATTCTTTGCATACCCAAATAAATCACACAACCTAAATCTCTAACAAACCACACCCAACAGGACAGGGATTAGATACCCCACTACTGAGTGGCTCAACCA----AACAAATACTAAAAACGAAAGTTTCAAACTTAAAGAGTGTGGCGGTATTCCACA-CCTTATTAGGGGATCCTGTGGCTTAATACGATAACCCACGAACA-CCAAAGCTTT-ATTTGTCAT-CAGCTTGTGTATGGCCGTTTTATGTCTGCGCACATAAAGCAACAAAAGAAGACACTCAAGCC----TAAAACTTAATAACACAGGT-AACACACAGCCAACATAAAGCAG-CTCATGGGATACAAATGGATATCATCAC-CCTAAATAGGTTGATAGC-CTATAC---AAAGGAGGA-CTTAAAAGTAAGATTACA-ACATTATTATAGTCTGAACAAGATCTGGAATACGCA-CAAATCGCCCGTCACTCCTGCAATCAAACCAGGATAAGTCGTAACACAGTAGGGGTAACGGAAGTTGCCCCTATATGCAAAAACCGACACGAAAATCCAACTCACTAACAAATTTAGTTAACAACGCAGTGTATGACTTACCTACACCTGTAAACCTGTCTACCCTCTGAAATACAGGTTCTTTACTTGGCTTATGTTTAATTGTCCAAATACTAACTGGTATTTTTCTAGCAATACACTATATCCCAAACACTGAATACGCCTTTCAATCAGTAGCACACATCTCCCGAGATGTAAACTACGGCTGACTCCTCCGAAACACACACACTACCGGGGCCTCCATATTTTTCTTATGTGTATATATTCATATTGGCCGAGGCATCTACTTCGGCTCATATTTACGAACAAATATATGAATATCCGGTATAGTGTTGCTACTAATACTTATAGCAACAGCTTTCCTTGGCTATGTTTTACCATGAGGGCAAATATCATATTGAGGAGCTACAGTTATCACAAACCTTCTCTCGGCCATCCCATACCTAGGAGACTCCTTGGTAAAATGAGTTTGAGGAGGTTTCACTGTCTCAAATGCCACATTAAATCGATTCTTTGTCTTCCATTTCTTACTTCCATTCATTCTTACAGCAATAGTGATTATCCATCTAGTATTTTTACACGAAACTGGGTCCAATAACCCACTCGGATTGAACAGAAACACCAATCTGATCCCATTTCACCCATTTTACATATTAAAAGATGTAGTGGGATTTGTAGCCCTACTAGTAGGCTTTAGCCTCATTCCTTTATTTTACCCTTCCCTAGTATCCGACCCAGAAAATTTTATCTTAGCCAATCCAATATCTACTCCAATTCATATCCAACCAGAATGATACTTCCTATTTGCATATGCCATTTTACGCGCCATCCCTAATAAATTAGGAGGGGTTTTAGCGATAACTTTTTCAATCCTAGCATTGTTAATAATACCAATCCTACACTGCAACAAAATATCGAGAACAACTCACTACCCACAAAATCAACTACTGTTCTGACTGTTAGTCAGAGCATTTCTAATGCTCACATGACTAGGAAGAATACCTACTGATAAACCTTACTTAGAGCTAAGACAACTAATCACCACAGCTTACTTCTCCCTAATCTTCACTATTCCAATAGCAGGAACTGTTTGAGATAAAGTAATATTCC---ACCAAAAGCTATTCGTAGTCCTTTCCATCTGGTAGAGATGAGTCCTTGGCCAGTTTTTTGTTCGGTTAGAGTTGTTTGCACAGTTGTTGGGTTTGTAGATTGGATTTCTGGAGGTTCTTTGTGCTTGTTATTTTGTTCTGTTGGGTTA---CTTGTGGTGGTTTTGTTTCAATGGTTGCGTGATATTATCCGTGAAAGGA---ATCAGGGTTGGCATACTAGTTTCGTGGCTAGTAACATTCGTTTTGGGATGGTTTTGTTTATTTTGTCT-GAGGTTTTCTTTTTTTTAGATTTTTTTTGAGCATTTTTTAGGTGCAGATTAGTTCCTGGGATTGAGGGGGGTGCAGTTTGGCCTCCTGTTGGAGTGGATTCGTTAGACCCATTTAAGATTCCTTTACTTAATACGGCTGTATTGTTAGGTTCTGGTGTAAGGGTTACTTGGGCTCACCATGCTGTAATGGTTGGTAATCGTATGGAGGCTTTGTGGGGCTTGATGCTTACTCTCTTTT-TAGGGTTGTATTTTAGAATATTACAAGGTTTTGAGTATTTTGAGTGTTCTTTTACTGTTGCAGATGGTGTATACGGGTCTTTGTTTTATGTAATGACTGGGTTTCATGGGGTACATGTGATTATGGGAAGCATAATCTTGTTAGTGTCATTATGACGTTGTTTTAGTTATGGGTTTTCTAGGGAGCGGCATATTGGGTTGGAGATTGGTATTTGGTATTGGCATTTTGTGGATGTTGTTTGGATTTGTTTGTTTTTGTGTATTTATTGGTGGGGTGGA
>Sinanodonta_woodiana_HQ283347
ATGAGCTTTTGGGGTCAATTAGGGTTTCAAGACAGGTATAGGGGGTTAAGTTCTGAACTTACTTTTTTTCATGATCATGCCATATTTGTTCTTGTGTTGGTTTCATCTTTTGTTGGATATATAATAGTTTGTTTATTAAAAAGTAGTTTGTCCTCTCGGTTTATTATAGAAGCACAGGCACTTGAGGCTGCTTGAACTGTGGTTCCTGGATTATTGCTATTAATTTTAGCTATTCCGTCTGTGCGGTTATTGTATTTGTTAGATGAGGTTGGGGGGCCTATGGTTAGGGTAAAGGCTATTGGTCATCAGTGATATTGAGAATACGAATATGGGGATAGAAATGTTGTTAGGTTTGATTCTTATATAATTAATGGTTTGGAGGTGAGAGAGGGGGGGTATCGATTATTGGAGGTCGATAATCGATGTGTGTTACCTTATGGTGTTGGTAGACGTATTTTAGTGAGATCTGCTGATGTGATTCATGCTTGAGCTTTACCTTCTTTAAGGGTAAAGGCCGATGCAATTCCTGGTCGAATTAATCAATTAGGTGTGCATTTAACCAGGTCTGGGGTAATATATGGTCAGTGTAGGGAGATTTGTGGTGTTAATCATTCTTTTATACCTATTAGGGTGGAAAGTGTATCGCCTGAGGTTTTTTGTTATTGATTAATAGGGGTGTGGTTTTTCCCTGTTGTGGGTGTAGGGGTTATTAGAGTTTTAGTAGGTGGGGTATGTTTGGTTTCTCAGCGTAAAAGTTTATTTGGGGCTTTATTAAGAATGGAGGTATTTACTTTAGGGGTTTATATTATAATTTTTAGTTTGGTTGTCTTTCAAGGGTGGTTGAGGAGTGTTTGTTTAATTTTTTTAACTTTTGGTGTTTGCGAAGCTGCATTAGGGTTAAGTGTATTAGTATCTTTGGTTCGTAGTGTTGGGAGTGATTACGTGGGTGGATTGGTTTTAGGGCATTATTAGAACGAAAAGCTTTAGGTTATTTTCAAATTCGAAAGGGTCCTAATAAACTAGGGATTATAGGTATCCCCCAACCTTTAGCAGACGCATTAAAACTTTTTACCAAAGAGTGAGTTACTCCTAACTTCTCTAACTACTTTCCTTTTATTTTAACACCGACAATTATACTTATCTTAGCATTGAGGATATGGCAACTGTTTCCGTCTTTTATACTTACCTCTCAAATAACCCTAGGAATATTTTTATTTCTTTGCATCTCCTCATTAACCGTCTACACGACACTCATAGCTGGTTGAACCTCAAACTCCAAATATGCCCTACTCGGGGCGATCCGAGCTATAGCCCAAACCATCTCCTACGAAGTTACCATAACTCTTATTATTATATTCTACCTATTCCTAACAATAGAAATAGATATTGTAAGAGTCCGTATAACGAATAGGCCTATCTGAACCATCACACTATTTTTCCCTTTAAGAGTCATGTGATTAGCAGTAATTCTCGCAGAAACAAATCGAGCTCCGTTTGATTTTGCAGAGGGAGAATCAGAACTTGTCTCAGGATTCAACATTGAATACGGAGGAGCAGGATTTGCCTTCCTATTTATAGCAGAATATAGAAACATCTTAATAATAAGACTAATAACCTCATGTTTGTTAACTAGCACCTTAATTATATCCATCCCAGTAGCTATTATTTTTTTATGAGCTCGAGGGAGCTTACCACGTTATCGCTATGACCTTTTAATGGCCATGGCTTGAAAATCATTTCTACCTTTTAGACTTGCAACATTAATCGCCTTGACACCTCTT-TTATTTTACAAAAAAAAAAAAAAAAAAAAAAAAAAAAAAAAGAGAATTCTCGATCTTATAA-AGTATTTTA-TAAAAAATAAGCAATAAACCGCAAGGGCCAACTCAAGCTATCTAAAGAAGTGATAATCACATGTCCCTTTTGCATCATGGAGAAGCAACAAAACCTTAGCAATCCACACTCCCGAATGATTATGAGCTACTAATCTTTCAAAATTAATGTTTCATAATTAATATAGTAATTTTTAGTAGAAGTAACAAGCCTTTCATATAATCATATAGCTGGTTTTTCTCTAAAAGCATCACAGTGCTAGCCCATAGCAAACAATACT--TCTTTACATTATGAGGCTTACTTTACTGAGGATTAGCTCAGTAAAGCCATAGAAATATTTTAA-GCAATATTACCATAAGTAGGCCTAAAAGCAGCCACCCAAT-AACGTTTTAGTTACTGGAACTAATTTAATATTGTCTATTTAATACTTCTAAACCTAAAGAAATTTAACAAAAAACCTA-TTTGTTATTAAACAGGCATTCTATTAGTATTA-ATATGTAAAATGTTTAACACTAATAAAA-GTATTAAATCATAAACTTACTATATACCCACACATATATAAAGTGAACTCGGCAAATTAGTTCCCTGCCTGTTTACCAAAAACATCGTCTTTTGA-ATCCCCTAAATAAAAGATCATGCCTGCCCAGTGAA-ATTTTAAACGGCCGCGTTAGCGTGAGCGTGCTAAGGTAGCGTAATAATTAGCCTTTTAATTGGAGGCCAGTGAATGGCAAGACTAGGAACACCTTTACTTTATATATAAAAAAAATTTTTCATCTAAGTGAAAAGACTTAGATAATAAAGGAAGACGAAAAGACCCCGCGGAGCTTTACCTCTTCTTGTACTTC--TGTTCACACACTTAAATGTAAGAGGTTTGATTGGGGCAATCTTGGAACCAGCAAAGCTTCCAATATGTTAAATAATCCTATTCAAAACTTAATAAGGACCAAAAAGAAGCTACCCCGGGGATAACAGCGTAATCCAATTTAAGAGTACATATCGAAAGTTGGGTTTGCGACCTCGATGTTGGCTTAAGGTTATCCACATTAGTGCAACCGCTATGTTAGGATAGTCTGTTCGACTATTATACCCTTACACGAGCTGAGTTAAGACCGGCGCAAGCTAGGTTGGTTTCTATCTCCTTTAATAAAACATCTTCTTGATTGTACGAAAGGACCTCAAGAGATGCAACTTTAAAAAGCATTTTTTAAGTTTTTATATGTTAATGGATATCTTTTCATCTTTGGATGCTGGAGCATATTTTAAT--------------TTTAGGGTTAGAGGCTTTGTCTGAGTAAGGAGGTTTATAGGGTTATTTA----TTGCTTTAATGGGGGTGTGAAT--GATGGCTTCTAGGGTTAATGTTATTTTTTTTGTTTTAGTTAATGTAATTTTAGGTTTAGTGAAGAGTTGTTCTGGTAAGTTTTTTGGTGGTTTTGCATTAGGGCAGGTTTCTTTATTTATGATGATTTTTATTGTAAATATTTTTGGTATAATTCCTAATGTTTTTAGACCAACAAGGCATTTGTCTTTAACTCTTGTGTTAGCAATAATAATTTGGTTTTGTTTAGTGTTGAGTGGTTGAGTATTCTCTTGAAAAGAAAGAACTGGCCATCTGGTCCCTATTGGGAGACCAATAAGGTTAATTCCGTTGTTGGTGTTGATTGAAAGGGTGAGAGTTTTAATTCGTCCAATTACTTTAGGTGTTCGATTGGCTGCTAACATTACAATGGGGCATTTAATATTACATGTTATCGGAGAGTATGTTGTAAGGTTTTTTTATGAGGTTTCGTTTATTGGAAGGTTGTTAGGAAGCGTAGTAATATTAGGGTATATTATTTTTGAGTTTGCCGTTAGGTTTTTACAAGCTTACGTTTTTGTGTTGTTGGTTGGGTTGTACTTTTTTGATCACCCTATAGGGCACATGGAAAAAGTGATATTAAGTGTATTAACGGCTTGCTTATTAGGGATTATTTTGTTAGTTGTTGGGTTATTTCTTGGGGTATCTTTCTATAGAGGTCGAGAGAAGCCTAGACCTTTTGAGTGTGGGTTTGATCCTATAGGCTCTTCACGAGTTCCTTTTTCTTTACGGTTCTTTCTGTTAGCTGTTATTTTTGTAGTCTTTGATGTAGAAATTGTATTATTGTTTCCTGCTGTAATAGTCGTTGGGGGTTCTTGAATGTGGATTACTGGTTATGTAGCTTTACTGGTTTTTTTAATTTTGTTACTTGGAGGGGTAATTCATGAGTGGCGTGAAGGCTCATTAGAGTGAGAGGTCATTACATTACTAATTCTTTCCGCTATTTGAATATATATAATACTCTCAATAACTCTTCCTATACATCCTTTACCTTTAGGAATTATAGTCCTTTTACTAGCATTCATCAACTGTACTTTAATTGCTTCAA---TTAGTCCTTGATACTCTTACATACTCTTTTTTATTTTTATTGGGGGGATACTAGTTATATTTGCCTACATTGCATCCCTCTCCCCCAACATAACTTTTTCCATTAATAGTTATGTAATGCCCTTCAGATTAACTCTTATTTCAATAATAATATTTAAAACCTCAAAATTAACCTCAAACAACACAATTAATACAGATATTGGCACTTCCATCAAAGATGGAACCCAAATTTTAAGGTTTCTATATACACAAAATGGTATAATCTGTGTGGTCTTATTGGCTTGTATGTTATTATTTACTTTAGTGGCTAGGGTCAAAATCTGCAAACCAAAATGCGGAGCATTACGCCCATTTGTACTTGCGGTGGTTGTGTTCTACTAATCATAAGGATATTGGTACTTTATATTTATTATTAGCATTATGGTCAGGTTTGATTGGGTTAGCTTTAAGTCTTTTAATTCGAGCAGAGTTGGGTCAGCCAGGAAGGCTTTT---AGGGGATGATCAGTTGTATAATGTTATTGTTACGGCTCATGCTTTTATAATAATTTTCTTCTTAGTTATACCTATAATGATTGGAGGGTTTGGGAATTGATTAATTCCTTTAATAATTGGGGCTCCTGATATGGCTTTTCCTCGATTGAATAATTTAAGGTTTTGGTTACTTGTGCCAGCGCTATTTTTATTATTAAGGTCTTCTTTGGTGGAAAGGGGCGTTGGTACAGGGTGAACAGTATACCCACCTTTGTCTGGGAATGTTGCTCATTCTGGCGCTTCTGTTGATTTAGCTATTTTTTCTTTGCACCTTGCCGGTGCTTCATCTATTTTAGGCGCTATTAATTTTATTTCTACTGTGGGGAATATACGGTCTCCTGGTTTGGTTGCTGAGCGAATTCCTTTGTTTGTATGAGCTGTTACCGTAACAGCTATTTTATTAGTTGCTGCTTTGCCTGTTTTAGCAGGGGCTATTACAATGCTTCTTACGGATCGTAATTTAAATACTTCATTCTTTGACCCAACTGGGGGAGGAGACCCTATTTTGTATATGCATCTATTTTGGTTTTTTGGTCACCCAGAGGTATATATTTTGATTCTTCCTGGATTTGGGATAATTTCTCATATTGTAATACATTATGCTGGAAAGAAGCAGGTTTTTGGGTATTTGGGGATGGTTTATGCTATTGTCTCTATTGGGGTGTTGGGGTTTATTGTGTGGGCACATCACATATTTACTGTTGGTATGGATGTAGATACGCGAGCTTACTTTACCGCTGCTACTATAATTATTGCTGTCCCAACAGGCATTAAGGTTTTTAGTTGATTGGCAACTATTCATGGATTTGTTAATAAAACTGAGCCTCCTATTATGTGAGCTCTTGGGTTTATTTTTCTGTTTACCGTGGGAGGTTTAACAGGCATTGTTTTATCTAATTCCTCTTTAGATATTGTTTTACATGATACTTACTATGTAGTTGCGCATTTTCATTATGTGTTAAGAATAGGGGCCGTTTTTGCTTTATTTAGGGCTTTTAGTTATTGATATCCTCTTATTTCTGGTGTAACTTTTCATGTTGTTTGAAGAAAAGTTCATTTTGTTTTAATGTTTGTGGGGGTTAATTTGACCTTTTTTCCACAGCATTTTTTAGGGTTAGCTGGAATGCCTCGTCGATATTCTGATTATCCTGATAGGTTTGCTAAGTGAAATGTGGTTTCTTCTTGAGGTTCGTTAATCTCTTTTGTTTCTGTACTACTTTTTATGTTTATGTTATTTGAGTCATTTGTTTCTCAACGTTCTGTTGTCTGGGGAAGGGCTTTGAGAAGGTCTTTTGAGTGACAGGATAATAGTTTTCCTGCATCTTTTCACTCGAACGGGCAGGTTGTGAAAGTTGTTCTATTAGGTATGAGACTTAATAAGAAGTTAATAATTCCTATCTTATGTGCT-GTTTTTCTTTATTGTGTTGCTATGTTTTTGTGGGTGTTTGGAGTTTATATGGTTGGTTCTACAGAACAAAGTTATATGGTTGAGTGGCAGTTCTTTAGGTTGTGTAGTAGGGTTTGAAGTCTGCCTATTATTGTTGACTATATTAGGGTTATCTTTTCATGTTTTGTTTGTTTAATTTCTGGGTCTGTGTCTTTATTTAGGATGTCTTATATAGAGGGGGAAGTGTATATAAAACGATTTATGATGTTAATTATAGCTTTTGTGGGGTCTATGAATTTATTAATTTTTGTACCTAGGATAATTACCATCCTTTTAGGTTGGGATGGGTTAGGGATCGTGTCTTTTGCTTTGGTAATTTATTATCAGAATAAGAAGTCTTTAGCTGCTGGGATATTGACTGTACTAGTTAATCGTGTTGGGGATGCTTTATTAATTTTAGTAATTTGTTTTTTAGTTAATTGAGGCGAGTGACGAATTGGTTATGGTATAACAGGGAGTTATAGGATACTAGTCTGTTTTTTAGTTGTGGTAGGGGCAATAACAAAAAGGGCTCAGATTCCTTTTTCTGCTTGATTACCTGCAGCCATAGCCGCTCCTACGCCTGTTTCTGCTTTAGTCCATTCTTCAACCTTGGTAACGGCTGGGGTTTATTTAGTGATTCGCTTTTATAGAACTTTGATTGAAAGACAAGAAGTTTTATGGTTTTTAAGAAAAATGGGGGTGTTAACTTTATTAATAGCAGGATTAAGAGCTTGTTACGAAGTAGATTTGAAGAAAATTATTGCTCTTTCTACTTTAAGACAATTAGGTCTGATAATATTTACTGTTGGAATTGGTTTTCCTTTAGTTGCTGTTTTTCATCTTCTTACGCACGCTTTGTTTAAAGCCTTGTTATTTTTGTGTGCTGGGTCTATTATCCATTCTACCATGGATAGT---CAGGATGGACGG-ATTTTAGGCAGTTTAAATTATTTA--TTGCCTTTTAGAAGAAGGTGTTTAGTGCTTAGGAGCGTTGCTTTATGTGGTATACCCTTTTTAAGCGGGTTTTACTCAAAAGATCTAATTTTGGAGGGGGCTTTTAGCGGGTTTAGGGGTGTGTTAGAGATTGTGATTAT----GTTAATAGGGGCTGGGCTTAGGTTAATTTATAGATTACGAATCTTGTTAGTGGGGGTTTTTGGTCAAAGTTATGGTGGAGGATTGTCA-ATATATGAGACTGAGAGTGGGTATGTGGTGTGTTCTATTTGTGTGTTGTCTATTGGTGCTATCATGGGTGGATGGTTATTACAAAGAGTTTGGGTAGAAGTAAATGGGTTTAGTTTAGTTGGTGTTTTTGGAAAGCTGGTAATTAGAGTTGTTACGTTTGTTGGGTTGTTTTATAGGTTTGTAAATTTTTTTCTGAGTAAGATTTTAAGGAAAAAAAATCCCAGGGGGGTGAGTTGATTTTTATCAGGGATGTGGTTTATAAATTTGGCTTCTGGAAGCTTTTTAGCGGGGGTTGGGTTAAAATTAGGAAAAACAATACACCTTTGTTTAGATTTAGGTTGAATAGAGGTTCTAGGGGGTCAAGGTGTGTTTAGGGTTTTGGGCAGTGGTGTTAGGCTGTCATATTTAACACAAAAAGGAAGACTTTTAGTTTAC-ATTCGAATATTTATAGTAATACTAATTTTTTTAATAGTTTGTATTAATGTATTTTATGAAATCACCTAATAAACTTCTTTTTATATTTCTAATAATTAGAAGTACTTGTTTAGTAGCATCTTCATCTAATTGGCTAACCACCTGAATAGGCTTAGAAATTAATATACTCGGCTATATTCCACTCATCT---TCTTAAAAGATAACGCAATAGAGTCAGAAGCAGCAGTAAAATACTTAATTCCTCAATCAGTAGGATCAACAATCTTCATTTCTTCAGC---TATTATTTCAAACTACTTTAATAACCTACAA---ATTCTCATATTAATTGCAA-TATGT--TTAAAATTAGGGGTAGCACCATTTCACTTTTGATTTCCCCCAGTAATGGCAACCCTCCAGCTGATTCCAGCCTTCATCCTTCTCACCTGGCAAAAAATTGCTCCAATTTTAGTTATTGCCTCTCTTAACACTCTGCTATTAAAAATAATTATACCAATTGCAGTAATCAGCGCTCTGTGAGGAGGAGTTGGAGGTATCAACCAAACTGATATTCGATCCTTACTTACGTACTCTTCAATTGGCCATACAGGATGGATACTAGCAAGAATCGCTAGAAACCATATAATTATATTCTCATACTTACTAACCTATATCTTAATTAATGCCTCGATTTTTACTTTTTTACTTAAAGAAAACATAAAATCTTATAAACAACTTTTCTA---CTCTAA---AGAATCTACAAAAATGTTTATTTTGACAATCAGTCTCCTTTCCCTAGGAGGACTCCCACCTCTCACTGGCTTCCTAATAAAACTTCTAGTCCTTATATTCAC------AGAAGCAAAAATGGTTATTATCTTTGGGTTAATTACCGGAGCACTTATAAGACTATTTTACTATTTATCTCTAACTTTTTCTGTATTACTTAATATAAGTAAAATCAACTTAACCAAACATATAATAAACACTAAAGAATCAACTTTATTCCTTTT-ATCCCAAATCCTCCCTCTAACCATAATTCTCTTTTTTTTC--ATTTTTAGTTTAGGGGTGATTAGGGTGATATTGGCTTTGTTAAGAGGATTAGG-GCAAAGGGTGTTTTGGTGAGGGGTTTTATGGGGTTA--TGTTTTAATATATTTGATTAGATTAGTATTATGGTATAGTTCTGTTGGGTTGGCGGGGTGTTG----AGGTAATTTTATGATTGTTGATAATTTTTCTTTTAGTTTAATGTCTTTAACTATTTTGGTTTCTGGTCTTAGAATATTGGCGAGGGTTCGTGATGTTTGGAAAATAGAAAATAAAACTATTGAGTTTGTTTTCAGGGTTCTAATTTTGACAGTAATTCTTGTGTATTGTTTTAGTGTGAGATC-TTTACTTAATTTTTATATTATGTTTGAGTTTAGACTTATTCCGATTTTATTAATTATTTTAGGTTGGGGTTATCAACCAGAGCGGTTACAGGCTGGAAAATATATATTATTATACACAGTTAGTGCTTCTCTTCCTCTTCTTATTCTAATTAGCATAGTTTTGGTTAGAGGGGGATCTGTTTTTTGGGGGTGAAAATTTCTTAGGTCGGAATGAGGGTGGTTGATAACTATTTGTGCTTCTTTAGCTTTCTTAGTAAAGTTACCTATTTATGGATTTCATTTGTGGTTACCAAAGGCTCATGTGGAAGCACCAGTGGCAGGGTCTATAATTTTGGCTGGTATTTTACTTAAGCTTGGGGGTTATGGGTTAGTTCGAGTTTTTTATACATTGAGGTT---GTTTAGTTCTTTAACTGTTTCTGGTATTTTTTGCCTTGGATTGGGGGGCGGGATTGTGGCAAGTATAGTATGTTTTGCTCAGAATGACGTAAAGGCTTTAGTGGCTTATTCTTCTGTAGGTCATATAAGGTTAGTTTTAGGGGGTATTTATTCCAATACGGAGTGGGGTTGATTAGGTTGTCTGTTAATAATAGTTGCGCATGGTTTGTGCTCTTCTGGGAT-GTTTTTTTTAGCT-AGTGAAACATATAAATTTTACAGAACTCGAAGGCTATATTTGGTAAAAGGTGGGTTGGTTTTGATTCCTGGAGTTGCTTTGTGTTGATTTTTGGTGTGTGCTATTAATATAGCTGCTCCACCTTCTTTAAAT-TTATGGGGTGAATTAATACTTGGGATTTCTGTATTAAGGTATTCTACAGTATTTGCTTTATTAACTGGGATTATAACTTTTTTAAGGGGTTTATATTCGTGGTATTTAT-ACTCAGTAACGCAACATGGGCAATGTCCATTGTGGGTGCGAGGTGTAG-TTGTGATAGAAGAGTATACTTTATACCTTATTAGGTTTTTGTTGGTGTTTTTGTTGGGGGTAGCAGGGTTAGTTATAATATCTCTACTTGA-ATATTTCATTGACGTAAAAGGTTAGTTTTACCAATTAAACTACATATGGCAGCTCA-TACGTATTGTGTT--ATGAATTAATGTCTTAACTAA-ATTTTAAAAAATTAGCT---TAAGA-GTAATTCAATTAAGCTA-ATT-CTTAGCTTTAAACTTTACCACAACACCAATGTCCTATATTATG--CTAGCTAGGAAACTAGGCCATAGAAAA-AAGTA---AGAGGAGTGACAAAAA-TGGTGCCAGCAGTCGCGGTTATACCAGTACTCCAAGCTAATTC-TAACAAGGCTGGAGTACTTTATAATTTA-GACTACAAGATTAA-CTTTTAGTGTAAAAAACAAATTATAACTAAACCCTATTTAGTCAAACATT-AACCACTCCAACAAACCATAATCT-CAGAACTCGGATTAGATACCCGACTACTGTATGGCTCAACATATA-TAAGAATACTACGAGCGAAAGCTTAAACCTCAAACAATGTGGCGGTGCTTTACT-CCTCATCAGGGGATCCTGTGGCTTAATTCGATAATCCACGA-AAATCTTAGCTACTCTAGACT-TCCAGCTTGTGTATGGCCGTTT-ATGCTTGCTCTTA-AAAGAAAAAAAAGGAAGCAGAAGAGGT---TACTACCCCAAAAATTCAGGT-GACATACAGCCAATGATTAGCAGATCCATGGGATACAAATAAACA-TCCT-ATCAAATTTAAAAATTAAAATTTTTAA--TAAAGGAGGA-CTTGAAAGTAAGGGTTACTCCATCAAATGACCCTGAATAAGAACTAAAGCGCGCA-CAAATCGCCCGTCACTCCGACAA-TAAAGTAGGATAAGTCGTAACATAGTAGGGGTAATGGAAATTGCCCCTATATCAAATCCCCTTTACGAAAAACCCACCCACTTATTAGAGTTCTCAACAACTCTTTATATGATCTCCCAGCTCCTATAAACCTATCAATCTGATGAAATTTTGGGTCCTTACTAGGCTTATGTTTAGTAACACAAATTGTTACAGGGCTCTTTCTTGCCATACACTATAATTCAAACGTAGATCTTGCTTTTTATTCTGTCTCCCACATTTCACGAGATGTAAACTACGGATGACTAATACGCACTATTCACGCTAATGGGGCTTCGCTATTTTTCGTGTGCATTTATCTCCACACAGGTCGGAGAATATACTATGGATCTTATTTAGCCCAAGAAACTTGAAATATTGGGATTATTCTTCTATTTCTTACTATAGCAACAGCCTTCTTAGGGTACGTACTTCCTTGAGGACAAATATCATTCTGAGGGGCCACTGTTATTACAAACCTTCTTTCAGCTATCCCATACATTGGTAAAACCTTAGTATACTGATTATGGGGAGGATTTTCAGTAAGAAATGCTACCTTAAGCCGATTTTTTGTCCTCCACTTTGTTCTTCCATTTGTAATTTTAGCCCTCGTCGTAATTCATCTACTATTCCTACATGAAACTGGATCTAATAACCCTCTTGGGATCTCGTCAAACGTAAGTCTAATCCCCTTCCATGTATTTTATACAGTAAAAGACGTAGTAGGGTTTATTATTCTCCTAATTTCCTTAACTCTTATTTGTCTCTTTTCACCGAATCTTTTGACAGACCCAGAAAATTATATTCCAGCCAATCCTTTAAGGACACCTGTCCATATTCAACCAGAATGATATTTCTTATTTGCTTATGCAATTCTTCGATCAATCCCTAACAAACTAGGAGGAGTAATTGCACTTCTTATATCCATTTTAATTCTAATACTTATTCCAAGGCTTCATTACAATACAATACGATCTAACTCATTTTACCCAATAAATCAAACTCTTTTCTGAACATTTTTAGGGATTTTCCTAGTGCTTACATGAATTGGAAAACAACCGGTAGAAGACCCTTTTATTTGAATTGGTCAAACCTTCTCTACCTTGTACTTTATATATTTTTTAATATCCCCCCTCTCCTCAAAAGTTTGGGACTTTTTCTTATTCTCACAAAATCTATGTTACGTAATCCTTTTCATTTAGTAGAGTTTAGTCCGTGGCCTTTTACTGCTGCGGGGGGGGCATTGTTTTTGACTGTTGGGTTAGTAAGATGATTTCATGGAAAGGGGATAACTTTAATAATAATTGGGGTTTTGGTA---ATTTTGTTAACTATGTTGCAGTGATGGCGGGATGTTGTTCGTGAGGGGACTTATCAAGGTTATCATACTAGATGGGTTAGTATGAATCTTCGATGAGGGATAGTTTTATTTATTTTTTCT-GAAGTGTGTTTCTTTTTTGCATTTTTTTGGGGGTTTTTTCATAGAAGGCTTGTACCCACAGTCGAGTTAGGTTGTGTTTGGCCTCCTGTTGGTATTTTACCATTAAATCCATTTAAGGTTCCTTTATTAAATACTGCTGTGTTATTAGGTTCTGGGGTTAGTGTTACTTGAGCTCATCATGGATTAATAATGGGTAATCGTGAGGAGGCTTTGTATGGGTTGCTATTAACGGTGGCTT-TGGGTTTATACTTTACTGTACTTCAATGAGGGGAATATGAGGAGGCTTCTTTTAGAGTTGCTGATAGTGTTTATGGGTCTACTTTTTTTGTTATAACGGGGTTCCATGGGTTGCATGTGTTAATTGGTAGAGTTTTTTTAATTGTATGCACAGTACGATGTTATTTACATCATTTCTCTGTTACTCATCATTTTGGTTTTGAGGCTGCTGCTTGATATTGACATTTTGTTGATGTAGTGTGAATTTTTTTGTACTTGTGTATTTATTGATGGGGTTCT
>Sinanodonta_woodiana_NC_024943
ATGAGCTTTTGGGGTCAATTAGGGTTTCAAGACAGGTATAGGGGGTTAAGTTCTGAACTTACTTTTTTTCATGATCATGCCATATTTGTTCTTGTGTTGGTTTCATCTTTTGTTGGATATATAATAGTTTGTTTATTAAAAAGTAGTTTGTCCTCTCGGTTTATTATAGAAGCACAGGCACTTGAGGCTGCTTGAACTGTGGTTCCTGGATTATTGCTATTAATTTTAGCTATTCCGTCTGTGCGGTTATTGTATTTGTTAGATGAGGTTGGGGGGCCTATGGTTAGGGTAAAGGCTATTGGTCATCAGTGATATTGAGAATACGAATATGGGGATAGAAATGTTGTTAGGTTTGATTCTTATATAATTAATGGTTTGGAGGTGAGAGAGGGGGGGTATCGATTATTGGAGGTCGATAATCGATGTGTGTTACCTTATGGTGTTGGTAGACGTATTTTAGTGAGATCTGCTGATGTGATTCATGCTTGAGCTTTACCTTCTTTAAGGGTAAAGGCCGATGCAATTCCTGGTCGAATTAATCAATTAGGTGTGCATTTAACCAGGTCTGGGGTAATATATGGTCAGTGTAGGGAGATTTGTGGTGTTAATCATTCTTTTATACCTATTAGGGTGGAAAGTGTATCGCCTGAGGTTTTTTGTTATTGATTAATAGGGGTGTGGTTTTTCCCTGTTGTGGGTGTAGGGGTTATTAGAGTTTTAGTAGGTGGGGTATGTTTGGTTTCTCAGCGTAAAAGTTTATTTGGGGCTTTATTAAGAATGGAGGTATTTACTTTAGGGGTTTATATTATAATTTTTAGTTTGGTTGTCTTTCAAGGGTGGTTGAGGAGTGTTTGTTTAATTTTTTTAACTTTTGGTGTTTGCGAAGCTGCATTAGGGTTAAGTGTATTAGTATCTTTGGTTCGTAGTGTTGGGAGTGATTACGTGGGTGGATTGGTTTTAGGGCATTATTAGAACGAAAAGCTTTAGGTTATTTTCAAATTCGAAAGGGTCCTAATAAACTAGGGATTATAGGTATCCCCCAACCTTTAGCAGACGCATTAAAACTTTTTACCAAAGAGTGAGTTACTCCTAACTTCTCTAACTACTTTCCTTTTATTTTAACACCGACAATTATACTTATCTTAGCATTGAGGATATGGCAACTGTTTCCGTCTTTTATACTTACCTTTCAAATAACCCTAGGAATATTTTTATTTCTTTGCATCTCCTCATTAACCGTCTACACGACACTCATAGCTGGTTGAACCTCAAACTCCAAATATGCCCTACTCGGGGCGATCCGAGCTATAGCCCAAACCATCTCCTACGAAGTTACCATAACTCTTATTATTATATTCTACCTATTCCTAACAATAGAAATAGATATTGTAAGAGTCCGTATAACGAATAGGCCTATCTGAACCATCACACTATTTTTCCCTTTAAGAGTCATGTGATTAGCAGTAATTCTCGCAGAAACAAATCGAGCTCCGTTTGATTTTGCAGAGGGAGAATCAGAACTTGTCTCAGGATTCAACATTGAATACGGAGGAGCAGGATTTGCCTTCCTATTTATAGCAGAATATAGAAACATCTTAATAATAAGACTAATAACCTCATGTTTGTTAACTAGCACCTTAATTATATCCATCCCAGTAGCTATTATTTTTTTATGAGCTCGAGGGAGCTTACCACGTTATCGCTATGACCTTTTAATGGCCATGGCTTGAAAATCATTTCTACCTTTTAGACTTGCAACATTAATCGCCTTGACACCTCTT-TTATTTTACCAACCCATAAAAAAAAAAAAAAAAAAAAAAAAGAAAATTCTCGATCTTATAA-AGTATTTTA-TAAAAAATAAGCAATAAACCGCAAGGGCCAACTCAAGCTATCTAAAGAAGTGATAATCACATGTCCCTTTTGCATCATGGAGAAGCAACAAAACCTTAGCAATCCACACTCCCGAATGATTATGAGCTACTAAGCTTTCAAAATTAATGTTTCATAATTAATATAGTAATTTTTAGTAGAAGTAACAAGCCTTTCATATAATCATATAGCTGGTTTTTCTCTAAAAGCATCACAGTGCTAGCCCATAGCAAACAATACT--TCTTTACATTATGAGGCTTACTTTACTGAGGATTAGCTCAGTAAAGCCATAGAAATATTTTAA-GCAATATTACCATAAGTAGGCCTAAAAGCAGCCACCCAAT-AACGTTTTAGTTACTGGAACTAATTTAATATTGTCTATTTAATACTTCTAAACCTAAAGAAATTTAACAAAAAACCTA-TTTGTTATTAAACAGGCATTCTATTAGTATTA-ATATGTAAAATGTTTAACACTAATAAAA-GTATTAAACCATAAACTTACTATATACCCACACATATATAAAGTGAACTCGGCAAATTAGTTCCCTGCCTGTTTACCAAAAACATCGTCTTTTGA-ATCCCCTAAATAAAAGATCATGCCTGCCCAGTGAA-ATTTTAAACGGCCGCGTTAGCGTGAGCGTGCTAAGGTAGCGTAATAATTAGCCTTTTAATTGGAGGCCAGTGAATGGCAAGACTAGGAACACCTTTACTTTATATATAAAAAAAATTTTTCATCTAAGTGAAAAGACTTAGATAATAAAGGAAGACGAAAAGACCCCGCGGAGCTTTACCTCTTCTTGTACTTC--TGTTCACACACTTAAATGTAAGAGGTTTGATTGGGGCAATCTTGGAACCAGCAAAGCTTCCAATATGTTAAATAATCCTATTCAAAACTTAATAAGGACCAAAAAGAAGCTACCCCGGGGATAACAGCGTAATCCAATTTAAGAGTACATATCGAAAGTTGGGTTTGCGACCTCGATGTTGGCTTAAGGTTATCCACATTAGTGCAACCGCTATGTTAGGATAGTCTGTTCGACTATTATACCCTTACACGAGCTGAGTTAAGACCGGCGCAAGCTAGGTTGGTTTCTATCTCCTTTAATAAAACATCTTCTTGATTGTACGAAAGGACCTCAAGAGATGCAACTTTAAAAAGCATTTTTTAAGTTTTTATATGTTAATGGATATCTTTTCATCTTTGGATGCTGGAGCATATTTTAAT--------------TTTAGGGTTAGAGGCTTTGTCTGAGTAAGGAGGTTTATAGGGTTATTTA----TTGCTTTAATGGGGGTGTGAAT--GATGGCTTCTAGGGCTAATGTTATTTTTTTTGCTTTAGTTAATGTAATTTTAGGTTTAGTGAAGAGTTGTTCTGGTAAGTTTTTTGGTGGTTTTGCATTAGGGCAGGTTTCTTTATTTATGATGATTTTTATTGTAAATATTTTTGGTATAATTCCTAATGTTTTTAGACCAACAAGGCATTTGTCTTTAACTCTTGTGTTAGCAATAATAATTTGGTTTTGTTTAGTGTTGAGTGGTTGAGTATTCTCTTGAAAAGAAAGAGCTGGCCATTTGGTCCCTATTGGGAGACCAATAGGGTTAATTCCGTTGTTGGTGTTGATTGAAAGGGTGAGAGTTTTAATTCGTCCAATTACTTTAGGTGTTCGATTGGCTGCTAACATTACAATGGGGCATTTAATATTACATGTTATCGGAGAGTATGTTGTAAGGTTTTTTTATGAGGTTTCGTTTATTGGAAGGTTGTTAGGAAGCGTAGTAATATTAGGGTATATTATTTTTGAGTTTGCCGTTAGGTTTTTACAAGCTTACGTTTTTGTGTTGTTGGTTGGGTTGTACTCTTCTGATCACCCTATAGGGCACATGGAAAAAGTGATATTAAGTGTATTAACGGCTTGCTTATTAGGGATTATTTTGTTAGTTGTTGGGTTATTTCTTGGGGTATCTTTCTATAGAGGTCGAGAGAAGCCTAGACCTTTTGAGTGTGGGTTTGATCCTATAGGCTCTTCACGAGTTCCTTTTTCTTTACGGTTCTTTCTGTTAGCTGTTATTTTTGTAGTCTTTGATGTAGAAATTGTATTATTGTTTCCTGCTGTAATAGTCGTTGGGGGTTCTTGAATGTGGATTACTGGTTATGTAGCTTTACTGGTTTTTTTAATTTTGTTACTTGGAGGGGTAATTCATGAGTGGCGTGAGGGCTCATTAGAGTGAGAGGTCATTACATTACTAATTCTTTCCGCTATTTGAACATATATAATACTCTCAATAACTCTTCCTATACATCCTTTACCTTTGGGAATTATAGTCCTTTTACTAGCATTCATCAACTGTACTTTAATTGCTTCAA---TTAGTCCTTGATACTCTTACATACTCTTTTTTATTTTTATTGGGGGGATACTAGTTATATTTGCCTACATTGCATCCCTCTCCCCCAACATAACTTTTTCCATTAATAGTTATGTAATGCCCCTCAGATTAACTCTTATTTCAATAATAATATTTAAAACCTCAAAATTAACCTCAAACAACACAATTAATACAGATATTGGCACTTCCATCAAAGATGGAACCCAAATTTTAAGGTTTCTATATACACAAAATGGTATAATCTGTGTGGTCTTATTGGCTTGTATGTTATTGTTTACTTTAGTGGCTAGGGTCAAAATCTGCAAACCAAAATGCGGAGCATTACGCCCATTTGTACTTGCGGTGGTTGTGTTCTACTAATCATAAGGATATTGGTACTTTATATTTATTATTAGCATTATGGTCAGGTTTGATTGGGTTAGCTTTAAGTCTTTTAATTCGAGCAGAGTTGGGTCAGCCAGGAAGGCTTTT---AGGGGATGATCAGTTGTATAATGTTATTGTTACGGCTCATGCTTTTATAATAATTTTCTTCTTAGTTATACCTATAATGATTGGAGGGTTTGGGAATTGATTAATTCCTTTAATAATTGGGGCTCCTGATATGGCTTTTCCTCGATTGAATAATTTAAGGTTTTGGTTACTTGTGCCAGCGCTATTTTTATTATTAAGGTCTTCTTTGGTGGAAAGGGGCGTTGGTACAGGGTGAACAGTATACCCACCTTTGTCTGGGAATGTTGCTCATTCTGGCGCTTCTGTTGATTTAGCTATTTTTTCTTTGCACCTTGCCGGTGCTTCATCTATTTTAGGCGCTGTTAATTTTATTTCTACTGTGGGGAATATACGGTCTCCTGGTTTGGTTGCTGAGCGAATTCCTTTGTTTGTATGAGCTGTTACCGTAACAGCTATTTTATTAGTTGCTGCTTTGCCTGTTTTAGCAGGGGCTATTACAATGCTTCTTACGGATCGTAATTTAAATACTTCATTCTTTGACCCAACTGGGGGAGGAGACCCTATTTTGTATATGCATCTATTTTGGTTTTTTGGTCACCCAGAGGTATATATTTTGATTCTTCCTGGATTTGGGATAATTTCTCATATTGTAATACATTATGCTGGAAAGAAGCAGGTTTTTGGGTATTTGGGGATGGTTTATGCTATTGTCTCTATTGGGGTGTTGGGGTTTATTGTGTGGGCACATCACATATTTACTGTTGGTATGGATGTAGATACGCGAGCTTACTTTACCGCTGCTACTATAATTATTGCTGTCCCAACAGGCATTAAGGTTTTTAGTTGATTGGCAACTATTCATGGATTTGTTAATAAAACTGAGCCTCCTATTATGTGAGCTCTTGGGTTTATTTTTCTGTTTACCGTGGGAGGTTTAACAGGCATTGTTTTATCTAATTCCTCTTTAGATATTGTTTTACATGATACTTACTATGTAGTTGCGCATTTTCATTATGTGTTAAGAATAGGGGCCGTTTTTGCTTTATTTAGGGCTTTTAGTTATTGATATCCTCTTATTTCTGGTGTAACTTTTCATGTTGTTTGAAGAAAAGTTCATTTTGTTTTAATGTTTGTGGGGGTTAATTTAACCTTTTTTCCACAGCATTTTTTAGGGTTAGCTGGAATGCCTCGTCGATATTCTGATTATCCTGATAGGTTTGCTAAGTGAAATGTGGTTTCTTCTTGAGGTTCGTTAATCTCTTTTGTTTCTGTACTACTTTTTATGTTTATGTTATTTGAGTCATTTGTTTCTCAACGTTCTGTTGTCTGGGGAAGGGCTTTGAGAAGGTCTTTTGAGTGACAGGATAATAGTTTTCCTGCATCTTTTCACTCGAACGGGCAGGTTGTGAAAGTTGTTCTATTAGGTATGAGACTTAATAAAAAGTTAATAATTCCTATCTTATGTGCT-GTTTTTCTTTATTGTGTTGCTATGTTTTTGTGGGTGTTTGGAGTTTATATGGTTGGTTCTACAGAACAAAGTTATATGGTTGAGTGGCAGTTCTTTAGGTTGTGTAGTAGGGTTTGAAGTCTGCCTATTATTGTTGACTATATTAGGGTTATCTTTTCATGTTTTGTTTGTTTAATTTCTGGGTCTGTGTCTTTATTTAGGATGTCTTATATAGAGGGGGAAGTGTATATAAAACGATTTATGATGTTAATTATAGCTTTTGTGGGGTCTATGAATTTATTAATTTTTGTACCTAGGATAATTACCATCCTTTTGGGTTGGGATGGGTTAGGGATCGTGTCTTTTGCTTTGGTAATTTATTATCAGAATAAGAAGTCTTTAGCTGCTGGGATATTGACTGTACTAGTTAATCGTGTTGGGGATGCTTTATTAATTTTAGTAATTTGTTTTTTAGTTAATTGAGGCGAGTGACGAATTGGTTATGGTATAACAGGGAGTTATAGGATACTAGTCTGTTTTTTAGTTGTGATAGGGGCAATAACAAAAAGGGCTCAGATTCCTTTTTCTGCTTGATTACCTGCAGCCATAGCCGCTCCTACGCCTGTTTCTGCTTTAGTCCATTCTTCAACCTTGGTAACGGCTGGGGTTTATTTAGTGATTCGCTTTTATAGAACTTTGATTGAAAGACAAGAAGTTTTATGGTTTTTAAGAAAAATGGGGGTGTTAACTTTATTAATAGCGGGATTAAGAGCTTGTTACGAAGTAGATTTGAAGAAAATTATTGCTCTTTCTACTTTAAGACAATTAGGTCTGATAATATTTACTGTTGGAATTGGTTTTCCTTTAGTTGCTGTTTTTCATCTTCTTACGCACGCTTTGTTTAAAGCCTTGTTATTTTTGTGTGCTGGGTCTATTATCCATTCTACCATGGATAGT---CAGGATGGACGG-ATTTTAGGCAGTTTAAATTATTTA--TTGCCTTTTAGAAGAAGGTGTTTAGTGCTTAGGAGCGTTGCTTTATGTGGTATACCCTTTTTAAGCGGGTTTTACTCAAAAGATCTAATTTTGGAGGGGGCTTTTAGCGGGTTTAGGGGTGTGTTAGAGATTGTGATTAT----GTTAATAGGGGCTGGGCTTAGGTTAATTTATAGATTACGAATCTTGTTAGTGGGGGTTTTTGGTCAAAGTTATGGTGGAGGATTGTCA-ATATATGAGACTGAGAGTGGGTATGTGGTGTGTTCTATTTGTGTGTTGTCTATTGGTGCTATCATGGGTGGATGGTTATTACAAAGAGTTTGGGTAGAAGTAAATGGGTTTAGTTTAGTTGGTGTTTTTGGAAAGTTGGTAATTAGAGTTGTTACGTTTGTTGGGTTGTTTTATAGGTTTGTAAATTTTTTTCTGAGTAAGATTTTAAGGAAAAAAAATCCCAGGGGGGTGAGCTGATTTTTATCAGGGATGTGGTTTATAAATTTGGCTTCTGGAAGCTTTTTAGCGGGGGTTGGGTTAAAATTAGGAAAAACAATACACCTTTGTTTAGATTTAGGTTGAATAGAGGTTCTAGGGGGTCAAGGTGTGTTTAGGGTTTTGGGCAGTGGTGTTAGGCTGTCATATTTAACACAAAAAGGAAGACTTTTAGTTTAC-ATTCGAATATTTATAGTAATACTAATTTTTTTAATAGTTTGTATTAATGTATTTTATGAAATCACCTAATAAACTTCTTTTTATATTTCTAATAATTAGAAGTACTTGTTTAGTAGCATCTTCATCTAATTGGCTAACCACCTGAATAGGCTTAGAAATTAATATACTCGGCTATATTCCACTCATCT---TCTTAAAAGATAACGCAATAGAGTCAGAAGCAGCAGTAAAATACTTAATTCCTCAATCAGTAGGATCAACAATCTTCATTTCTTCAGC---TATTATTTCAAACTACTTTAATAACCTACAA---ATTCTCATATTAATTGCAA-TATGT--TTAAAATTAGGGGTAGCACCATTTCACTTTTGATTTCCCCCAGTAATGGCAACCCTCCAGCTGATTCCAGCCTTCATCCTTCTCACCTGGCAAAAAATTGCTCCAATTTTAGTTATTGCCTCTCTTAACACTCTGCTATTAAAAATAATTATACCAATTGCAGTAATCAGCGCTCTGTGAGGAGGAGTTGGAGGTATCAACCAAACTGATATTCGATCCTTACTTACGTACTCTTCAATTGGCCATACAGGATGGATACTAGCAAGAATCGCTAGAAACCATATAATTATATTCTCATACTTACTAACCTATATCTTAATTAATGCCTCGATTTTTACTTTTTTACTTAAAGAAAACATAAAATCTTATAAACAACTTTTCTA---CTCTAA---AGAATCTACAAAAATGTTTATTTTGACAATCAGTCTCCTTTCCCTAGGAGGACTCCCACCTCTCACTGGCTTCCTAATAAAACTTCTAGTCCTTATATTCAC------AGAAGCAAAAATGGTTATTATCTTTGGGTTAATTACCGGAGCACTTATAAGACTATTTTACTATTTATCTCTAACTTTTTCTGTATTACTTAATATAAGTAAAATCAACTTAACCAAACATATAATAAACACTAAAGAATCAACTTTATTCCTTTT-ATCCCAAATTCTCCCTCTAACCATAATTCTCTTTTTTTTC--ATTTTTAGTTTAGGGGTGATTAGGGTGATATTGGCTTTGTTAAGAGGATTAGG-GCAAAGGGTGTTTTGGTGAGGGGTTTTATGGGGTTA--TGTTTTAATATATTTGATTAGATTAGTATTATGGTATAGTTCTGTTGGGTTGGCGGGGTGTTG----AGGTAATTTTATGATTGTTGATAATTTTTCTTTTAGTTTAATGTCTTTAACTATTTTGGTTTCTGGTCTTAGAATATTGGCGAGGGTTCGTGATGTTTGGAAAATAGAAAATAAAACTATTGAGTTTGTTTTCAGGGTTCTAATTTTGACAGTAATTCTTGTGTATTGTTTTAGTGTGAGATC-TTTACTTAATTTTTATATTATGTTTGAGTTTAGACTTATTCCGATTTTATTAATTATTTTAGGTTGGGGTTATCAACCAGAGCGGTTACAGGCTGGAAAATATATATTATTATACACAGTTAGTGCTTCTCTTCCTCTTCTTATTCTAATTAGCATAGTTTTGGTTAGAGGGGGATCTGTTTTTTGGGGGTGAAAATTTCTTAGGTCGGAATGAGGGTGGTTGATAACTATTTGTGCTTCTTTAGCTTTCTTAGTAAAGTTACCTATTTATGGATTTCATTTGTGGTTACCAAAGGCTCATGTGGAAGCACCAGTGGCAGGGTCTATAATTTTGGCTGGTATTTTACTTAAGCTTGGGGGTTATGGGTTAGTTCGAGTTTTTTATACATTGAGGTT---GTTTAGTTCTTTAACTGTTTCTGGTATTTTTTGCCTTGGATTGGGGGGCGGAATTGTGGCAAGTATAGTATGTTTTGCTCAGAATGACGTAAAGGCTTTAGTGGCTTATTCTTCTGTAGGTCATATAAGGTTAGTTTTAGGGGGTATTTATTCCAATACGGAGTGGGGTTGATTAGGTTGTCTGTTAATAATAGTTGCGCATGGTTTGTGCTCTTCTGGGAT-GTTTTTTTTAGCT-AGTGAAACATATAAATTTTACAGAACTCGAAGGCTATATTTGGTAAAAGGTGGGTTGGTTTTGATTCCTGGAGTTGCTTTGTGTTGATTTTTGGTGTGTGCTATTAATATAGCTGCTCCACCTTCTTTAAAT-TTATGGGGTGAATTAATACTTGGGATTTCTGTATTAAGGTATTCTACAGTATTTGCTTTATTAACTGGGATTATAACTTTTTTAAGGGGTTTATATTCGTGGTATTTAT-ACTCAGTAACGCAACATGGGCAATGTCCATTGTGGGTGCGAGGTGTAG-TTGTGATAGAAGAGTATACTTTATACCTTATTAGGTTTTTGTTGGTGTTTTTGTTGGGGGTAGCAGGGTTGGTTATAATATCTCTACTTGA-ATATTTCATTGACGTAAAAGGTTAGTTTTACCAATTAAACTACATATGGCAGCTCA-TACGTATTGTGTT--ATGAATTAATGTTTTAACTAA-ATTTTAAAAAATTAGCT---TAAGA-GTAATTCAATTAAGCTA-ATT-CTTAGCTTTAAACTTTACCACAACACCAATGTCCTATATTATG--CTAGCTAGGAAACTAGGCCATAGAAAA-AAGTA---AGAGGAGTGACAAAAA-TGGTGCCAGCAGTCGCGGTTATACCAGTACTCCAAGCTAATTC-TAACAAGACTGGAGTACTTTATAATTTA-GACTACAAGATTAA-CTTTTAGTGTAAAAAACAAATTATAACTAAACCCTATTTAGTCAAACATT-AACCACTCCAACAAACCATAATCT-CAGAACTCGGATTAGATACCCGACTACTGTATGGCTCAACATATA-TAAGAATACTACGAGCGAAAGCTTAAACCTCAAACAATGTGGCGGTGCTTTACT-CCTCATCAGGGGATCCTGTGGCTTAATTCGATAATCCACGA-AAATCTTAGCTACTCTAGACT-TCCAGCTTGTGTATGGCCGTTT-ATGCTTGCTCTTA-AAAGAAAAAAAAGGAAGCAGAAGAGGT---TACTACCCCAAAAATTCAGGT-GACATACAGCCAATGATTAGCAGATCCATGGGATACAAATAAACA-TCCT-ATCAAATTTAAAAATTAAAATTTTTAA--TAAAGGAGGA-CTTGAAAGTAAGGGTTACTCCATCAAATGACCCTGAATAAGAACTAAAGCGCGCA-CAAATCGCCCGTCACTCCGACAA-TAAAGTAGGATAAGTCGTAACATAGTAGGGGTAATGGAAATTGCCCCTATATCAAATCCCCTTTACGAAAAACCCACCCACTTATTAGAGTTCTCAACAACTCTTTATTTGATCTCCCAGCTCCTGTAAACCTATCAATCTGATGAAATTTTGGGTCCTTACTAGGCTTATGTTTAGTAACACAAATTGTTACAGGGCTCTTTCTTGCCATACACTATAATTCAAACGTAGATCTTGCTTTTTATTCTGTCTCCCACATTTCACGAGATGTAAACTACGGATGACTAATACGCACTATTCACGCTAATGGGGCTTCGCTATTTTTCGTGTGCATTTATCTCCACACAGGTCGGAGAATATACTATGGATCTTATTTAGCCCAAGAAACTTGAAATATTGGGATTATTCTTCTATTTCTTACTATAGCAACAGCCTTCTTAGGGTACGTACTTCCTTGAGGACAAATATCATTCTGAGGGGCCACTGTTATTACAAACCTTCTTTCAGCTATCCCATACATTGGTAAAACCTTAGTATACTGATTATGGGGAGGATTTTCAGTAAGGAATGCTACCTTAAGCCGATTTTTTGTCCTCCATTTTGTTCTTCCATTTGTAATTTTAGCCCTCGTCGTAATTCATCTACTATTCCTACATGAAACTGGATCTAATAACCCTCTTGGGATCTCGTCAAACGTAAGTCTAATCCCCTTCCATGTATTTTATACAGTAAAAGACGTAGTAGGGTTTATTATTCTCCTAATTTCCTTAACTCTTATTTGTCTCTTTTCACCGAATCTTTTGACAGACCCAGAAAATTATATTCCAGCCAATCCTTTAAGGACACCTGTCCATATTCAACCAGAATGATATTTCTTATTTGCTTATGCAATTCTTCGATCAATCCCTAACAAACTAGGAGGAGTAATTGCACTTCTTATATCCATTTTAATTCTAATACTTATTCCAAGGCTTCATTACAATACAATACGATCTAACTCATTTTACCCAATAAATCAAACTCTTTTCTGAACATTTTTAGGGATTTTCCTAGTGCTTACATGAATTGGAAAACAACCGGTAGAAGACCCTTTTATTTGAATTGGTCAAACCTTCTCTACCTTGTACTTTATATATTTTTTAATATCCCCCCTCTCCTCAAAAGTTTGGGACTTTTTCTTATTCTCACAAAATCTATGTTACGTAATCCTTTTCATTTAGTAGAGTTTAGTCCGTGGCCTTTTACTGCTGCGGGGGGGGCATTGTTTTTGACTGTTGGGTTAGTAAGATGATTTCATGGAAAGGGGATAACTTTAATAATAATTGGGGTTTTGGTA---ATTTTGTTAACTATGTTGCAGTGATGGCGGGATGTTGTTCGTGAGGGGACTTATCAAGGTTATCATACTAGATGGGTTAGTATGAATCTTCGATGAGGGATAGTTTTATTTATTTTTTCT-GAAGTGTGTTTCTTTTTTGCATTTTTTTGGGGGTTTTTTCATAGAAGGCTTGTACCCACAGTCGAGTTAGGTTGTGTTTGGCCTCCTGTTGGTATTATACCATTAAATCCATTTAAGGTTCCTTTATTAAATACTGCTGTGTTATTAGGTTCTGGGGTTAGTGTTACTTGAGCTCATCATGGATTAATAATGGGTAATCGTGAGGAGGCTTTGTATGGGTTGCTATTAACGGTGGCTT-TGGGTTTATACTTTACTGTACTTCAATGAGGGGAATATGAGGAGGCTTCTTTTAGAGTTGCTGATAGTGTTTATGGGTCTACTTTTTTTGTTATAACGGGGTTCCATGGGTTGCATGTGTTAATTGGTAGAGTTTTTTTAATTGTATGCACAGTACGATGTTATTTACATCATTTCTCTGTTACTCATCATTTTGGTTTTGAGGCTGCTGCTTGATATTGACATTTTGTTGATGTAGTGTGAATTTTTTTGTACTTGTGTATTTATTGATGGGGTTCT
>Toxolasma_parvus_NC_015483
ATGAGCTTTTGAGGTCAATTTGGGTTTCAGGATAGCTTTAATGGTTTGGGGTTTGAGTTAGTGTTTTTTCATGATCATGCTATGTTTGTTCTTGTTTTAGTTTCTTCTTTTGTTGGTTATATAATGATTTGTTTGTTGAAGAGAAAGTTGTCTTCTCGTTTTGTAATAGAGGCTCAGAGGTTAGAGGCTGCTTGGACTGTTATTCCTGGGGTGTTATTATTGGTTTTAGCTGTTCCGTCTGTTCGTTTATTGTATTTGTTAGATGAGGTTGGTAGACCTGTAGTTAGAATGAAAGCAATTGGGCATCAGTGATATTGGAGCTATGAGTTTGGGGATGGGGATCTTGTTGGGTTTGATTCATATATAGTGAATAGAGGTGATGTGATGGGGGGTGGCTATCGTCTTTTGGAAGTTGATAATCGGTGTGTATTGCCTTATGGGGTTGATAGGCGAGTTCTTGTGAGGTCTGCTGATGTTATTCACGCTTGGGCTCTTCCTTCAATTGGTGTAAAGGTAGATGCTGTTCCTGGCCGAATTAATCAGTTGGGTGTGCACTTAATGAGATCTGGTGTGATGTATGGGCAGTGTAGTGAAATTTGTGGTGTGAATCATTCTTTTATGCCTATTGGGTTGGAGAGTGTTTCGCCTAAGGTGTTTTATCATTGGTTGGTTCATGTGTGATTTTTTTCTATTGCGGGTGTTGGGGTTATTGGGGTTTTGATTGGTGGTGTGTGTTTGATGGCTCAACGGAAAAGTCTTTTTGGGGTTTTGTTAAGTATGGAGGTGTTCACCTTAGGAGTTTATGTCGTGATTTTTAGTATGGTTTGGTTTTTAAGGGGGTTGAATAGAATTTGTTTGGTATTTTTGGCTTTTGGGGTCTGTGAAGCGGCATTAGGGTTGAGTGTGCTGGTTTCGTTAGTTCGCAGAACGGGTAGTGATTACGTAGGTAGATTAGTTTTGGGGCATTCCTAGAGCGCAAAGCTCTAAGGTATTTCCAAATTCGAAAAGGCCCAAACAAAGTTGGAATTATTGGAATTCCACAACCCTTAGCAGACGCCTTAAAACTCTTCGTAAAAGAGTGAGTAATACCCACTTCCTCAAATTACTTACCGTTCATCTTAACCCCAACTATCATACTAATCCTAGCGCTTAGACTATGACAACTATTCCCATCTTTCATACTTTCATCGCAAATAGTACTAGGAATGTTTTTATTTTTATGTATCTCCTCCTTAACCGTCTACACAACCCTAATAGCAGGTTGAGCCTCAAATTCTAAGTACGCTCTATTGGGGGCTATTCGAGCCATAGCTCAAACAATTTCTTACGAAGTTACAATAACGCTAATTATTGTCTTTTATTTATTCTTGATAGCACAAATAGATATAGTAACAATTCGCCTAGTTAACTTATCACTACCAACCATCACTCTCTCCCTACCCTTAGCCACTATGTGGATCGTAGTCATTTTAGCAGAGACAAATCGAGCTCCATTTGATTTCGCTGAAGGAGAATCGGAATTAGTTTCCGGTTTTAATATTGAATATGGAGGAGCCGGATTCGCTTTTTTATTTATAGCCGAATACAGAAACATTTTAATAATGAGAATACTCACCGCTTGTATACTAACAGGCACTTTACTAGTATCTACCCCAGTAGCAGTTATATTTTTATGGGCACGAGCTACCCTTCCCCGATACCGATACGACTTGTTAATAGCAATAGCTTGAAAATCATTCCTTCCAGTAAGCCTTGCTACTCTATTAGTGTCCACCCCATTAATGTTATTTTTAGATAAACTAAACTCTCCAGTAACTA-TAAAAAAAATTCTTGTCGCACATC-AGTACTCCCTAAAAACCTTCAC-TATAACCGCAAGGGCCACTGTTTGCCAATCACAGAAAAGATAATCACTTATCCCTTTTGCATCATGGAGAAGCAACAAAACCGTAAAATTTTACCTTCCCGAATAATTATGAGCTACTGGGTTCTAAAAATTAATGTCTCACAATTAATAAACTAGTCTTCAGTAGAAGTAATAAGCCTTGCACATAATTAGATAGCTGGTTTTCCGCAAAAAGTACCAAAGTACTACCTCATAGTAGAC-TTTACCACTAGTAAG-CATGAGTGTCAGCCTTTTAAGGACTAGCCTAAAAGGATAACAAAAATAATCTACACACCTTACTCTTTAAGTAGGCTTAAAAGCAGCCACCTAAC-AGCGTTCTAGCTAATAAATTTCTCTCCAATAATCCAAAAATATAATTTTAACTATAGCGAAATCTAGTATTAAACGTCGTTCACTAACAAACAGGCATTCTATTAGTATTACTTACAGGTAAACTTAAAA-ATCTTGACAAAACTAAGACTGATTTTAAATTTAACCACC-AACCCACACAGAGTGAACTCGGCAACAAAATCCCCTGCCTGTTTACCAAAAACATCGTCTTTTGTTAATTCCCGCATAAAAGATAATGCCTGCCCAGTGAAATCTTTAAACGGCCGCGTTAGCGTGAGCGTGCTAAGGTAGCGTAATAAATAGCCTTTTAATTGGAGGCCAGTGAATGGCAAGACTAGGGACACCTATACCCTGTGTGACAAAAAAACTTTTCATCTAAGTGAAAAGACTTAGATAACAAAGAAAGACGAAAAGACCCCGCGGAACTTTACCTTTTCCAATCTTCACGTGCTTAGGAACACAAAAATGAAAGGTTTGATTGGGGCAATCTTGGAACCAAACAAACTTCCAATTTCCCATACATAATAATACAAAACTCAATAAGGACCTAAAAGAAGTTACCCCGGGGATAACAGCGTAATCCAGCTTGAGAGTACGCATCGAAAGCTGGGTTTGCGACCTCGATGTTGGCTTAGGGACATCCACATAAGTGCAACCGCCATGACAGGATAGTCTGTTCGACTATTATACCCTTACACGAGCTGAGTTAAGACCGGCGCAAGCTAGGTTGGTTTCTATCTTCTTCCCTTGACAACTTTCTTGATTGTACGAAAGGACCCCAAGAAATGCATTTCA-ATAAGCATTTTTTAAATATTGCAATGTTAATGGATATTTTTTCTTCTTTAGATGCTGGGTTAAGACTTGGT--------------TTTAGGTTTTGGGGTATTGTTTGGTTAAGTGGGTTTATTGGGCTATTAA----TTTGTATGTTTCAGTTTTGGGT--GGGGGTTTCTGGCCTGAGAGCAGTTTTTTTCTTGCTAGGTGAGTTGGTTTTTGGTTTGGTGAAGACGTGCTCTGGAAAATTTTTTGGGGGTTTTGCTTTAGGGCAGGTTTCATTGTTTGTAGTAATTTTTGTTGTAAATATTTCTGGGATGGTGCCTGATGTATTTAGTCCAACTAGGCATTTATCGTTAACTTTTGTGTTAGCTGGAGTAGTTTGGTTTTGTTTAATTTTTAGTGGTTGGTATTTTTCTTGGCAATATAGTGCTGGTCAGTTGGTCCCTACAGGGAGGCCGGTTGGGCTGGTTCCATTGCTTGTGTTAATTGAAAGTATTAGGGTTTTAATTCGTCCGATTACTTTAGGTGTTCGATTGGCTGCTAATATTACTATGGGACATCTTATGTTACACGTTATTGGTGGGTATGTAGCGGAGTTTTTTTGTGGGATGAGATTAACTGGAATTTTGTTTGGGAGTTTGGTGATGTGTGGGTATGTAATCTTTGAGTTTGCTGTTAGGTTTTTGCAGGCTTATGTGTTTGTTTTACTAGTGGGGTTGTACTCTTCTGATCACCCATTATCGCGTATGGAAAAAGTAATTGTTGGGGTGTTGTTATCTGTTCTGTTGGGTTTTGTTTTGTTATTGGTTGGTTTATTTTTGGGAGGGTCTTTTGTAGGTGGACGTGAAAAGTCGAGTCCTTTTGAGTGTGGTTTTGATCCTATTGGGTCTTCTCGAGTGCCTTTTTCTTTGCGGTTTTTTTTATTGGCTGTTATTTTTGTAGTTTTTGATGTGGAAATTGTTTTATTGTTTCCAGTAGTAATAGTGATGGGTGGTTGTTGATTGTGGGTAGGTGGTTATTTGGTGTTGTGTGTTTTTTTGGTGTTACTATTTGGTGGGGTTGTTCATGAGTGACGTGAGGGTTCTTTAGAGTGGGAGAGTATCACCCTACTAACACTATCAATCATCTGAATCTATTCAGTATTAACAATAACCCTTCCAATATACCCTCTATCATTAGGCATAATGGTACTTCTCTTAGCCTTCGTTAGTTGTACTACTATTGCCACAA---TAAGCCCCTGATATGCGTACATACTATTCTTTATTTTCATTGGTGGAATACTTGTCATGTTTGCCTACATTGCATCATTGACGCCTAATATAACTTTTGCCATGAATAATCAACTAATACCTATTACTCTTAGTACCATCATCATTTTCAACTTCAAAAACTTCAATTTTGCCCCAAATCATCAAATCAGCTCAGACCTTAGGCTAAGCATCAACGACTCTTTTCAAGCCATGAGATTTCTCTACTCCACCAATGGTATCGAATGTGTGATCCTCTTAGCCTGCATTTTACTGTTTACTATGGTGGTAAGAGTAAAACTGTGTAAACCAAAAATGGGAGCACTACGTCCATTT-ACCTTGCGGTGACTGTGTTCTACAAATCATAAGGATATTGGTACGTTATATTTATTGTTGGCTTTGTGGTCTGGTTTGATTGGTTTAGCCTTAAGACTTTTAATCCGGGCTGAGTTAGGGCAGCCTGGTGGATTATT---AGGCGATGATCAATTGTATAATGTTATTGTGACGGCACATGCTTTTATGATAATTTTTTTTTTAGTAATGCCTATGATGATTGGTGGTTTTGGTAATTGGCTTATTCCTTTGATGATTGGGGCTCCTGATATAGCTTTTCCTCGATTGAATAATTTAAGTTTTTGGTTACTTGTGCCAGCTTTGTTTTTGTTATTAAGTTCTTCTTTGGTGGAGAGTGGTGTTGGAACTGGTTGAACAGTTTATCCACCATTGTCTGGGAATGTTGCTCATTCTGGGGCCTCGGTAGATTTGGCTATTTTTTCTTTACACCTTGCTGGTGCTTCTTCTATTTTGGGGGCTATTAATTTTATTTCTACTGTTGGTAATATACGATCTCCTGGGTTGGTTGCTGAGCGAATTCCCTTGTTTGTTTGGGCTGTTACGGTGACAGCGGTTTTGCTTGTTGCTGCATTACCTGTTTTGGCTGGTGCTATTACAATGTTGCTTACTGATCGGAATATTAATACGTCTTTTTTTGATCCTGTAGGGGGGGGAGATCCAGTTTTGTATATACATCTTTTTTGGTTTTTTGGGCATCCTGAGGTGTATATTTTGATTTTGCCTGGGTTTGGTATGATTTCACATATTGTTATACATTATGCTGGAAAGAAGCAGGTGTTTGGGTATTTGGGGATGGTGTATGCTATTGTTTCTATTGGGGTTTTGGGGTTTATTGTTTGGGCTCATCACATGTTTACTGTCGGGATGGATGTAGATACCCGGGCTTATTTTACTGCTGCCACAATGATTATTGCTGTTCCGACAGGGATTAAGGTTTTTAGGTGGTTGGCTACTATTCATGGATTTGTGAATAAAACTGAACCCACTATTTTATGGGCTTTGGGGTTTATTTTTTTATTTACTGTTGGTGGATTGACAGGGATTGTGTTGTCAAATTCTTCTTTAGATATTGTTTTACACGACACTTATTATGTAGTGGCCCACTTTCACTATGTGTTGAGTATGGGGGCTGTTTTTGCATTGTTTAGGGCTTTTAGGTACTGGTATCCTTTGATTTTTGGGGTAACTTTTCATGCAGTTTGAAGGAAGGTTCATTTTGTTTTGATGTTTGTGGGTGTAAATTTAACTTTTTTCCCTCAGCATTTTTTAGGTTTGGCGGGTATGCCTCGGCGGTATTCGGATTATCCTGATAGATTTGCTAAGTGGAATGTAGTGTCTTCTTGGGGTTCTCTAATTTCTTTTATTTCTGTGTTGTTGTTTATATTTATGTTGTTTGAGTCATTTGTCTCTCAGCGGTCTGTTGTGTGGGGGAGAGCGTTAAGAACTTCGTTCGAGTGGCAGGATGGAGGTTTTCCTGCTTCGTTTCACTCAAATAGGCAAACAGCCAAGGTTGTGCTACTAAGTATGAAATTTGTTAAGTCGTTTGGGGCTCCTTTGTTGTGTTCT-GTCTTTTTATTATATACAAGGGTAATATTATGGGCATTTTGGGTTTATGGGGTTAGTAAGGGGGGGAGAAGATATATAATTGAATGACAGATTTTTTATCTGTGTGGAGTCGATTGGACTTTGCCTGTTGTAGTTGATTATACTAGGGTTGTATTTTCTTGTTTTGTTTGCCTAATCTCTGGCTCAGTTTCCTTGTTTAGTATATCTTATATAGAAGGGGAGGTGTTTTTACGGCGATTTATATTATTAATCATAGCTTTTGTTGGGTCAATAAATTTACTTATTTTTATTCCTAGATTGATTACGGTTCTTTTGGGGTGGGATGGTTTAGGAATCGTATCTTTTGCCTTAGTTATTTATTATCAGAATAAGAAATCTTTGGCGGCTGGAATACTAACTGTCTTGGTTAATCGCATTGGGGATGCTTTATTAATTTTGTCTATTTGTTTTTTAATTAATTGAGGGGAGTGGTGTTTTGGTTATGGGTTGTTTGGTGATTTCGGTGTATTGATTTGTTGTTTAGTAGTTCTTGGGGGTATAACAAAGAGGGCTCAAATTCCGTTTTCTGCTTGGTTACCAGCGGCAATGGCTGCCCCTACTCCTGTGTCAGCATTGGTTCATTCTTCTACTTTAGTAACGGCGGGAGTTTATTTAGTTATTCGATTTTATAGGTCTTTAATAGAGGGTCCGGAAATTTTAAGGTTGTTGAGTAAGGTTGGGGGTTTGACTTTGTTGATGGCTGGGTTAAGGGCTTGTTTTGAGGTTGATTTAAAGAAGATTATTGCTTTGTCAACACTTAGACAGCTTGGGCTTATGGTGTTTACTGTGGGGGTTGGGTACCCAGTCATTGCTGTTTTTCACCTTTTTACTCATGCGTTGTTTAAGGCTTTGTTGTTTTTGTGTGCTGGGTCGATTATTCATGCTAATGAGGATACT---CAAGATGGTCGT-ATTCTAGGAGGAATTGATCGTTTA--TTACCTTTTAGGAGTGGGTGTTTAGTACTAAGAAGTGTGGTGTTGTGTGGGATACCTTTTCTTAGTGGGTTTTATTCTAAGGATTTGGTTTTAGAGGGGGCTTTTAGTGGCTTTAGTGGTAGCTTCGAAATTTTTGTTTT----ATTAGTGGGAGCTGGTCTTAGTTTGGTTTACAGGTTGCGTATTTGTTTGATGGGGGTATTTGGGCAAAATTTTGGGGGTTCTGTGCGT-TTTTTGGGGGTAGAGAGTTGGTATATTATTATTTCGATTCTTGTTTTGAGGGTTGGGGCAATTGTTGGGGGGTGATTTTTACAGTTAGTCTGAGTAGCTGTTAATGGGTTTGATTTGGTTGGAGTATTTGGAAAAGTGGCTATTGGGTTTGTTACGTTTTTTGGGTTGGTATACTTGCTAGTAAGGCTATTAAGGGTGTGAAAGGTTAGTCAGAGAGTGGTAAGGAAGGTTAATTGGTTTTTATCAAGTATATGATTTATAAATTTGGTGTCTGGGAGGTTAGTGGCTGGCATTGGGTTGAAGGGCGGTGTATTGATGCATTTACATTTGGATTTAGGTTGAATAGAAATTTTTGGTGGGCAGGGTATTTTTAAGGTCTTTGGGAATGGGATTAGGTTCTCTTATCTGATGCAGAGTGCTAGATTGTTGACTTTT-GTTCGGGTTTTTTTAATTTTTTTGATTTTTTGTATAATTTTTATTATATATTTACATGAAATCTCCACACAAATTCCTCTTTTTATTCCTAATGGTTACAAGAACATGAATAGTACTATCCTCCTCCAACTGGCTAACAACCTGAATAGGCCTAGAAATCAACATATTAGGATTTATCCCACTAATAT---ACCTTAAAGAAACCACAAACGAATCAGAAACAGCAGCAAAATACTTAGTACCCCAAGCATTGGGGTCAACAATCTTCATTGCTTCAGC---CACAACAGCACTCTACCTAAACAACCTTCAA---ACCTTAATACCTATCGCGA-TATGC--TTAAAATTAGGGGCTGCACCATTCCACTTTTGATTTCCACCAGTAATGGCCGGGTTACCTCTATTACCAGCCTTTCTTCTATTAACCTGACAAAAAATTGCCCCCATTTTTGCTATCTCCTCCCTCAACTCAGCACTCAGTGCCAAAATCTTACCTGTTGCAGCAATCAGCGCACTATGAGGAGGAGTCGGTGGCTTAAACCAAACAGACATTCGATCCCTATTAACTTACTCCTCAATTGCGCACACCGGATGAATACTAGCTAGCTTAAACGGCCCTACCCAAACTTTAGTTATCTACATCACAGCTTACATCGCCATCACCATCTCCATTTATTCCTGTTTAACTACACAATACGCAAAATCTCATAAACAACTTTTTTC---CATTAA---GGAACCACAAAGCTCATTCCTACTAGCTATCATAATTCTGTCACTTGGAGGACTCCCCCCACTCACAGGATTTATTATAAAACTCTTAGTTCTTAACTTCAC------AGAAGCTGGAATAATCATCATCCTTAGTCTAATTTTAGGTGCTATAACAAGCTTATTTTACTACTTATCACTCACTTTTTCACCACTCCTTATGTTAAATAAAAACCACTTTCCCAAATTAAAAATAACCACAAAAACGGCAACTTTATTCTTACT-GTCCCAAATTTTGCCACTATCACTCATTATAATTTTTTTT--ATTTTTAGTTTATTAGTTGTTGGTGTTTTTGTTTCTTTAGTGAGGATGGTTGG-GTTAAGGGTATTTTGATGGAGGTTTGTTTGGGTGTG--TGTGGTTATATTTGTGTGTAGTCTTGAAAGTTGATTTAGTTCCCTTGGGTTAGTGAGTTGTTG----AGGGGAATTTTTAGTAGTAGATAATTTTTCTTTTAGTCTTGTATCTTTAACTATTTTAATTTCTAGGCTGAGGACGTTGGCTAGTGTGCGGGATATTTATAAGGTGGGAAATAAACCTACTAGATTTATTTTTAGGGTTTTGGTTTTAACCTTAGTGCTTGTTTTTTGTTTTAGGGTTAGGTC-TTTGCTTGTTTTTTATATTTTGTTTGAGTTTAGGCTTATTCCTATCTTGATTGTTATTTTGAGGTGGGGGTATCAACCAGAGCGATTGCAGGCTGGTAAGTATATAATACTTTATACTGTTAGGGCTTCTCTACCATTATTGGTTTTAATTATCTTAACTTTGAGGAAGGAGGGGTCTGTGTTTTGGGGGTTGAGTTTTGGGAGTTTGGGTTGTACTTGGTTAATCAGAATTTGTGCCTGTTTAGCTTTTTTGGTGAAACTACCAATTTATGGGTTTCATTTGTGGTTGCCGAAGGCCCATGTTGAGGCGCCTGTAGCTGGGTCTATAATCTTGGCTGGTGTTTTGTTAAAGCTGGGGGGTTATGGGTTGATTCGATTTTTCTATTCTTTAGGCTT---GTTTGGGTGTTTTTCTATTACTGTAGTGTTTTGTCTTGGGCTTGGAGGTGGGGTGATTGCCAGGATGGTTTGTTTTGTGCAAAGAGATGTGAAGGCGCTAGTGGCTTACTCTTCTGTTGGACATATAAGCTTAGTTTTGGGGGGGGTGTACTCAAACACTGATTGGGGATGGTTGGGTTGTCTAATCATGATGGTTGCTCATGGGTTGTGTTCTTCCGGGAT-ATTTTTCTTAGCT-AGTGAGACATATAAGTGTTATCACACTCGAAGGTTGTATATGGTTAAAGGTGGACTGGTTATGGTTCCAGGGGTTGCTCTATGGTGATTTTTAATGTGTGCTATTAATATAGCTGCTCCTCCGTCTTTGAAT-TTGTGGGGGGAATTAATACTTGGGATTTCTGTATTAAGGTATTCTGTTGTTTTTGCTTTTTTTACTGGTTTTATAACTTTTCTAAGGGGTTTGTATTCTTGATATGTTT-ATACTACTACCCAACATGGTCAATGCCCATTTTGGGTCCGGGGGGGGG-TTGTCTTGGAGGAGTTTACTAATTACGTGGTCTGTTTTATACTGGTAGTGCCTCTTTGGGCTGTGAGGGTATTTTTAATAAGGTTTACTAAAATATTTCATTGACGTATTCAATTAGCTTTACCGATTAAACTACATATGGTAGCCCA-CGCATATTGTGAATCAGGCAGACACTTATA-TCTAG-CCTTCAAGAGGCTTTAAACATTAAGTAA-CAGCCTAAGACT----TT-CAACGTCTAAGGCCTTCCCACAACACCAATGTTTTATATTACA--ACAGTTAGGTAACTAAGCCATAGAAA-CAAGTA--TAGAGGGATGGCAAAAG-TGGTGCCAGCAGTCGCGGTTATACCACTATCCCGAGTTAATTTACCACAAACCTAGGATAAACCTACC--AAAGACTGCAAAATCAACTTTTTTACGTAAAAAATATATTATAACCATACCCAACCAAGTCCTGTATA-CCTTATCCGCACAAACCACAACCT-CAGAACTCGGATTAGATACCCGACTACTGTGTGGCCTAACTAACA-AAAGAATACTAAAAACGAAAGTTTAAAACTCAAACAATGTGGCGGTGCTTTACT-CCTCATCAGGGGATCCTGTGGCTTAAATCGATAATCCACGACAAACCTAAGCTTATCTAGTAC-CACAGCTTGTGTATGGCCGTCT-AAGCTTGCTCAAAGAAGATAATCAAAGGAAGCAATCAGG-----GACAACCCTAAAAATTCAGGT-GACATACAGCCAACGGTAAGCCGCTCCATGGGATACAAATAGCTAACACT-ACTGAAACTTAACCTCAAA-AGTTAAA--CGAAAGAGGA-CTTGAAAGTAAGACCTAACACATCAAGTAGGCCTGAACAAGAACTAAAGCGCGCA-CAAATCGCCCGTCACTCCGACAA-CAAAGTCGGATAAGTCGTAACATAGTAGGGGTAATGGAAATTGCCCCTATATAAAAATACCAATACGGAAACAACATCCGGCCATTAAAATACTAAACAACTCTCTTTATGATCTTCCAGCCCCCACAAATCTATCTACGTGATGAAACTTTGGGTCTTTACTAGGACTCTGCTTAATCAACCAAATTATTACAGGCTTATTTCTTGCTATACACTACACCCCTAACGTAGACCTCGCTTTTTACTCAGTTGCCCACATTTCCCGAGATGTAAACTATGGTTGACTTATACGAACCATCCACGCAAACGGGGCTTCATTCTTTTTCGTCTGTATTTACCTCCATTCTGGTCGAGGAATGTACTACGGCTCTTACTTAGCTAAAGAAACATGAAATATTGGAATCATCTTACTATTTCTTACAATAGCAGCGGCTTTCCTAGGCTACGTCCTACCATGAGGACAAATATCATTCTGAGGAGCCACTGTTATTACTAATCTATTATCAGCAATTCCCTACATCGGAAAAACCTTAGTATACTGATTATGGGGAGGATTTTCAGTGTCTAATGCAACCTTAAACCGATTCTTTGTCTTACACTTTGTCCTCCCATTTGCCATTGCAGCTCTCGCTGCAATCCATCTTCTGTTTCTACATGAAACAGGGTCCAACAACCCATTAGGTATTTCTTCAAGCGCTAATTTAATCCCATTCCACATCTTCTATACCGTAAAAGATACTGTGGGTTTCATCTTACTATTGAGATTTTTAACCCTCATCTGCCTATTTTCACCTAATCTCCTAACTGACCCAGAAAATTTTATCCCCGCAAACCCACTAAGAACCCCCGTTCACATTCAACCAGAATGGTATTTTCTGTTTGCTTATGCTATCCTACGCTCTATCCCCAATAAATTAGGTGGAGTTATTGCCCTAGTTATATCTATCCTAATCTTAATTTTTATGCCTTTAACCCACCTAAACACCATACGCTCTACCTCATTCTACCCATTCACCCAAATCCTTTTCTGACTATTTGTAAGAATTTTTTTAATTTTGACTTGAATTGGTAAACAACCAGTAGAAGACCCATTTATCTGAATTGGCCAAACCTTCTCCGCTGCCTACTTTATTTACTTTCTAGTCTCTCCAGCAACAAGTATGCTATGGGATTTCTTAGTATACCAACCCCC---ATGTTACGTAACCCTTTTCATTTGGTTGAGTTTAGTCCGTGGCCTTTCGCTGCAGCAAGTGGTGCATTGTTTCTAACTGTTGGTTTGGTGAGATGATTTCATGGGAAAGGTGTAAGGTTGATACTGGTGGGTGTAATGGTG---ATTATTCTGACTATGGTACAGTGGTGGCGCGATGTAGTTCGTGAAGGTACTTATCAAGGTTATCACACTAGTTGGGTTGGTAGGAATCTTCGCTGGGGTATGATTTTGTTTATTTTTTCT-GAGGTATGTTTTTTTTTTGCTTTTTTTTGAAGGTTTTTTCACAGAAGACTTGTTCCTACAGTAGAGTTGGGGTGTGTTTGACCCCCTGTTGGTATTATACCTTTGAATCCATTTAAAGTCCCATTGTTGAATACGGCTGTGCTGTTGGGTTCGGGTGTGAGTGTCACTTGAGCTCATCATGGGTTAATGAGTGGAAGACGTGAGGAGGCTTTGTATGGGTTAGGTTTGACGGTGCTAT-TGGGTTTATACTTCACAGTTCTTCAGTGAGGAGAGTATCAGGAGGCTTCTTTTAGGGTAGCGGATGGGGTATATGGTTCTACTTTTTTTGTAATAACTGGATTTCATGGGTTGCATGTGTTGATCGGTAGGGCTTTTTTAATTGTGTGTACGATTCGGTGTTATTTTTACCATTTTTCAGTTTCTCATCATTTCGGGTTTGAGGCTGCTGCTTGATATTGACATTTTGTTGATGTTGTATGAATTTTTTTATACTTGTGTATTTATTGGTGGGGTTCT
>Unio_pictorum_HM014133
ATGAGCTTTTGGGGTCAATTAGGGTTTCAAGATAGTTATAGTGGTTTGAGTTCTGAGCTTAGTTTTTTTCATGATCATGCTATGTTTGTTCTTGTTTTGGTTTCGTCTTTTGTTAGGTATATAATGGTGTGTTTATTGAAGAGAAGGTTATCCTCTCGGTTTATTATAGAAGCTCAAGCACTTGAGGCTGCCTGAACTATGGTTCCTGGTTTATTGTTGTTAATTTTAGCTATTCCATCTGTTCGATTGTTATACCTGTTGGATGAGGTTGGTGGGCCTATAGTTAGGATGAAAGCTATTGGGCATCAATGATATTGAGAATACGAGTATGGTGATAGTGATGTTGTTAGTTTTGACTCTTATATAGTAAATAGTTTAGAAGTTGGTAGGGGGGGTTATCGATTGTTGGAGGTTGATAATCGTTGTGTGTTACCTTACGGTGTTGATAGTCGTGTTTTAGTTAGATCTGCTGATGTGATTCATGCTTGGGCTATTCCTTCTTTAGGGGTTAAGGTTGATGCTATTCCTGGTCGAATTAATCAATTGGGAATTCATTTAATAAGATCTGGTGTAATGTTTGGTCAGTGTAGAGAAATTTGTGGGGTAAATCACTCTTTTATGCCTATTAGAGTGGAAAGAGTTTCTCCAGATGTTTTTTATCATTGGTTAGTTGGTGTGTGATTTTTCCCTATTATGGGTGTAGGGGTTATTGGGGTTATTGTAGGTGGGGTCTGTTTAATGTCTCAGCGGAAAAGGCTTTTTGGGATTTTGTTAAGAATAGAGATTCTTACTTTAGGTATTTATATTATAATTTTTGGTTTGGTTTATTTTCAAGGTTGGTTAAGAAGTGCGTGTTTGATTTTTTTAGCTTTTGGAGTTTGTGAGGCTGCTCTTGGGTTAAGAGTGTTGGTTTCTTTGATTCGTAATTCTGGGAGTGATTACGTCGGGGGGTTGGTTTTAGGTCATTTTTAGAACGAAAAGCTCTTGGATATTTCCAAATTCGAAAAGGCCCTAATAAATTAGGGGTTATTGGAATTCCACAACCGCTAGCTGATGCCCTAAAGCTCTTTGTTAAAGAATGAATTACCCCTGTATCTTCCAATTATCTTCCATTTATCCTAACCCCAACAGCAATACTTATTTTGGCCCTCAGGTTATGACAATTATTCCCATCTTTTATACTCTCACACCAAATTACATTAGGGATACTTCTATTTTTATGTATTTCTTCATTAGCTGTATATACAACACTCATAGCAGGCTGATCATCTAATTCCAAGTATGCTTTACTAGGAGCTATTCGAGCCATAGCCCAAACTATTTCTTATGAAGTAACTATAACCCTAATCATCCTATTTTATCTATTTTTAACAATACAAATAGATTTAGTGAGCATTCGCCTAACTAACTTATCTATAATCACTATTATACTATTCTTACCTTTGGGAATTATGTGGGTAGTAGTAATCCTTGCAGAAACAAATCGAACCCCATTTGATTTCGCAGAAGGGGAATCAGAACTAGTTTCAGGGTTTAACATCGAATATGGAGGAGCTGGTTTTGCTTTTTTATTTATAGCAGAATACAGAAATATTTTAATAATAAGCCTCATTACCTCTTGCTTACTAACAGGCACATTAGTTATATCCATTCCAGTGGCAATTATTTTTCTATGAGCACGAGCCACCTTACCCCGCTATCGTTATGATCTATTAATGGCAATAGCTTGAAAATCTTTTTTACCAGTAAGCCTAGCTATCTTAATAGCCTTAAGACCACTCCTCTGGTTACCATACATAAACTATAAACCCTACCTAGATAAAGAAAAATTTC-ATAACACAT-AGTACTTTA-TAAAAAATGTGATTACAACCGCAAGGATCAACCTAAGGACCTAAAAGAATTGATAACATCATATCCCTTTTGCATCATGGAGAAGCAACAAAAATATAGCAAGCTAAGCTCCCGAATGACTATGAGCTACTAACCCTTAAAAATCAATGTTTCACAATTGATAAAGTAACTTTTAGTAGAAGTAATAAGCCTTCCATATAGTCATATAGCTGGTTTTTCTTTAAAAGCATCAAAGTGCTGACTTGTAGTATATTAACATATTCTGTTAACTACAAAGTTTAGTTTATTGAGGACAAGCTCAATAAAAACCCAAAAATACCTTATCCACT-AACTCTCCAAGTAGGCTTAAAAGCAGCCACCTAAC-AACGTTTTAGTTATCAGCGCCTAACTCTTTAATTATATTCTATCATTTTAACTTCAAAGAAACTTAACACAAAACTCCACCTGTTAATAAACAGGCATTCTATTAGTATTAATGTAATTAACCTCTCAAAAAA-ATAAAACGACTTGAATCAAAAA-CCATCTTACTAACAAAACTACATAAAGTGAACTCGGCAAATAAATTCCCTGCCTGTTTACCAAAAACATCGTCTTTTGG-ACTCTTCTA-TAAAAGATAATGCCTGCCCAGTGAAAATTTTAAACGGCCGCGTTAGCGTGAGCGTGCTAAGGTAGCGTAATAATTAGCCTTTTAATTGGAGGCCAGTGAATGGCAAGACTAGGAATACCTGTACTTTGTGTATAAAAAAAACTTTTCATCTAAGTGAAAAGACTTAGATAACAAAGGAAGACGAAAAGACCCCGCGGAACTTTACCTTTTCTTATACCTC--TGCATACAAGCTTAAAAGTATAAGGTTTGATTGGGGCAATCTTGGAACCAATAAAGCTTCCAACCT-CTATACAAAATCATATAAAATTTATTAAGGACCATAAAGTAGTTACCCCGGGGATAACAGCGTAATCCAACTTAAGAGTACACATCGAAAGTTGGGTTTGCGACCTCGATGTTGGCTTAAGGATATCCACATAAGTGCAACCGCTATGACAGGATAGTCTGTTCGACTATTATACCCTTACATGAGCTGAGTTAAGACCGGCGCAAGCTAGGTTGGTTTCTATCTCCTTTAAATAAAAGACTTCTTGATTGTACGAAAGGACCCCAAGAGATGCATTTAATGATAGCATTTTTTAAACCTGCATATGTTGATAGATATCTTTTCGTCTTTGGATGCTAGGGTGCATTCTAAT--------------ATTAGGGTTAGTGGTGCTATGTGGTTAAGTGGGTTTATGGGGTTGTCTA----TTTGTTTGGTTGGTATATGAGT--TGGGGTGTCTGGTATTAATATTATGTTTTTTAGATTAGTAGATGTAGTGTTGGATTTGGTAAAGAGTTGTTCTGGTAAGTTTTTTGGTGGGTTTGCGTTGGGGCAAGTTTCTTTATTTATATTAATTTTTATTGTGAATATTTCTGGTATGATTCCAAGTGTGTTTAGTCCAACTAGTCATTTGTCATTAACTCTTGTTTTAGCAATAATTGTTTGATTTTGTTTGGTTTTTAGTGGTTGGGCTTTTTCTTGGAAGGAAAGTGCTGGGCATTTAGTTCCAACTGGGAGACCTGTTGTATTAATCCCACTGCTTGTGTTAATCGAAAGGGTTAGTATTTTAATTCGTCCAATTACTTTAGGTGTTCGATTAGCTGCTAATATCACTATGGGACATCTTATGTTGCACGTTATTGGTGAATATGTGGTAAGATTTTTTTATGAGATTTCGTTATTTAGTAGGTTGTTTGGGAGTTTGGTAATATGAGGGTACGTAATTTTTGAGTTTGCTGTTAGGTTTTTGCAAGCATATGTTTTTGTTTTGTTGGTTGGGTTATACTCTTCTGATCATCCAATAGGGCATATGGAAAAAGTGGTGTTAAGGGTTTTGGTAGCTGTCTTGCTTGGGTTTGTATTATTATGTGTTGGGTTATTCCTTGGGGTTTCATTATATATTGGTCGAGAAAAAGTTAGTCCATTTGAGTGTGGGTTTGACCCTATAGGATCTTCTCGAGTGCCTTTTTCTTTACGATTTTTTTTATTAGCTGTGATTTTTGTAGTTTTTGATGTAGAGATTGTTTTGTTATTTCCTATTGTAATGGTAATGGGTGGTTCTTGAATATGGGTCAAGAGTTATTTAGCATTATTAGTTTTTTTAGTTTTATTGTTTGGTGGAGTAGTTCACGAGTGGCGTGAGGGTTCATTAGAGTGGGAGATAATTACACTAGTAGCTATCTCAACCCTATGAACATATACAATTCTATCAATAACTCTACCTATACATCCTCTACCATTAGGAATCATAATTTTATTGCTAGCATTCTTAAATTGTGCTCTAATTGCCACAA---TTAGCCCCTGATACTCATACATACTTTTTTTCATTTTTATTGGTGGAATACTAGTTATGTTTGCATATATTGCATCCCTTTCCCCTAACATAACTTTTTCCGTCAATAATCCTTTAATACCTGTTATACTAACTATTACTTCCCTCTTTAGTTTCAGAAACCTAAAACTTACTTCAAATTACCAAACCAACGCAGAACTTGCCTCTAGAATCAATGATACAACATTAACCCTAAGATTCTTATATACAGACAATGGAATTACCTCTGTTATTTTATTAGCCTGCATACTACTATTTACCATAGTAGCAAGCGTAAAAATCTGTAAACCCAAAATAGGAGCACTACGTCCATTT-ACTTTGCGGTGATTGTGTTCTACTAATCATAAGGATATTGGAACTTTGTATTTGTTATTAGCTTTGTGGTCTGGGTTAATTGGATTAGCTTTAAGACTTTTGATTCGAGCAGAACTTGGTCAACCTGGGAGGTTATT---AGGCGATGATCAACTGTATAATGTTATTGTTACGGCTCATGCTTTTATGATGATTTTCTTTTTGGTGATGCCAATAATAATTGGCGGATTTGGGAATTGACTTATTCCTCTTATAATTGGTGCTCCTGACATAGCTTTTCCTCGGTTAAATAATCTGAGGTTTTGGTTGCTTGTGCCGGCTTTGTTTTTATTGTTGAGATCGTCTTTAGTAGAGAGAGGGGTTGGAACTGGCTGAACAGTGTATCCCCCTTTGTCTGGAAATGTAGCTCATTCTGGGGCTTCAGTAGATTTGGCTATTTTTTCTTTGCATCTTGCTGGTGCTTCTTCTATTTTGGGTGCTATTAATTTCATCTCTACCGTTGGAAATATGCGATCTCCTGGGTTAGTTGCTGAACGAATTCCTTTATTCGTTTGAGCTGTTACTGTTACTGCAATTTTGTTGGTAGCCGCTTTGCCTGTTTTAGCTGGTGCTATTACAATATTACTTACGGATCGAAATCTTAATACGTCGTTTTTTGACCCTACTGGGGGAGGTGACCCAATTTTATACATGCACTTGTTTTGGTTTTTTGGTCATCCTGAGGTGTATATTTTGATTTTGCCGGGGTTTGGTATAATTTCTCATATTGTTATGCATTATGCGGGAAAGAAGCAGGTTTTTGGTTATTTAGGTATGGTATATGCCATTGTTTCTATTGGTGTGTTGGGTTTTATCGTATGAGCCCATCATATGTTTACTGTTGGTATAGACGTAGATACTCGAGCTTATTTCACTGCTGCTACTATAATTATTGCTGTTCCAACAGGAATTAAGGTTTTTAGGTGGTTGGCTACCATTCATGGGTTTGTTAATAAAACTGAGCCACCTATTATGTGAGCTTTAGGTTTTATTTTCTTATTTACTGTGGGCGGGTTAACTGGTATTGTTTTATCTAATTCGTCTTTGGATATTGTTTTACATGATACTTATTATGTAGTGGCTCATTTTCATTATGTTTTAAGGATGGGAGCTGTTTTTGCTTTATTTAGAGCTTTTAGGTATTGGTATCCTTTGATTTCTGGGGTAACTTTTCATGTTGTTTGGAGAAAGGTTCATTTTACATTAATGTTTGTGGGGGTTAATTTAACATTTTTCCCTCAGCATTTTTTGGGTTTAGCTGGTATACCTCGTCGGTATTCTGATTACCCTGATAGGTTTGCTAAATGAAATGTGGTTTCTTCTTGAGGTTCGTTAATTTCTTTTGTTTCTGTTCTGCTTTTTATGTTTATATTGTTTGAGTCTTTTGTTTCTCAGCGGTCTGTTGTTTGAGGGAGGGCTTTAAGAACAGCTTTTGAGTGGCAGGATAATAGTTTTCCTGCGTCTTTCCACTCTAATAGTCAAGTTAATAAAGTTGTGTTATCGTCGGTGAAAAATAAAAAAAATATAAGAGCCCCCTTATTATGCTCT-GTTTTTCTTTTCTCTGCAGCAGTATTTTTATGGATGTTTGGAATCTATGTGATTGGTTCTGTTAGGCAAAGTTACATGATTGAATGACAGATTTTAAGTATATGTGGTGTAGAATGAAGTTTGCCTATTATTATTGATTATATTAGTCTTATTTTTTCTTGCTTTGTTTGCTTAATTTCTGGCTCTGTGTCGTTATTTAGAGTGTCTTATATAGACGGGGAAATTTTTATGCGACGGTTTATGTTACTTATTATGGCTTTTGTAGGGTCAATAAACTTATTAATTTTTATTCCCAGATTGATTACTATTCTTTTAGGGTGAGATGGTTTGGGCATTGTGTCTTTTGCTTTGGTTATTTATTACCAAAATAAAAAGTCTTTGGCTGCTGGAATGTTAACTGTATTAGCTAATCGTATTGGGGATGCTTTGTTAATTTTGAGCATTTGTCTTTTAGTTAATTGAGGGGAGTGGTGTATTGGTTATGGTATAATTGGTAGTTTTAGGTTATTGATTTGTTTTTTGGTAGTTGTTGGAGCAATAACGAAAAGGGCTCAAATTCCGTTTTCTGCTTGATTACCTGCGGCAATGGCTGCTCCTACGCCTGTTTCTGCTTTAGTGCATTCATCAACTTTAGTGACAGCTGGTGTTTATTTGGTTATTCGGTTTTATAGAACTTTGGTTGAGATAGGTGAAGTTATGGGGTTTTTAAGGAAAGTAGGGGCGTTAACTTTGTTAATAGCAGGTTTAAGGGCTTGTTTTGAGGTTGACTTAAAAAAAATTATTGCTTTGTCTACTTTGAGTCAGTTAGGTTTAATGATGTTTACTGTGGGGGTGGGTTTTCCTATTATTGCTGTTTTTCATCTTTTTACTCATGCTTTGTTTAAGGCCTTGTTGTTTTTGTGTGCTGGTTCTATTATTCATTCGACTATGGACACT---CAAGATGGACGA-ATTCTCGGGGGCTTAAATTATTTG--TTACCTTTTAGTAGAAGATGTTTGGTGCTTAGAAGTGTCGCTTTGTGCGGGATACCTTTTTTAAGTGGATTTTATTCCAAGGACCTTATTTTGGAGGGAGTTTTTAGAAGATTTAATGGAAGATTAGAAGTATTTGTTAT----ATTAGTGGGTGCTGGGTTAAGTTTAGTTTATAGATTGCGAATTTTGTTAATTGGGGTATTTGGACAAAATTTTAGAAGAAGTTTATTC-ACCTGTAGAACTGAAAGAGGTTATATTGTGTCCTCTATCATTATTTTATCAGTTGGTGCGATTGTTGGTGGATGATTTTTACAGAGAGTTTGGGTAAGCGTAAATGGGTTCAGGTTGGTTGGTGTTTTTGGAAAGGTAGTTATCAGTATCATTACATTTATAGGGTTATTATATGGATTTATTAATTTTTTTTTAGTAGAAGTTTTAAAATGGAAAACTTTTGGAAGGTTAAGTCGATTTTTATCCAGGATGTGATTTATGAATTTAGTATCTGGAAGATTTTTGGCTGGAGTTGGATTAAAGTTGGGTGGGCTTATACATTTACATTTAGATTTAGGTTGAATAGAAGTATTGGGAGGACAGGGTGTGTTTAAGGTACTTGGGGGTGGTGTCGGTATTTCATACTATATGCAGAGGGGTGGGCTTTTAGTATAC-ACTCGTATCTTTTTGATTATATTAGTTTTTTTACTAGTTGGTT-TCTGGTATTTTATGAAATCTCCAAACAAACTCCTATTTATATTTCTTATAGTTAGAAGCACTTGCATAGTCGCATCCTCATCCAACTGATTAATAACCTGAATAGGTTTAGAAATTAACATACTTGGCTACATTCCACTTATAT---TTATAAAAGAAAGCAGAAGAGAATCAGAAGCAGCAGTAAAATACTTAGTCCCTCAATCATTAGGGTCAACAATTTTTATTGCCTCAGC---AATCATCTCATCATACTTCAATAACTTACAA---ATTCTCATACTAATTGCAA-TATGC--CTAAAATTAGGTGTAGCACCATTTCACTTTTGATTTCCCCCAGTCATAGCAAGACTCCAATTAACGCCAGCCTTCATTCTCTTAACTTGACAAAAAATTGCCCCAATTTTAGCTATTAGTTCAATAAATTCGCTCCTAATCAAAGCAATTATACCTATTGCAACAATCAGGGCATTATGAGGAGGCATTGGGGGACTAAATCAAACTGACATTCGATCTCTACTTACATACTCTTCAATTGCCCACACAGGATGAATATTAGTAAGTATTAACAGAAACTACATCATCCTAATTGCTTACCTAACCACCTACATCTTAATTAATATATCAATCTATACTTTTTTAAGCAAAGAACACACAAAATCTTATAAACAACTTTTCTC---CTCAAA---AGAGCCTGAAAAAGTTTTTATCTTGGCTATTACAATCCTTTCTTTAGGAGGACTACCGCCTCTTATAGGATTCATTATAAAATTACTAGTTTTAATATTTAC------GGAAGCAAAAACAATCATCATTTCTGGCCTAATCCTCGGAGCATTAGTAAGTTTGTTCTACTATTTATCCTTAACTTTCTCAACATTATTAAGATTTAATAAAGTACACCTTACCAAGAGACAGATAACTTCAAAACAGGCAATCCTCTTTTTACT-GTCGCAAATCATACCACTAACCTTAATCCTATTTCTTTTC--ATTTTTAGGTTGGGAATTGTTGGGGTTTTGTTGGTTGTGGTAAGTGGGTTAGG-GCAAAGGGTTTTTTGATGAAGAGTTTTGTGGGGTTG--TGTAATTATGTATTTAGTAAGTTTGGGGTTGTGGTTTAGTTCGTTGGGCTTAGCAGGGTGTTG----AGGTGAGGCTTTGATTGTTGACAGTTTTTCTTTTAGTCTTGTGTCGTTGACTATTTTGATTTCTGGTCTTAGGATATTAGCTAGGGTGCGTGATGTTCAAAAGCTTAATAATAAAACTGTTGAGTTTATTTTTAGGATTTTGGTATTAACTTTGGTTCTTGTTTTTTGTTTTAGTGTTGGGTC-TTTACTTAATTTTTATATTATATTTGAGTTTAGCCTTATTCCTATTTTGTTAATCATTTTGGGGTGGGGTTATCAACCTGAGCGGTTGCAGGCTGGAAAATATATATTGCTATACACAGTTAGTGCTTCTCTCCCTCTTTTGGTTTTAATTGTTTTGATTCTTAGTAAAGGGGGGTCTGTCTTTTGAGGATGAAGATTTTTAAAATTTGAATGAGGGTGGTTAGCGACTTTTTGTGCTTCTTTGGCTTTCTTGGTAAAATTGCCTATTTACGGGTTTCATTTATGATTACCAAAAGCTCATGTAGAAGCGCCTGTTGCTGGATCTATAATTTTGGCTGGTGTATTACTTAAGCTTGGTGGTTATGGTTTAGTTCGGTTTTTTTATACATTGGAATT---GTTTAGAACCTTAACTATTTCTATTATTTTTTGTGTTGGGTTAATGGGCGGGATTGTTGCCAGGATGGTGTGTTTTGCTCAAAATGATGTAAAGGCTTTGGTAGCCTATTCGTCTGTTGGACACATAAGGTTGGTTATGGGTGGTGTTTACTCTAACACGGATTGGGGATGGTTGGGTTGTTTGTTGATAATGATTGCTCATGGCTTGTGTTCCTCCGGTAT-ATTTTTTTTAGCT-AGTGAGACTTATAAGTGTTATGGGACTCGAAGACTGTTTCTGGTTAAAGGTGGGTTGGTTTTAGTCCCTGGGGTTGCTTTGTGTTGGTTTCTGATATGTGCTATTAACATAGCTGCTCCGCCTTCCTTAAAC-TTGTGGGGTGAGTTGATGTTGGGAATTTCTATTTTAAGATATTCTATGGTATTTGGTTTGCTTACTGGGGTTATAACCTTTTTAAGAGGAGTTTATTCATGGTATCTGT-ATTCGATTACGCAACATGGGCAGTATCCTTTATGAGTACGTGGTGTAA-GTATAGCTGAAGAATACGCTAATTATATTATTAGGTTTGTGTTGGTATTAATATTAAGGCTTACTGGGGTAATCCTAATGTTATTTATT-AAATATTTCATTGATGTATAAAATTAGCTATACCAATTAAACTACATATGGCAGCATA-CACGCATTGTGGTACATGGATTAA--CCCTAATAAT-CTTTTAAAAAGCCTATTAGTGAAGAAACAACCCATAAACATTT-ATC-GTTAATGTTAAAACTACCCACAACACCAATGTTTTATATTATA--TTAGCTAGGAAACTAGGCCCTAGAAAATAAGTA---AAAGGGGTGGCAAAAAATGGTGCCAGCAGTCGCGGTTATACCAATACCCCAAGCTAATTA-CAACAAATCGAGACAAACCAACTCTTAA-GGCTACAAGATTAA-CTTTTAATGTAGAAAGTAAATTAAAACTAAACCCAATCCAGCCATAATCCTAGCTGTCTCAACAAACCATAATCT-TAGAACTCGGATTAGATACCCGACTACTATATGGCCCAACACAAA-AAAGAATACTACGAGCGAAAGCTTAAACCTCAAACAATGTGGCGGTGCCTTACT-CCTCATCAGGGGATCCTGTGGCTTAATTCGATAATCCACGA-AAATCTTAGCTACCCTCGTAC-TTCAGCTTGTGTATGGCCGTTT-ATGCTTGCTCGAA-AAAGAAAAAAAAGGAAGCAATAGAACC---AACTACTC-AAAAATTCAGGT-GACATACAGCCAATGAGAAGCAGACCCATGGGATACAAATAAACA-TACTATACAAACTTAAAGTTTCAA-ACTTTAA--CGAAGGAGGA-CTTGAAAGTAAGACTTTTTACACAAAATAAGTCTGAATAAGAACTAAAGCGCGCA-CAAATCGCCCGTCACTCCGACAA-CAAAGTAGGACAAGTCGTAACACAGTAGGGGTAATGGAAATTGCCCCTATATTAAACTCTCTGTACGAAAAGCTCACCCACTTATTAAACTCCTAAATAACTTACTATATGACCTCCCAGCCCCTGTTAATTTGTCAGTATGATGAAATTTTGGATCCCTACTAGGCCTATGCTTAACTACACAGATCATCACAGGGCTTTTTCTTGCTATACACTACACCTCGAACGTCGATCTTGCTTTTTATTCTGTCTCTCATATTTCACGGGATGTAAACTACGGATGATTAATACGAGCTATCCATGCAAATGGCGCCTCATTTTTTTTTGTATGTATCTATCTTCATACAGGTCGCGGAATATACTACGGATCATACTTGGCCCAAGAAACCTGAAATATTGGGGTTATTCTTCTATTTCTTACCATGGCAACAGCTTTTCTAGGTTATGTTCTTCCGTGGGGACAAATATCTTTCTGAGGAGCTACCGTTATTACCAACCTCCTTTCAGCAATTCCATATATCGGGAAAACCTTAGTTTACTGGTTGTGAGGCGGATTTTCAGTTAGAAATGCAACTTTAAGCCGATTCTTTGTTTTACACTTTGTTCTCCCTTTTGCCATTATTGCTCTTGTTGCAATTCACCTATTGTTTTTACATGAAACTGGGTCTAACAACCCACTTGGGATTTCATCAAATGTTAACCTAATCCCATTCCACATTTATTATACAGTAAAAGACGTTGTAGGGTTTGTTTTTTTATTAACCTTACTAGTCTTTATTTGCCTATTCTTACCAAACCTTCTAACAGACCCAGAAAACTATATTCCGGCTAATCCCTTAAGAACACCTGTACACATTCAACCAGAATGATACTTTTTGTTTGCTTATGCCATTTTGCGATCTATCCCAAATAAATTAGGTGGGGTAATTGCATTACTAATATCAATCCTAATCTTAGTCTTTATACCCGTGTTACACTATAATACTATACGCTCAAACTTTTTTTACCCAATTAATCAATCCCTTTTCTGGTTATTCCTAGGAATTTTTATAGTACTTACATGAATTGGTAAACAACCAGTAGAAGACCCATTCATCTGAATTGGTCAAACTTTTTCCGCCATATACTTTATATTTTTTATTGTCTCCCCAACACTTTCAAAAGTATGAGATTTTATTTTGTTTTCACAAGAAAAATGTTACGTAACCCTTTTCATTTGGTGGAGTTTAGTCCATGGCCTTTTACTGCTGCGAGTGGAGCGTTATTTTTGACTGTTGGTTTGGTTAGTTGGTTTCACGGAAAGGGGGTAATTTTAATATTAATTGGTATTTTAGTG---ATTTTGTTGACTATGGTTCAGTGATGACGGGATGTTATTCGAGAAGGAACTTATCAAGGTTATCATACTAGGTGGGTTAGTATGAATCTTCGATGGGGAATAGTTTTGTTTATTTTTTCT-GAGGTGTGCTTTTTTTTTGCTTTTTTTTGGGGGTTTTTCCATAGGAGGCTTGTTCCCACACTTGAGTTGGGTTGTGTTTGGCCTCCTGTTGGGATTATGCCTTTGAATCCTTTTAAGGTTCCTTTGTTAAACACAGCTGTATTACTTGGTTCAGGGGTTAGTGTTACCTGGGCTCATCATGGGTTGATGGTTGGTAATCGTGAGGAAGCTTTGTATGGCTTGTTTTTGACTGTGTTTT-TGGGTTTATATTTTACTGTTCTTCAGTGAGGGGAATATGAGGAGGCCTCTTTTAGAATTGCTGATAGTGTTTATGGTTCTACTTTTTTTGTAATAACCGGATTTCATGGGTTACATGTTTTGATTGGGAGGGTTTTTTTAGTGGTGTGTACGGTGCGATGTTATTTACATCATTTTTCTGTTTCTCATCATTTTGGGTTTGAAGCGGCTGCTTGATATTGGCATTTTGTTGATGTGGTTTGGATTTTTTTGTATTTGTGTATTTATTGATGAGGTTCT
>Utterbackia_peninsularis_HM856635
ATGAGCTTATGGGGTCAAGCAGGGTTACAGGAGGGTAGTAGTGTTATGGGGGTGGAAATCCAATCTTTGTATGACCATGCTATATTAACTATAGGGACAGTTCTTGTCTTTGTTATGGTTATGGTAATAAAGTTAGCCATAAATAAATTTTTCTGTAGTAAGTATTTGGATAATCAGTGGTTAGAGACCTTGTGAACTATTTTTCCAGTATGTTTACTTCTTCTATTAGGTCTTCCTAGAATCAAGTTATTATACTTAATAGATGAACTGGATATACCAGAAGCAACTGTTAAGGTTATTGGTCATCAGTGGTATTGAAGATATGAGTATTCTGATAGCAGGACTTATAGTTTTGACTCTTATATGGAATATAGTGGGGAGGCCCTAAAAAGTACTTATCGATTATTGGAAGTGAACAATCGTTGCGTTGTTGCTAGCTTATTACCTATGCGTGTGCTTGTAACATCGGAAGATGTAGTACATTCTTGATCTATTCCTTCTGCGGGTATTAAGGTAGATGGAATTCCCGGTCGAATTAATCAAGTTGGGTTGTATTTTATTTATACTGGTGTTTTTTATGGGCAATGTAGGGAATTATGTGGCGTTAATCATTCTTATATGCCTGTGTGTGTTGAGGCAGTTAGGATTGAGGCATTTACAGATTGGATTTTTGGATTGGAGAGTTTTGGTCAAGGTTTTGGCATTTTTAGTATATTTATGTTCAGAGCTTGCTGTCTTTTGTTACGATTACATAGCCTTTTGGGACTTTTGCTTAGTCTTGAGGTTATTAGTCTTATTATGTGTTTTAATTTCACGTGAAGATTCGTCCATACGCAAGGATTTAATTCGTTTGTTTTGGTATTCTTGTGTTTTGAGGTATCTATTATATCTATTTTCTTATCTTTGATAGTCGCTTTTGTAAAAGCATCTGGGTGTGATTACGTAGGAGTTCTTGGCTCTAGGCGTTTCTAGAGCGAAAATCATTAAGTTATATGCAGTTACGTAAGGGGCCTAACAAATTAAGATTTGTAGGAATCCCACAACCTATAGCAGACGCTTTAAAACTTTTAATAAAGGCAAGAGTACGCCCTACTGTCTCTAACCCATCTCTCATAGCAATAATACCTGTATTTAGTTTTTCTTTAGCTCTACTTCTATGATTACTATACCCAAGACTTCATACCTTAGCCTTTAATAAGCTAAGCTTACTGACTTTTATTTGCATTTCAGCACTAATAGTCTACCCAATCTTAATTGGTGGGTGAAGGTCTAACTCAAAATATGCTTTGCTAGGGGCTATTCGAACAATAGCTCAAATAATTTCTTACGAAATCCCAATAATTCTAGCTCTAATTTTTTTTGCAACAATCACAAATACTCTAGAGTTAGCTTCTTTCCCTCTAAACTCTAAACTAACACTAAACATACAACTAGCTATCCCAATAGCTCTAGTTTGACTAACAATTGCCCTAGCAGAAACTAACCGAACTCCCTTTGACTTTGCAGAAGGGGAATCAGAGTTAGTATCAGGCTTTAATGTAGAGTATTCAGGTACAAAATTTGCTGTATTTTTTATAGCAGAGTACTTAAACATCCTGTTTATGAGGGTGATCTCTAGCTCTTTACTTATAAACTCATGCAAATGAACTCCTGTCTTTACTTTTATATTTCTCCTTGCTCGTGGAACTTTTCCACGACATCGATATGATATGATGATAAGGACTTCGTGGGAAAGATTAATTCCCTCCTCTTTAGCATTTCTTATCTTTACTGTGCCTTTAATAACTATT-TATTAACTACTAACTATTTT-TCTTTACTATAAAGCAAAATGCA-GCTAGATAAGTATTCTCAAAAAAATTCTTA-CACACCCGCAAGGAC--CACAACATAAACCTTAGAATTGATAAACCCATCTACCTTTTGCATAATGTAACTGCAAGAAAAAACAATTTAAAATGTTTCCCGAAAAGTGGAGAGCTACTACAGCACT-CTATTAATGTAACATTATTAATATA-CAGCCTGTAGTAGCAGCAAAATACCTATCGAGCCACTTGATAGCTGGTTTTTCCTTAAAGACATGTAAGTGTCTTCTCACAGAACCTAA-TAAAACTATT---CTGTGAGAAAAACTTTAGAGGGGACAAGCTCTCTATAGTCTTAGAAAAAACACCATACAACTCTTC---AGAGAGGCCTAAAAACAGCCAA--ACTATCCGTTATAGGAAACGA-CATTTACAAATCAAATAAAA-ATAAAATTCTATT-TTCAAGGAACCTACTAGAGCAACCAATTCTTTTATGAACTGGCAAT-TATTAGTATTCAAAAAGCAAGCATATACAACTTTTTTAAACCTTCGTTTCT-TAAATCTTTGCTATATAACT--CCACTGGCAATGAACTCGGCAAAACTTCTCTCTGCCTGTTTATCAAAAACATCGTCTTTTGTCACCACACTTATAAAAGATACTGCCTGCCCCATGAT-T-ATTAAATGGCCGCGTTAGCGTGAGCGTGCTAAGGTAGCGTAATAAACAGCTCCCTAATTAGGAGCCAGTGAATGGCCAAACAGAGAAAGACTTTATTACCAATGGTAAAAAAACTTTTCGTTTAAGTGAAAAGACTTAAATAAAGGAAAAAGACAAAAAGACCCCGCGGAACTTCCTTAAGGCCCTATTACATAAACAAAATCATGTAAGGCTAACT-GGTTGGTTGGGGCAACCTTGGAACAAAAAAAGCTTCCATTTTTAAA--AAACTCTATACAAAACTTCCTGTGGACTATTTTGTAGTTACCCCGGGGATAACAGCGTCATCCAGCTTAAGAGTACGAATCGAAAGCTGGGTTTGCGACCTCGATGTTGGCTTAGGGAAAGCAAT-TTGGTGCAGCCGCTAAATTATGCCAGTCTGTTCGACTGCCAACCCCCTACACGAGCTGAGTTAAGACCGGTGAGAACTAGGTTGGATTCTATCTTTTCTTTAAAAACAATT-CTTTATTGTACGAAAGGACCCAAAGAAGCACAC---TCA-AAGTGACCACTTAAAAAGCCCATGTTGAGAGATATTTTTTCGTCACTGGATTATTACACCTATTTCGATGAGGATGTGTTAAGGGATATAGTAAGGTATTTATTCTTTTACCTAGGTGTTTTTGGGTTTTGC---CCAAATAAGGGGAAAGTATGAAC--TATACTTTGTCCATTTACTATTTTTTTGAGGAGCTTTAATAAATTAGTTATTTCCATATTAGAAGGATCCGAAGGTCTTCGATTTGGCGGATTAGCTTTAGGTTATTATAGAATTTTTTGATTAGTGGTAATGGCCAATTACGGGGGGATGGTGCCTGCAAGCTTTAGGGTTTCCAGCCAGTTATCAATAGGGTTTGTTTTAGCCTTTATTTGATGATTTTGGTGCCTCTTGAGAGCTTTTCTTTTTAATTGAAAGAGGTTTTTAAGGCATTTATTACCAGTTGGTACTCCTTTATTGTTGTGCCCTCTAATAGTAATGATTGAAAGGGTAAGCGTATTTATTCGTCCAATTACTTTGGCTGTCCGTTTAGTCGCAAATATTACAATAGGTCATTTGGTGTTGGCCATGATAAGTGC-----TAGGAGAATTATT-------------------GGGA------TTCAAAGTTTTGCTTTTGGTGCTTACGTGCTCTTTGAGTTTTTTGTGTGTGGGTTGCAAGGCTATGTCTTCACTCTTTTAGTTAGTTTATATAGAGTAGATCATCCTAGTGAAGTTATAAAATTGATTTTGATTAGTATAGTTTGTGTTCTTATAATAGGTTTAATGGTCTCAGGGATTGGTTTAGTTTTAGGATTTCGTAGAATAAGGAAGAAAGAATTAAGGAGTCCTTTTGAGTGTGGGTTTGACCCTGTAGGGAGTTCCCGCATTGGGTTTTCTATTCGGTTTTTCTTAATTTTAGTTCTTTTTGTTATTTTTGATTTTGAGACTGTTTTAGTGATTCCTTCGGTGATGTGGTTAACGGGATAGAA---GACAATTGGAGATTGTTTTGTTTTTTTGG-GTTTTTAATCATGTTATTTTTAAGCATTTTGTTTGAAATAAAGGAGGGTGTGTTGCAATGGAAGGATGTGACCTTAGCACTATTTATATTTTTAATAATTTTTTCACTGCTAAACACTATAACTACCTCTCACCCCTTAGCCTTATCATTAAAGGTATTAAGGTTTGCCCTTACCGTATGCTTGGCTGTTAGATTTA---ACACAACATGATACGCTTATATAATTTTTATGGTTACATTAGGTGGAGTACTAGTCATATTTACTTATATTTCTTCCCTTACCCCTAATAGAATCTTTAAGCCAAGCATTAGCCTGTCTATTCTACTCACTCAAGCCATAATTGCTTTAATCATTGGGTATGATTTCATTATGTTTAGCCAAAAAGCTATTAATACGCAAAA---ACCTTTTTCCCCCCCTGAAGACTTTATTGCATTCTTTTTCTCCGATAAAAACTGCACCCTTATTCTAATAATAGCTTCAATTTTACTTTTAGCAATGCTTTTTATTACAAGTTTGCTATCCAACTCAACCGGTGCTATACGCCCAACGGTATTTGCGTTGGATTTTTTCTACAAATCATAAGGATATTGGAAGGTTATATTTATTTTCTGCCTTATGGTGAGGATTGGTGGGATTGTCTTTAAGTATTATCATTCGAATTGAGCTTAGATGCCCTGGTGGTGTTAT---ATTTAATGGTCAGATTTATTATACTATCGTCACGTCTCATGCTTTTGTAATAATTTTTTTTGCTGTGATACCCGCAATAATAGGGGGTCTTGGTAACTGACTTGTACCTCTTATGCTAGGATGCCCGGATATAGCATTTCCTCGGTTGAATAATGTAAGATTTTGGTTACTAGTTAGTTCTGGGGTTTTACTGGGATGGTCTATGATCTTGGAAAGGGGTTGTGGGACTGGGTGGACTATTTATCCTCCACTTTCCAATAAAGTTTTTCATTCTGGAATAGCTGTGGATGTGGTGATTTTTTCTTTACATCTGGCTGGTGCTTCTTCAATTCTTGGTTCATTGAATTTTATTACTACTATTTTAAATATACGTGTCGAGGCTTTGCAGGCTGAGCGAATACCACTATTTGTTTGATCTGTTTTATGCACATCAGGTTTGATTATAACTTCTTTTCCTGTATTAGCAGGTGCTATTACTATATTGTTAACCGATCGTAATTTTAATACTTCTTTTTTTGACCCAAGGGGGGGTGGAGATCCCGTTCTTTTTATGCACTTATTTTGATTTTTTGGGCATCCAGAAGTATACATTATTATTTTGCCTGCTTTTGGGGTTGTTTCTCATGTTTTTTTACATTTTTCATCAAAAAAAACTTTATTTGGGCAATTAGGAATAATTTATGCAATACTAAGAATTGGACTTATGGGTTTTGTGGTTTGGGGTCATCATATGTTTACTGTTGGGTTGGATGTGGACACTCGAGCATATTTTACTGCTGCTACTATGATTATTGCAATTCCAACTGGAATTAAGGTTTTTAGATGATTAAGCACCATTGCAGGTTCTCTACTAAAGTTTGATCCTTCTCTATTGTGATCTCTTGGTTTTATTTTTTTGTTCACTTTGGGGGGCCTTACTGGGGTTGTTTTATCAAACTCCTCTTTAGATGTAGTATTACATGACACTTATTACGTAACTGCACATTTTCATTATGTGTTGAGTATAGGAGCTGTCTTTGGGTTGTTTTCTGGATTTTTGCATTGGTACCCTATGATATTTGGGATTACTTTGCATCCTGTTTGATTAAAGATGCATTTTATCATACTTTTTATCGGGGTTAATTTTACCTTCTTTCCTCAGCACTTTTTGGGTCTTGCTGGGATGCCTCGTCGTGTGACAGATTACCCTAGGATGTACTATCAATGGAATGTTGTTTCCTCTTGAGGTTCTTTGCTCTCAGCGGTGTCAAGTTTTTGGTTTATGTGATGTTTGTTAGAGTCTTTTATTTCTTATCGAGAAGCAATTTTTAGAAGGGCGTTAAGAGTGTCAATTGAGTGACAAGATATTTCATTCCCTGGAGGTTTTCATTCCCATAAGCAAACTGTGATGGGGGTTATGGCGCCTATA---GCC---------------------------TGAGTA-GGTAATTTATTATTTAGTTGTTTATGTTTAAGACTACTAATACTTAGGGGTTTAAAAAATTC---TATGACTT---TTATAGAATGGGAGTTTTTTAGGGGGTGGGGGTTTTCTTTAAGTGTTTTAGTTTTAGTAGATATGGTAAGTGTTGGATTTTCTTTTGTAGTCTGTTTGATTAGAAGTTGTGTATTTATATATAGGGTGAGGTATATAAAAGAAGACAAATTTATTGGGTTGTTTTCAACACTAGTTGGGTGTTTTGTAGCAGCTATGAGTGTGATAATTTATATCCCACATCTAGCTTTTATATTATTAGGTTGGGATCTTTTAGGAATTGTTTCTTTTTTGTTGGTAATTTTTTACCAAAACAATGCTTCTGTGGGGGCAGGCATACTGACAATTTTAATTAACCGTTTAGGGGATGTGTTTCTTTTAGTAACAATTAGGTTAATTTCGATTATTGGGGTGTGAGGGTTGAGAAGTAGTGTTGGGAGTTATATAGCAATAATTGTAGCAGGCCTGCTAGTAAGTGCTTGTATAACAAAAAGAGCTCAAATGCCCTTTTCTGTTTGATTACCTGCTGCAATAGCAGCACCTACACCTGTGTCTGCTTTAGTTCATTCCTCAACGTTAGTAACTGCGGGTGTGTACATTATATTTCGTCATTATTCCTTCTTTAGAGAAATAGATGGTGTTTTATTTTTAAGGGAAAAGGTTGGCTGTTTGACTTTTTTGATAGCAAGACTAGCTGCTTGTTTCGAGATTGATATTAAAAAATTAATTGCTTTGTCAACTTTGAGCCATTTAGGGTTTATGGTGTATGTGCTAGGGTTGGGGTATCCTACTCTTAGATTTTTTCATCTGTTAATACATGCTCTTTTTAAGTCTCTTTTGTTTTTATGCGTAGGGTATTATATTCATGCGGCAGGATCTTGT---CAGGATCTTCGTCATTTGTCAGGGGTTGGATGAGTTACTTCACCTTTATTAGTTTCTTGTTTTGTTATTGGGTTTAGGTCTTTATGCGGAGTTCCTTACTTAAGAGGATTTTACTCAAAAGATGCTATCCTCGAGGCTTTATTCGAAAGCCTTAATGGTGTGATTGAAACAGTCTGTAT----TATAGTAAGAGCTAGTATTAGATATGTATATTCTATACGAATTTTGTTGAAAGCTATTTTTAGCTCATTTGG-AGGTATTCCTTTAGTATTAGCTTCTTTAGAAGAAAATTTTATTAGTATTCCTCTTTGTTTTTTAAGGGTTAGGAGAGTAATAGTCGGATTTTTAGTGCAAAGAGTCTGGGTTGAGTCTTGTCATACATTCTTTATAAGGCAAACAATAAAAATAGTATTGTTTTTGATCTTAAATATTGGAAATTTTCTTATGCTTAGAGAGTTTACTATTTCATACTTTTTTTGAAAGAAAAGTTACGTAATTATTATAAGGTTATGCGCTAGTATGTGGTTTTTACGTTGACTATTTAAGTTA---ATTCCTGAAGTGTGGTATAGAAATATAAGGAAAAGTGTAAGAGTGTTAGAACTTGGGTGGATAGAAATATTGGGAGGGTATTGAATTGGTTTAACCTTAAAGAGAATTTTAGTAAAAATATGAATCATAGAGCGAGTTAGATTATTATTAGTT-ATTCGTTTTAGTTTTGTTTTT-ATTTTTGTTTTTTA--------CTTTTTACTCTACAGTAAAAGCTAAAACTCCTTTATTCTCAATATTACTAATAACTAGTACCCTACTAGTAGTTGCCGCCTCTAACTACATATTTGCCTGGATAATAATAGAGCTTAATATACTAACTTTTACCCCATTAATAT--GCTCAAAAAAATCA-AGAAGAGCAATCGAGACTTCAATTAAATACCTAATCCCACAAAGCTTTGCCTCTAGCCTGTTTATTCTAGCTATCTCTATAACCACTTTCCTACC--CAATCACAACA----TGCTTACAACAACAGCCC-TACTA--ATAAAGTTAGGGAGAGCGCCTTTTCACACATGATTCCCAACTGTTATAATATCAATTAACTTAGTAGCAGGGTTTATCTTGATAACATGACAAAAAATTATCCCGCTAACTTTAATAAGAATCCCCCAGCTATCTCACACACCCTTGATCTTAGTCTCCGCTGCTGTAACAGCACTATGAGGTAGTATTGCAGGATTAAACCAAACTAACACTACATTAATATTGGCTTTCTCCTCTGTGGCTCATCTTGCATGGATAATCTCAGCAACTCTTTTTAGAGTTAGAGTAACACTCCTGTACTTTACGCTTTATACATTAACGCTACTAACTATTTTTAACCTAATAAACACTCAAAACTTGATATCCCACAAAATATTTATA-CATACTATAC--TAAACCCTAACCACTTAATAATTTTTGTACTCAACTTCTTATCCCTTGCAGGAATACCGCCTTTTGCTATATTTTCCGGAAAACTAGTTATTGTTTATCTAAT------AAAAAACATAATAACAACTCTTGTAATCATACTAATCAGCGCAGCTATTAGTTTATACTTTTATATGGTTATTACTTTTACTAGATTCCTTAACTCATCGCTAAGTTTACTAAATAAAATATTACATTTTAGTGCCATTAATATTATAACCCTAGT-GCTGCAACTCTCTGCACTCCCTTTAACTCTTTACCTTACC--CTTTATAGAAGATATTTTTTGATGGGTTTTTTATTACTTGAAATTTTGGTTAA-CAGAAAATTAAGTTGGTGAGCCAGAATTTGAACCTT--GGCTTTAGGTGCTAGGTTAATAACTTGTGCCAGGTATATAAATATTGGGCTTAAAAATTCTGGTTATGGGGGGATGTTTAGTTAT-GACGAATTTTCTTGTGCTATAATTTGGTTGTCTGCCTTTATTTGTAGGTTGAGACTTTTAAGGAGAA---ATAAGGTTTTGCTAGAGGGAAACATAGAATCTAGTTTCTTAGGTTGTCTATTGAGGTTAGTTGGTATTTTAACAATATGTTTTGTGTCTAATTC-TTTGTTAATTTTTTATATTTTTTTTGAGTGTAGATTAATTCCAACTTTTTTAATTATTTGTGGTTGGGGGTATCAACCAGAGCGGTTGTTGGCTAGAAAATTTATAGTTTTGTATACTGTGGGAGCATCTCTTCCTTTGCTTATGTTTATTGTGTGTATTGTTTCTTCAAACGGAACTTTA-----------TTATGA-AATGTAGAGATGAAAGGATTTTTTTTATTTGTGGCTGCTATTATAGCTTTTTTAGTAAAAATTCCTATGTACGGACTTCATATGTGGTTACCTAAGGCACATGTTGAAGCTCCAGTTGCTGGGTCTATAATATTGGCTGGTGTTCTTTTAAAGCTGGGTGGATATGGGTTAACTTGTTTTATTCAATTTTTTAAGGT---TTGAGATAGTGTTTTTTTTAGGTCTATTATGTCCTTATGCATCCTTGGTGGTGTAACAAGGAGGGTTATTTGTTGTTTTCAAACTGATATCAAAAGTTTGGTTGCTTATTCTTCTGTTAGACATATAAGGTTAGTTTTATGTGGATTTATAAGTGGCAGATTTGTGGGATTTGGAGGGGCTTGGTTATTAATGGTGTCCCATGGTTTAAGGTCTCCTGGAAT-ATTCTATTTAGTA-AGAGAAATATATAGGTTATTTGGTTCGCGAAGGATAGTGCTTGTGCGTGGGGTGAGGGGGAATTTGATAGGAGTCAATCTGTGATTGGCACTTATGTGCGGTTTTAATGCCGCTGCTCCCCCTTCTTTGAGA-ATTTGTAGTGAAGTAATATTGTATATTTCTTTAATAAGCTATTCTTTACTATTTTGTGGGTTTTTGGGGTCTTTAAGATTCTTATCTTGTTTGTATTCTTGGCTTCTTT-ACTGTAATACTCAAACTGGAGGGTATCCTAATTGAGCGCGCTCAATTA-GCGTATTTTCTGTGTACATCCAGAGGGTTGTTTGTAGAAGGTTAAGTTACCCTTTAATTAGGTTGTGTTTTTTTT------------TA----CACTTCGTTCTGATGCTAAGTTAACTATGACTTCTAAACTACATATGGTAATTTATTGTGCTTTGTGAACAATCTACTGATTAAGGGG-AGA-TGTTTAACACA-CTCAACCTAAACGTTAGAAACGGGTGCTTTTACCCACGGAAT---------ACCCACAACACCAATGCATTATATTGTCTTACAGCTAGGAAACTAGGCAACAGAGA--TTGT-CACTCACAAGTGTCTAACTAAGGTGCCAGCAGTCGCGGTTACACCTAAACTTGGGGTTAATTTT-CTCAAA----AAAGAGTTTAATGTAATTGATCTCAATTTCCC-TTGTAAAGTTGGAATTCAAACTTCCAAAATACCCTAACAGATCTTATCA--CTCCCCTC-AACAAACCACAACTA-CAAGACAGGGATTAGATACCCCATTATTGAGTGGCCCCACAAT---AACAAATACTAAAAACGAAAGTTTCAAACTTAAAGAACGTGGCGGTGTTCTACAACCTTATTAGGGGATCCTGTGGCTTAATTCGATAATCCACGACTAATTGAAGCTTT-ATTAGCTAA-CAGCTTATGTATGGCCGTAACAAGTTTCCGTTT-TAACAAGATAAAAGGAGACCCGTAAAGA----AATACTTTATTAACTCAGGT-GACATATAGCCCATATAAAGCAG-TTCATGGGATACAAATAACCATTACTATCAGAAAGTAGTTTGAAAATTCTAC----CAAAGGAGGA-CTTAAAAGTAAGCTTAAA-ACAAAACTTTAAACTGAACAAGATCTAGAACGCGTA-CAAATCGCCCGTCACTCCTGGTTAATTACTGGGATAAGTCGTAACACAGTAGGGGTAACGGAAGTTGCCCCTAACTGAAATTACCTATACGAAAATTAAATTTATTAACCAACATAATAAATGGGCTAATTTATGACCTCCCTACTCCTGGGAACTTATCCATTTTATGAAATATAGGCTCACTTTTAGGTCTATGTCTAACTTTTCAACTATTATCAGGAATCTTACTAGCAATACACTATACTCCAAATACATTACTAGCTTTTGACTCCATCGCTCATATCACACGGGATGTAAATACAGGATGACTACTACGAACCATACATGCAATCAGAGCTTCCTTTTTCTTTATGTGTACCTATACCCACATTGGGCGAGGCATTTACTACGGGTCATACCTAAACATCCAAATATGGCTAAGAGGGGTACTGCTTCTCCTAAGACTTATAGCAACAGCTTTTTTAGGGTATGTACTACCGTGAGGGCAAATATCTTACTGAGGAGCTACAGTAATCACAAATTTACTCTCCGTAATACCTAATTTTGGGAATCAAGCCGTAGAGTGAGTATGAGGGGGTTTTACTGTTTCAAACGCTACTCTAAATCGATTTTTTGTCCTTCATTTCTTAACACCTTTTCTAATTCTAGCAATTGTAGTCATTCATGTAATAATTTTACACGAAACTGGGTCTAACAACCCTCTGGGACTTTCCACTAAAACTAGCCTAATTCATTTTCACCCATTTTACAGTTTTAAAGATCTTATTGGATTTTTGCTATTTTTAATACTTTTGACTTCAATAACCTTACTAACTCCCCTATTAATCAGAGATCCACAAAACTTTTTACAAGCCAACCCACTGACTACCCCAAACCACATTCAGCCAGAATGATATTTTTTATTTGCCTACGCAATTTTACGAAGAATCCCTAACAAGATAGGAGGAGTTATTGCCCTTATAGCATCAATCTTAATTCTTACCTTAATACCTTTCATCCACACAAATAAAATGCAAGCCCTAGTTTTTTACCCTGCAAACCAATTTTTATTCTGGCTACTAACATCTTCTTTTTTGCTTTTAACTTGATTAGGAAGAATACCTACAGAACAACCCCTTATCTTCTTAAGGCAAGTCTCTGCTTTAATTTATTTTTCCTTAATCCTCTTAATCCCAACATTAGGATCTTGTTGGGACAAGATCGTCTTTCTAAAAA--ACTATATGCGTAGCCCTTTTCATGTATTGGAGAGTAGGCCATGACCTTTTTTATGTTCGATTAGATCTCTTTATATTGCTATTGGTTTAGTGGATTGAATAAACGGTGGTTCTTTACAATTCTTAGTATTTTCTAGAGTTTTG---TTGAGTTTAGTCTTGTACCAGTGATGACGTGATGTAGTGCGTGAAAGAA---ACCAGGGATGGCATACTAGATATGTGGTTAAAGGTATTCGTTTAGGGATAATACTATTTATTATTTCA-GAAGTTTTTTTCTTTTTTTCTTTTTTTTGAGCTTTTTTTAGTTGTAGGCTGGTTCCAAGAGTAGAAATCGGGGGGGTTTGACCTCCTGTTGGGATTATACCTTTAAATCCTTTTAGCCTTCCCCTGTTGAGGACAGCTGTGTTATTAGGTTCTGGGGTTAGAGTAACTTGATGTCATTACGCTTTAATGGCGGGTTATCGAAAAGAAGCCATTTATGGCTTAGTTACTACTATCTTAC-TAGGGATTTATTTTACTTTTTTACAAGTAAGTGAATATATAGAGTGTGTTTTTACCATTGCTGATAGTGTGTACGGGTCCTTATTTTATGTAATAACTGGGTTTCACGGTGTTCATGTAATTGTAGGAACAACAATATTGCTGGTTATGTTATTTCGGTTGTGTAATAACAGCTTCTCTAGTGAGCGGCATTTGGGGTTAGAGATTAGAATTTGATATTGACATTTTGTAGATGCCGTGTGAATTTTCTTATACTTATGTGTTTACTGGTGAGGGGGA
>Venustaconcha_ellipsiformis_FJ809752
ATGAGCTTTTGGGGTCAGTTTGGATTGCAGGAAGGTGTTAGTGTTCTTGGAATGGAGGTACAGGGTTTGCATGATTATGCGATGTTTATTCTTGTGATTGTTTTTAGGTTTGTGGGGTATAGAATGTTTAAAATTTCGTTGAGAAGTTTTTCTGGTCGTATTTATTTGGATAAACAGTGGTTAGAGGTTGTATGGACTTTGGTACCATTTGTTTTTTTATTGGCTTTGGGGTTGCCAAGAATTAAGTTGGTTTATTTGATAGATGAAATTGATTTACCTGAAGTTACTGTTAAGGTTATTGGTCACCAGTGGTATTGGAGATATGAATATAGAGACTTTAGACAGTACGGGTATGATTCTTACATAATTAGTAACTCTTCTATTGAAGGTGGTGCTTATCGCATGTTAGAGGTGGATAATCGATGTGTTGTTTCTTGTTTTTTGCAAATGCGTGGGTTAGTCACTTCTGATGATGTTGTACATTCTTGGGCTATCCCTTCTGCGAGAGTCAAGGCTGATGGGATTCCTGGGCGTATTAATCAGGTTAGTTTGTGTTTTGTGAACTCTGGTGTATTTTATGGGCAATGTAGGGAATTATGTGGGGTTAATCATTCTTTTATGCCTATTTGTGTGGAAGCTGTGTCGGGTAAGGTTTTTAGTGAGTGAATTATGGGTTTGATAAGTAGAATAGATGGTTTTGTTTGTTGTCTTATACTTGTATTGGGTCTGGTTTGTGTTATGTTTCAGCGTCATAGGCTTTTGGGGGTTTTACTTGGGTTTGAGATTTTAGGGCTTACTATGTTTTATTGTTTTTTCGTTTTTTGGGGTGGTATACAAAGGTTGGTTGGTTTCGGGTTGGTTTTTTTGTGTTTGGAAGTTTGTATGGTATGTGTATCTTTGTCACTTATGGTGAGGCTTGTAAAGAGAGTTGGTAATGACCACATCATGAGGGTGGTGGTTACTGTTTATTAGAACGAAAATCTTTAGCCTTCATACAACTTCGCAAGGGGCCAAACAAATCCACAATAGCCGGACTAACTCAGCCTGTAGCAGATGCTTTAAAGCTTATAACTAAGACCATAATAACGCCAAAAGCATCAAACACAATTATAACCTTTTTAGCACCTATAATTTCTTTCACTTTATCGCTCACTGTGTGGTATTTGTACCCTGCTTCCCACTTAGTCACCCATAAATCATTAGGCTTGCTTCTACTTATTTGTATTCTAGCCACAAAATCTTATAGGATTATTCTAGCAGGGTGAGGTACCAACTCAAAATACGCTCTGATTGGAGCTATACGGATTATAGCACAAAGAATTTCTTACGAGGTCCCAATAATCCTAACTTTAATTTTCTTTAGGATCATCAGACATACTTTAGATTTAACAGCCATAAACGAGAAGTCCCACTTAACCTTCAAGTGAAGGCTTATCACCCCAATGACTGGAGTATGATTAACAATTATATTAGCAGAAACTAACCGAACCCCATTTGATTTCTCAGAAGGGGAGTCAGAATTAGTGTCAGGGTTTAACGTAGAATACTCGGGAGTGAAATTTACTGCACTTATCATAGGGGAGTATCTAGATATCCTATTCATAAGAATCCTTTCAAGTGTTTTGTTAACAAATTCCCTTGGAATATCGTTCCCTATTATTTTACTATTCTTACTAATCCGTGGCAGAGCACCACGATACCGATACGACTTAATAATATACACAGCATGGAAAGTACTAATCCCAACAACATTGAGTTTCACTCTACTAATCACCGTAGTATTTTTTACTATTATTATTTAG-ATGAACTCTATTAGTATTTATAAAATTATTTA-CCTGAGCCAGTATTGCTTAACAACCTCACT-CAACTCTGCAAAGGATAAC-CAATTAACTATAAGAAAAAGTAAACTCCTCTACCTCCTGCATCATGTGGTTGCAACATACAACAATCACTCCTGTTTCCCGAAAAATGGAGAGCTACTAACAGATCAATCTTAATGTTTCAATATTAAGAAA-CAGCTATTAGTAGCAGCAAAATACCTTACGAGCCATTTGATAGCTGGTTGTTCCTAAAAGATATATAAGTATCCCCTTACAGAAGCTTTACGAATAACACCA-CTGTAATGGAAACTTAAATGGGGACAAGCCCGTTTAAGCCATAGAAGTAAATTTAAACGAGATATCCAAAAAAGGACCTAAAAACAGCCAAAAATAACCCGTTAAAGGGA-CGAACCTAAATAACTCCAACCTAGTAAATCAACTCCTTAATTAAGGAACCTTATAAGATAATTA-ACCTATAATGAACCGGCAAT-TATTAGTATCAAATAATTAGTAGTATCGCAAAAATAAATAGTACTTCAACA-AAACTACACGACAGTAAAGAAATCGTAAGTAATGAACTCGGCAAATAATCTCTCTGCCTGTTTACCAAAAACATCGTCTTCTGAATTACACCAGATAAAAGATACTGCCTGCCCAATGACGTAGTTAAATGGCCGCGTTAGCGTGATCGTGCTAAGGTAGCGTAATAATTAGCTCCCTAATTAGGAGCCAGTGAATGGCAAGACAAAGAGAAACTCTATCCCTTACGACCAGAAAATTTTCCCATTAAGTGAAAAGGCTTGAATAAAAGAGAAAGACAAAAAGACCCCGCGGAACTCCCT-GAACCTTTA---CCCCTATACACGATATTAAAGCTACCCAGGTTGGTTGGGGCAACCCTGGAACAACTTCAACTTCCAACTTTACAATAAA-ATA-TGAAAAACTTGATAAGGACCACATTGCAGTTACCCCGGGGATAACAGCGTAATCCAACTTAAGAGTACGT------------------------------------------GCAAC-TTGGCGCAGCCGCTAAGATCTGCCAGTCTGTTCGACTGCAAACACCCTACATGAGCTGAGTTAAGACCGGCGAGAGCTAGGTTGGACTCTATCTTCTCAGCAAAAATCGTCTCTTTATTGTACGAAAGGACCCAAAGAGCCACAC-AATAA---GTGCCAT-TAAACCCTAATATGTTGGTGGATATTTTTTCTTCTTTGGATTATTACAGGAATAGTGGTAGGGAGGTTTTTCAGATGGGTTGTAGTTATTTTGGGATTTTTGCTGGTGGGTTAGTTTTTTGATCGCCGTATCAATTTAAGTTTTGAGTAGCTGAGTCTGGGCTTTCACTTGTTTTAGTTCGGGTGTTATCTG--TAGTGTTTGGTATTGTAGAGGATTGTAATGGTGGTCGTTTTGGGGGTTTTAGTCTTGGTTATGCAAGTATTTTTCTTACTATTTTTTGTTTGAATATTAGTGGGATGGTGCCTGGGAGTTTTAGGGTAACTAGTCAGTTGTCTGTTGGGGTGTTTTTTGGTTTGGTTTGGTGGCTTTGGTCTGTTATGAGTGGGTTTTTTTTGAGGTGTAAGAAATCTTTAGGGCATCTGTTGCCTATTGGTACTCCTTGAGTTTTGTGTCCAATTATGATTTTGATTGAAACTGTTAGATTGTTGATTCGGCCAATTACTTTATCGGTTCGTTTAGTTGCTAACATGACAATGGGTCATTTAGTTTTGAGGTTAATGGGTGA-----TAAGATAATT----------------------GGTT------TAGGGAGGTTAGTCGTGGGTGGTTATGTGTTGTTTGAGTTTTTTGTGTGTAGATTGCAAGCTTATGTTTTTACACTTCTGGTTAGGTTGTATAGGTCTGATCATCCTGATT---------GTAGGATGATAATTGCAAGTTTGTGTAGGTTGGTTATTGTTGTTTTGGTGTTTTTAGTGAGTTGAGTTTTTGGGTTTTATAGTGGATGTTTGTATGATTTGAGTAGTCCTTATGAGTGTGGGTTTGATCCGTTTGGGTCTTCTCGTGTTGGGTTTTCTTTACGGTTTTTTGGTCTTATGGTTGTTTTTGTTGTTTTTGATTTTGAGACTGTGTTGTTGGTACCTTCTGTTTTTTGGTTGGGGGTTTTGTTTGAGATGTTGGTAGGATTTTGGGTTTTGTTGG-GGTTTTAGTAGTTTTGTTGATTGGGGTTTTATATGAAATAGTGGAGGGAATTTTGGAGTGAAGGTGTATAACCCTGTATTTCTTTATTTCTGCCACAGCAATACTTCTATTTGACAGAACCCTTACGCCACACCCACTAATCCTAACAATTAAAGTTATCTCTTTAAGTACCTGTCTCTGTATAACACTATCCATTT---TTTCATTGTGATATGCCTACATACTTTTCATGGTACTAGTGGGTGGAGTGCTAATTTTGTTCACATATACCTCCTCTCTGTCCCCCAACGCCATTTACCACTTGAAACCACAAACAAGTCAACTAGCTTATAACTTATTTTTAACT---CTTTTTTCTGCATTACTAATCACCCCAACTCCAATAATTATTAACACACACAA---TCAATACCAACACCCAACCAATCTTATTATTTTCTTTTTTTTAG--TAGAACAGGAGATTTTTAATTTTCATGGTATGTACCTTAGCGTTATCAATAACCATCGTAACAACCATTCTCAA-------AGAAAGG-------------------TGCGTTGGACGTTTTCCACTAACCATAAAGATATTGGGACGCTTTATATGGTTTTTTCTATTTGGTGGGGATTGATTGGGTTGTCTTTGAGGTTATTGATTCGGGTAGAGTTGGGTCATCCTGGCGGTGTGAT---TCGTGACGATCAACTGTACTATTCTATTGTGACTTCTCATGCTTTTATTATAATTTTTTTCTTGGTTATGCCTGCTATAATGGGTGGTTTTGGTAATTGGCTTGTTCCAATTATGTTGGGGATTCCTGATATATCTTTTCCTCGACTGAATAATGTGAGTTTTTGGCTTTTGGTGGGTTCTGGGTTGTTGATAGGGTGATCTATTATTGTGGAAAGTGGGTGCGGTACTGGATGAACTATTTACCCGCCACTATCTAATAAGGTTTATCATTCTAGGGTTTGTGTGGATGTTTTGATTTTTTCTTTGCATTTAGCTGGGTCTTCTTCTATTATAGGATCTGTGAATTTTATTGTTACGATTTTAAATATGCGTGTTGGTGTATTATATTTGGAGCGTATAAGTTTATTTGTGTGGTCTGTTTTGTGTACTGCAGGTTTGGTATTGCTATCTTTTCCTGTTTTGGCTGGTGCTATTACTATACTGTTGACTGATCGTAATTTTAATACTTCTTTTTTTGATCCGTCTGGAGGGGGGGATCCAGTTCTTTTTATGCATTTGTTTTGGTTTTTTGGGCATCCTGAAGTGTATATTATTGTTCTTCCTGCTTTTGGTATTGTTTCTCATGTACTTTTGTATTACTCTGGGAAAAAGGTTGTTTTTGGTCAATTGGGGATGGTTTACGCTATTATTAGTATTGGGGTGCTGGGTTTTGTAGTATGGGGGCACCATATGTTTACGGTTGGTTTAGATGTAGACACTCGTGCTTATTTTACTGGGGCTACTATAATTATTGCTATTCCAACTGGAATTAAAGTATTTAGTTGGTTGAGGACTATTAGTGGGTCTGTAATTAAGTTTGAGCCTGCTATGATGTGGGCTTTGGGTTTTGTTTTTTTGTTTACTTTGGGGGGTATTACTGGAGTTGTTTTGTCTAATTCTTCTTTGGATGTGGTATTGCATGACACTTATTATGTGACTGCGCATTTTCATTATGTGCTTAGGATGGGGGCTGTTTTTGGTTTGTTTTCTGGTTTTTGTTATTGGTATCCATTAATAGTTGGGGTTACTTTGCATCCTGTTTGGCTTAAGGTTCAGTTTTATTTGATGTTTGTTGGTGTTAATTTGACTTTTTTTCCTCAGCATTTTTTGGGTCTTGCTGGTATGCCTCGACGGTGTTCTGATTATGCTAGAGTGTATTTTGTGTGGAATGCTTTGTCTTCTAGAGGATCACTTTTATCTGTTGTTTCTATTTTTTGGTTTTTTTGTTGTTTGATGGAGTCTTTTATTAGTTGTCGTAGTGTTGTGTGTAGTGGGGCGTTGAGGGTGTCTTTGGAGTGGCATGATATTATGTTTCCTGGAAGTTTTCATTCACATGGTCAGGTTGTTATGGGAGTGATGGGGTTGAAGC-GGGGATGGATTGTTACTA-----TCTTGTTGGGCTCT-GTTTTTTTTCTACTAATGAGGCTTCTATTAAGGGTTAGTGTATTTGGATGGTTAGGAAATTCTGATTTAGTGT---TTATTGAGTGGGAGTTTCTAAATCTGTGTGGGCTTTGTTTCAGGGTATTGGTTATAATTGATTTACTTGGAGTTCTTTTTTCTTCTTTGGTGTGTTTGATTGGTGGTTGTGTGTTTATTTTTAGGGTTGTTTATATAGGAGAGGATAAGTATGTTAAGAGCTTCTCTTGTTTAACTGTTTGTTTTGTTTTGGCAATGAATGTTTTGATTTTTATCCCTTATTTAGTGTTTTTGTTGATTGGTTGGGATCTTTTGGGGGTGATTTCTTTTTTATTAGTGATTTACTACCAAGGTAAAAGATGTGTGAGTTCTGGTATAATGACTATTCTAATTAATCGTGTGGGAGATATTTTTTTGTTGCTCTCTATTGGTTTAATATTTGGATTTGTGGGTTGGGATGTTGGTGTAAGGGGAGTTGATAGTTTGATGAGAATGATGGGTGTGTTATTAGTGGTGGCTTCTATAACTAAAAGAGCACAATTCCCTTTTTCTGTTTGGTTGCCGGCTGCAATAGCCGCTCCTACGCCAATTTCTGCTTTGGTTCACTCTTCTACTTTGGTTGTTGCTGGAGTTTATTTGTTGTTTCGGTATTATCCACTTTTGAGTGCTGTTGATAGGTTGTTGCTAGCTTTAAGAAAAGTTGGATGTTTGACACTATTGATGGCTAGTTTTATGGCTTGTTTTGAGTTTGATATTAAGAAGCTAGTTGCTTTGTCTACTTTAAGGCATTTGGGTTTTATAGTTTATGTCTTGGGTATTGGGTATCCTGTATTTAGAGTTTTTCATATACTTAGACATGCTGTCTTTAAGTCTTTGTTGTTTTTGTGTGTGGGGTGTTATGTTTATTATAGTGGATTTTATTTACAAGATACTCGCCAGTTGTGCGGAGTTGGGTGGGGGAGTTCTTCAGTGCTTATTTCTTGTTCAGTAGTTGGGTTTAGGTCTCTTTGTGGCTTGCCTTATTTAGGTGGGTTTTACTCTAAACATGCTATCTTGGAAAGGTCTATTTTGACATTTGGTGGAGTTTTTGAACTTTTGTGTCT----AGTGGTGGGAGCTGTGGTCAGATGTTTTATGTCAACGTGGCTTTTATTGTGGGTTGTGTTTGGGGCTTGTAGGGGGTGTTATTTGTCGGTTATAGGTTGTAGTAATTGATTTT----TAATGCCAATTTATTCGTTAGCGGTGTATAGGGTTTTTTTTGGGTACTTTGGACACAGGGTTTNAGTTGAGTCTTGTGATGTTTTTGTTTTAAGGTTTAGCTCGAAGCTAGTTTTGTTTTTAGTAACAAGGGTTAGTGGCGTTGTATTATCTATTGGTTGATTTATGGTTAAGTTC---AGTAAAAATAAGGTAAGAAAATTTTTTTTATTTATGAGGAGTATATGGTTTTTGAAGTATTTGTTTAATTGT---TTGCCTGGGTTTTGGTTTGAGAATAGGGTAAAGTTGGTGGTAGCGCTTGAGTTAGGATGGGTTGAGATGTTAGTGATGC------TTTTAGGTAAATTTAGGGTGTTAAGGGTCTGGGTTTGAGTCCTAGAGCTAGTTAATATTTTAGTGCTT-GTGCGATTTGGGATGGTAA---------TTGTTCT----------TCTTATAGTT---------------ACCTTT---TTAATTTATACTTTATTAATAAGAACTCTACTCGCCACAAGATCGAGAAACATACTCTTTGTGTGACTAATAATAGAATTAAATACACTCTCTTTCATTCCAATTATT---ATAGTTACTCACGACATCACAGAAACAGAAACCTCCATCAAATACCTAATCCCACAAACATTAGGATCAAACCTATTCTTGGTTTCATCTTTTCTAATCTACACTCAAAT--TCAATCAAG----ACCACTAGCAAGCATTGCTC-TGCTA--CTAAAGGCAGGAAGAGCACCCATTCACATATGGTTCCCACCAGTGATACACTCAATCAACTTAATAGCAGGATTTATCATACTTACTTGGCAAAAAGTAATACCATTATCCTTGCTAACAAATCACGAACTCGCATACCCACCTATCATTATTGCTTCAGCAATAATAAGGGCTCTATGAGGTAGAATCGCAGGATTAAACCAAACAAACCTAATAACTTTAATATCATTCTCCTCCATCAACCACCTAGGATGGCTATTAATAGGATCAACAATCAACTTAACCATAACCATAAACTATCTAAGTGCATACACCTTAACACTTACCCCAATTTATTTATTTATACAAACACACATAACAAAAACACATAGAAAATTTATGACATCCCTAACAATTAATAATCATTATCAACTAATCTTAATACTAACACTCCTATCCATAGCAGGAATACCACCAATAGCAATATTTGTGGTAAAACTCCCAATCATAATCGCAATCATGACAAAATCACTCACAACTACTCTCATACCACTCATTTTAAGAACCAGAATCAGACTCTATTTCTACCTATCTTTAACTTTGACACTAACAACTACCCCTAACCAACAAATCTTAACAGAAACACCTTCCCTAAAGGTAATATATACATTACTAATTAT-ACCCCAACTTATATGAATACCGATTAT-AGCAACACACTT--AATTGGGT--TTATGGTTATAGTGATTTTAATGAAGTGTTTTTTGGGGTTTAG-AAGGCGGTTGGGTTGAATGGTTGTGATTTGGGGTTT--TATGGTAAGTACAGTGGGTGTATCTTTGAGAGTTTATAACGGTATAAGCTTGGTCAATTGTGATTTTGGGGAGATACTATGTTAT-GATGAGGTTTCTTGTAGTCTTGTTTGGTTGTTGGTTGTTGTAGTTAGTTTGGCATTGATTGGTAGTT---TGGATGACATGATGTGTGGTAATATGGGGTGAGGGTTTTTGCACCTAGTCACAGGTTTAGCGGTTGTTTTAGTGCTTTGCTTTACTGTTGATTC-TATAGTTGCGTTTTACATTTTTTTTGAGTGTAGGTTAATCCCTACTCTTTTTATTGTTTGCTATTGGGGTTATCAACCAGAGCGATTGCAGGCTGGTAAGTATATAATACTTTATATGATTTCAGCGTCGTTACCCTTATTAATTTACATCATGAAACTTTTTGCTTTTTATGGTACTGATTTTTACTGTAGTAATAGTAATG---TGCAGCTTAGATTTTTGGAGTTTTTTATAATAAGCGTAGCTTTCTTTGTAAAGTCTCCTGTGTATGGTGTGCATTTGTGGTTGCCTAAAGCTCATGCTGAAGCTCCGGTTGGTGGATCAATGGTTTTGGCTGGTGTGTTATTAAAGTTGGGTGGGTATGGCTTAATTCGTTTTAGATGATATTTATCGAT---TTTTGGTGGGGCTGTTTTTAGTTGTTTGATTTGTTTATGTGTTTTGGGGGGGGTTTTTGGTAGTGTGGTTTGTTGTGTTCAGGTTGATGTTAAGAGTTTGATTGCTTACTCTTCTATTGGGCATATAAGTTTAGTGGTAAGTGGAGTGATGTGTGTTAGGCACTTAAGGTTAAAAGGCAGGGTTTTTTTGATGTTAGCTCACGGGTTAAGTTCGTGTGGGAT-GTTTTTTCTGGCT-AAAGATTTGAGTAAATTGTATGGGTCACGAATACTTTTTGTGATTCGTGGTGGGATTGGTAGCATTTTTGGTGTTAATTTCTGGTTAGCTGCTATGTGTGGGTTTAATGCAGGGGTACCATTGTCTTTAAAT-TTTTGTAGAGAGGTTATTTTGTACATTTCTTTAATAAGGTATTCATTAGTATTCGGTGTTCTTGTTGGGATTTTAGGGATCTTGTCTTGCACATATTCGTGACTTTTTT-ATTGTGGAACACAAGTTGGGAGTTACCCAATTTGGGCTTATTCGTCGT-CGGTTTCAAGGATTTATGTAAATAGAGTTGTTTGTTTACCCATTTACTTTA---------------------------------------TAACACTTCGCTCTGATGGCAAGTTAGTTTTAGTTATTAAACTTCATATGGTAATTTA-TGTTTATTGTGATCAAACTTTTAGTTCAAATA-AAC-CATTAAACATGGACTATTCTCAAACTTAAAGAAAGAGGCTTAAATCCTCAAGGCTTTTAA--GCCCAACAACACCAATGATTTATATTATTT-TAAGTTAGGAAACTAAGCCATAGAAA--TAAC--CAGCAAAAGTGACTAATAG-GGTGCCAGCAGTCGCGGTTAGACCCTTACTTTAAATTAACTAC-TACAAA-ACCAAAGAGATCATTAATTATGAGCAAGATCATAA-CCGCAAAGATGTAAGTAAAATTTCGCTCACACCCGAACGGATCTCACAA--TGCGCCTC-AACAAACCACATCCA-CGAGACAGGGATTAGATACCCCATTACCGAGTGGCCCAACCA----ATAAAACAGTAAGAATGAAAATTTTAAAATTAAAGAGCGTGGCGGTGTTCCACA-CCATATTAGGGGATCCTGTGGCTTAATTCGATAATCCACGAATA-TCAAAGCTTTTATTAGCTAC-CAGCTTGCGTATGGCCGTTTTATGTCTTTGCACCTAAA-CATAAAAAAAAGGCATCAGAACC---ATTAAATTCTGTAACACAGGT-GACACACAGCCAATATAAAGCAG-CTAATGGGATACAAATAACTACTATTAC-CCTAAGTAGATTGACATCTCTACAC--TAAAGGAGGAACTTAAAAGTAAGACCACA-ACACTATTATGGCCTGAACAAGATATGGAACGCGTAACAAATCGCCCGTCACTCCTGCTATTAA--CAGGATAAGTCGTAACATAGTGGGGGTAACGGAAGTTGCCCCTGAAAACCTAAGCCAGTACGTAAATCAGACCCTATAGTAAACTTGATAAGTAATTCAATCTATGATTTACCAACCCCTGTGAACTTATCAACTTTATGGAATAGCGGATCGCTACTGGGTTTATGTCTAATAATCCAGATTTTTACTGGAATTTTCTTAGCAATTCATTACACCCCAAACACAGAATATGCTTTCTACTCTGTAGTACATATTATGCGAGATGTGAATTGCGGCTGAGTACTACGAAACACTCATACAACTGGAGCCTCACTATTTTTCATGTGTGTGTACACACACATTGGCCGAGGTATTTACTACGGTTCCTACTTACGTTCAATAGTATGACTGTCTGGAACAAGACTTCTGTTATCTCTGATAGCAACAGCCTTCCTTGGCTACGTCCTCCCGTGAGGACAAATATCTTACTGGGGAGCAACGGTAATCACTAACCTTCTATCTGCCATCCCAAAGTTAGGGGACTACCTGGTAAAATGAATTTGGGGAGGTTTCACTGTTTCGAATTCTACACTAAATCGATTCTTCGTCTTTCACTTTGTTCTCCCATTTTTAATGTTAGCCCTCACGGTTATACACCTTGCATTTTTACACAGTGAAGGGTCTAATAACCCTTTAGGACTAAAAAGAAACATCAATACTATCCCATTCCACCCATTCTTCACACTAAAAGATACAGTAGGATTCGTGGTTTTACTAGCATGCACTAGATTTATTTCACTATTATTCCCACTTCTAGTATCTGACCCACAAAACTTTATTAAAGCTAACCCAATATCAACACCAACTCACATTCAACCTGAATGATACTTCTTATTTGCATATGCTATCTTACGGGCTATTCCTAATAAGCTAGGCGGAGTACTAGCTATAACACTAGCAATTGTGGTATTGTATATAATACCAACCCTACACCACAACATTATAATAGGAATAAGTTTTTACCCAACAAGCCAAATAGTATTCTGGTTTTTCCTAAACTCCTTCTTAATCCTCACATGGCTGGGCAGAGCTCCAACAGAGACACCATTCACAGAAATCAGACAACTAATAACATTAGTTTACTTTCTTCTAATTGTTACTATTCCTATGTTAGGAAAACCATGAGATACTATAATCTTTCGAGATTACAAGAAATTCGTAGTCCTTTTCATTTAGTCGAGGTAAGCCCTTGACCTATTTTTTGTTCTGTTAGAGCTGTTTGTGTTGTTGTTGGGTTTGTGGATTGAATTTCTGGTAACTCTTTTTGTTTGATAATTTGTTCTATCGGGTTG---TTGGTTTTGGTTCTATTTCAGTGGTGGCGAGATGTTATTCGTGAGAGGG---ATCAAGGTTGACACACTAGTTTTGTCGCTAAGAATATTCGTTTAGGGATGGTTTTGTTTATTATGTCT-GAGATTATGTTTTTTTTAGGTTTTTTTTTGGGATTTTTTAGTTCTAGATTAGTCGCAGGCATTGAGGGTGGTGCAGTTTGGCCTCCTGTGGGGATCGTTTCGTTGAATCCCTTTAGGGTACCTTTGTTGAATACGTCTGTGTTGTTGGGGTCTGGGGTTAGGGTTACTTGGGCTCACCATGCGTTAGTGGCTGGGAATCGTAACGAGGTTTTGTGGGGTTTGTATTTTACTGTGTTTT-TAGGTTTGTATTTTACTGTGTTACAAGTTTTTGAGTATTTTGAGTGTTCTTTTACTATTGCTGATGGTGTTTATGGGTCTTTGTTTTATGTAATAACGGGGTTTCATGGAGTACATGTTATTATTGGGAATGTAATGTTAATGGTTTGCTTGTGGCGTTGTTTTAACTTTGAGTTTTCTAGTGAGCGGCATTTGGGGTTGGAGGTTAGGGTTTGGTATTGGCATTTTGTAGATGTTGTTTGAATTTTTTTGTTTTTGTGTGTTTATTGATGGGGTGGT
>Venustaconcha_ellipsiformis_FJ809753
ATGAGCTTTTGAGGTCAACTTGGGTTTCAAGATAGTTTTAGTGATTTGGGGTTTGAGTTGGTGTTTTTTCATGATCATGCTATATTTGTTCTTGTTTTGGTTTCATCTTTTGTGGGTTATATAATGGTTTGTTTATTGAGTAGTGGGTTATCTTCTCGGTTTGTTATGGAGGCCCAGGGGTTGGAAGCTGCTTGGACTATGGTTCCTGGGTTATTGTTGTTGGTTTTGGCTATTCCATCTGTTCGGTTGTTATACTTATTGGATGAGGTTGGAGGGCCTGTGGTTAGGATGAAGGCGGTTGGGCATCAGTGATATTGAAGTTATGAGTTTGGTGATGGGAACCTTATTAGATTTGATTCTTATATAATGAGTAGAGATGATTTAGTAGGAGGAGGTTATCGTCTTTTGGAGGTTGATAATCGATGCGTGTTGCCTTATGGGGTTGATAGGCGAGTTCTTGTGAGGTCTGCTGATGTTATTCATGCTTGGGCTCTTCCTTCAATTGGTGTGAAGGTTGATGCTGTTCCTGGTCGGATTAATCAGTTGGGTATGCATTTGATAAGGTCTGGTGTGATGTATGGGCAGTGTAGCGAGATTTGTGGGGTGAATCATTCTTTTATGCCTATTGGGTTGGAGAGAGTTTCTCCTGAGGTGTTTTATTATTGGTTAATTTCTGTGTGGGTTTTTCCTGTTGTGGGTGTTGGGGTTATTGGGTTTTTGGTTGGTGGTGTGTGTTTAATTAGTCAGCGCAAAAGATTTTTTGGGGTTTTGCTGAGTATAGAGATTTTTACTTTAGGGGTTTATGTTATAATATTTGGTGTGGTTTATTTATTAAGAAGGTTAAATAGGGTTTGCTTAGTGTTTTTGACTTTTGGGGTATGTGAAGCAGCGTTGGGATTAAGTGTGTTAGTTTCATTAATTCGTAGTACTGGTAGTGATTACGTTAGAGGGTTGATTTTAGGTCATTTCTTGAACGTAAAGCTCTTGGGTATTTTCAAATCCGCAAAGGCCCAAATAAAGTTGGGATCATTGGTATTCCCCAACCGTTAGCAGATGCCCTAAAGCTCTTCGTAAAGGAGTGAGTAACACCAACCCTCTCAAACTACCTACCCTTCATCTTGACCCCAACTATTATGCTAATTTTGGCACTCAGACTCTGACAATTGTTTCCATCCTTCATACTATCATCACAAATAGTTTTTGGTATACTTTTGTTCCTGTGTATTTCCTCCCTAGCTGTCTACACAACCCTTATAACAGGCTGAGCCTCAAATTCCAAATATGCCCTTTTAGGGGCTATTCGGGCCATAGCTCAAACGATTTCTTACGAGGTTACAATAACATTAATTATTATTTTTTACTTATTTTTAATAATACAAATGGATATAGTAACAATCCGCTTAATTAACTTCTCTATACCTACCATCACTCTATCACTACCATTAGCTATTATATGAATAGCAGTCATTTTAGCAGAAACAAACCGAGCCCCATTTGATTTTGCCGAAGGGGAATCAGAACTGGTTTCCGGATTTAATGTCGAATATGGCGGGGCTGGCTTTGCTTTTCTTTTTATGGCTGAATATAGAAACATTTTAATAATAAGACTTCTCACCGCCTGTCTATTAACTGGCACCCTACTAATATCAACCCCCATGGCCATTATATTCTTATGGGCACGAGCCACTTTTCCCCGATACCGATACGATCTATTAATAGCAATAGCCTGAAAATCTTTCCTCCCAGTCAGCTTAATAATTCTACTAATGTCTGTCCCACTAATATTTATTCCCAATAAACAACACTTTTCCATTACACCTAAAAAAA-TTTTTTTATGCCAAT-AGTATCCTAATAAAACTTT-ATATACAACCGCAAGGGCCACTCTCTGCTCACCATAGAAAAGATAATAACTTCTCCCTCTTGCATCATGGAGGAGCAACAAAACCGTAAAAAATACCATTCCCGAATAATTATGAGCTACTAAAACCTAAAACTTAATGTTTCACAATTAATAAATTAGCCTTTAGTAGGAGTAACAAGCCTTTCATATAGTTAGATAGCTGGTTTTCCGCAAAAAGTATCAAAGTACTGTCCTATAGTTGAT-TTAAAC---ACTAAATTATAGGAATCAACCTTTTAAGGACTAGCCTAAAAGGAAA-TTATAATAACAACACTTCACCACCTTTAATGTAGGCTTAAAAGCAGTCACCCAAC-AGCGTTCTAGCTAATAAACCCTATAATTATAATCAAAAGCA-AAATTTTAATTAAAGCGAAATCTAGTATAAAATTCATATTACTAACAAACAGGCATCCTATTAGTATTACAACAACAAAGTATTAAAA-GTATCAATAAAATTAATACCAACAAATAAATC-ACCACCTCAACCATACAGAGTGAACTCGGCAACAAAATCCCCTGCCTGTTTACCAAAAACATCGTCTTTTGTCAA--CCTATATAAAAGATAATGCCTGCCCAGTGAAAACTTTAAACGGCCGCGTTAGCGTGAGCGTGCTAAGGTAGCGTAATAAATAGCCTCTTAATTGGAGGCCAGTGAATGGCAAGACTAGGGACATCTGTACCCTGTATGGAAAAACAACTTTTCATTTGGGTGAAAAGACCCACATAATAAAGGAAGACGAAAAGACCCCGCGGAACTTTACCTCTTCTAACATCTACATGCTCAGAAACATAAAAACAAAAGGTTTGATTGGGGCAATCTTGGAACCACCCAAACTTCCAACTTACAACAAAAAAGTATATAAAACTCAATAAGGACCAAAA-GAAGTTACCCCGGGGATAACAGCGTAATCCAACTTGAGAGTACA------------------------------------------ATCCACATAAGTGCAACCGCTATGATAGGATAGTCTGTTCGACTATTATACCCTTACACGAGCTGAGTTAAGACCGGCGCAAGCTAGGTTGGTTTCTATCTCCTTAACTTAATAACTTTCTTGATTGTACGAAAGGACCCCAAGAAATGCAGAAGACACAAGCATATAATAAACCAA-C-ATGTTAATAGATATTTTTTCATCTTTAGATGCTGGGTTAAGTTATGGA--------------TTTAGGGTTTGGGGACTTGTTTGGTTGAGTGGGTTTGTTAGGCTATTAG----TTTGTTTGGTTCAGTTTTGGGT--TGGGGTTTCTAGGCTAAGGGTGAATTTTTCTTTGTTGGGTGAGTTGGTTTTTGGGTTGGTAAAAACTTGTTCAGGGAAGTTTCTTGGTGGATTTGCTTTGGGGCAGGTTTCGTTATTTGTGGTTATTTTTTTTGTAAACATTTCTGGAATGGTGCCTGATGTGTTTAGGCCAACAAGGCATTTATCTTTAACCTTTGTTTTAGCAAGGGTGGTTTGGTTTTGTTTAATTTTTAGTGGTTGGTATTTTTCTTGGGGACGTAGTGCTGGTCAGTTAGTCCCCACAGGGAGACCAGTGGGATTAGTTCCGTTGCTTGTATTAATTGAAAGAATTAGGATTTTAATTCGCCCGATTACTTTAGGGGTTCGATTGGCTGCGAATATTACTATAGGGCATCTTATATTGCATGTTATTGGTGGGTATGTAGCGGAGTTTTTTTGTGGGGCGAGGTTAATTGGGGTTTTGTTTGGAGGTTTGGTAATGTTTGGATATGTAGTTTTTGAGTTTGCTGTAAGGTTTTTGCAGGCTTATGTGTTTGTTTTGTTGGTTGGGTTGTATTCCTCTGATCATCCTTTATCCTATATGGAAAAAGTAATAGTAAGGGTGTTGTTGTCTGTTTTATTGGGTTCTGTGTTGTTGTTGGTTGGTTTGTTTTTAGGGGCATCTGTTTTGAGAAATTGGGAGAAGATAAGTCCATTTGAGTGTGGTTTTGATCCGATAGGGTCTTCTCGGGTACCTTTTTCTTTGCGGTTTTTTTTGTTAGCTGTTATTTTTGTGGTTTTCGATGTTGAGATTGTTTTGTTGTTTCCGGTTGTGATGGTAGTGGGGGGTTATTGGATGTGAGTTGGTGGTTATTTGGTTTTATCTTTTTTTTTAGTGTTGCTATTTGGTGGAGTTATTCATGAGTGACGTGAGGGTTCTTTAGAGTGGGGGAGTATTACACTTTTATCATTACTAACTATCTGGATTTATTCAGTGCTAAGAATAACCCTTCCAATATACCCACTGTCACTAGGCATAATAATTCTTCTCCTAGCTTTTATTACCTGCACCATTATAGCCACAA---TAAGCCCATGATACGCCTACATACTATTCTTTATCTTTATCGGTGGAATACTTGTCATATTTGCATATATTGCATCACTAACCCCCAATATAACTTTTGCCATCAATAATCAATTAATGCCTACTATTCTTACCTTAGCTACCATCTTTATTCTCAAAAATCTCAACTCTACCTCAAACCATCAGACAAACCCAGACCTCAGGCTAAGAATCAATGATAGTACACAAGCTTTAAGATTCCTATACTCCACTAGAGGTGAAGAGTGTATTATTCTTTTAGCCTGCATCCTCTTGTTTACCATAGTAGTAAGAGTAAAACTATGTAAACCAAAAAGCGGGGCTTTACGCTCATAT-ATATTGCGGTGACTTTGTTCTACAAACCATAAAGATATTGGTACTTTATATTTGCTGTTGGCATTGTGATCTGGTTTAATTGGTTTGGCTTTGAGCCTTTTGATTCGGGCTGAGTTAGGACAACCCGGTAGGTTGTT---GGGGGATGATCAGTTATATAATGTAATTGTAACGGCACATGCTTTTATAATAATTTTCTTTTTGGTTATGCCAATAATGATTGGTGGTTTTGGTAATTGGCTTATTCCTCTTATAATTGGGGCTCCTGATATGGCTTTTCCTCGGTTGAATAATTTGAGTTTTTGATTATTAGTGCCGGCTTTATTTTTATTGTTAAGCTCTTCTTTGGTGGAAAGTGGTGTTGGGACTGGGTGGACGGTTTACCCACCATTGTCTGGTAATGTGGCTCATTCTGGTGCTTCGGTGGATTTGGCCATTTTTTCTTTACACCTTGCTGGTGCTTCTTCTATTTTGGGGGCTATTAATTTTATTTCTACTGTTGGAAATATGCGGTCCCCTGGATTAGTTGCTGAGCGAATTCCTTTGTTTGTGTGGGCTGTTACGGTGACAGCGGTTTTGCTGGTTGCAGCATTGCCTGTTTTGGCTGGTGCTATTACAATATTGCTTACTGATCGTAATATCAATACGTCTTTTTTTGACCCTGTAGGGGGAGGGGATCCTATTTTGTATATGCACCTTTTTTGGTTTTTTGGGCATCCTGAGGTTTATATTTTGATTTTGCCTGGGTTTGGAATGATTTCACATATTGTTATACATTATGCTGGGAAAAAACAGGTGTTTGGGTATTTAGGGATGGTTTATGCTATTATTTCTATCGGAGTTTTGGGTTTTATTGTTTGGGCTCATCATATATTCACTGTTGGGATGGATGTAGATACTCGGGCTTATTTTACTGCTGCCACAATAATTATTGCTGTTCCTACAGGTATTAAAGTTTTTAGGTGGTTGGCTACTATTCATGGATTTGTTAATAAGACTGAGCCACCTATTTTGTGGGCTTTGGGTTTTATTTTTTTGTTTACTGTGGGTGGGTTGACTGGTATTGTGTTATCTAATTCTTCTTTGGATATTGTTTTACATGATACTTATTATGTGGTAGCTCATTTTCATTATGTACTAAGGATGGGGGCTGTTTTTGCATTATTTAGAGCTTTTAGGTACTGGTACCCTTTGATTTCTGGGGTGACTTTTCATGTGGTTTGAAGGAAGGTTCATTTTATTTTAATGTTTGTAGGTGTGAATTTAACTTTTTTTCCACAGCATTTTTTAGGGTTGGCTGGTATACCACGGCGATATTCTGATTACCCTGATAGGTTTGTTGAGTGGAATGTGGTATCTTCTTGGGGTTCTTTGATTTCTTTTGTTTCTGTGTTGTTGTTTATATTCATGTTGTTTGAATCCTTTGTTTCTCAACGATCTGTTGTTTGGGGGAGAGCGTTGGGGACCTCGTTTGAGTGGCAAGATGGGGTGTTTCCTGCATCGTTTCACTCAAATAGTCAGACGGCTAAGGTTGTGATCTTAGGT-------TTGTTAAGATTTTGGGGGCTCCCTTGTTGTGTTCTTGTTTTTTTGTTTTTTGTTAGAGTGGTATTGTGAGTGTTTGGGTTTTGGGGGGTCGTTGGCAATGGGGGGAGGTATATAGTTGAGTGGCAGTTTTTTTATCTTTGTGGGGTTGATTGGACTTTGCCTATTGTAATTGATCATATTAGTGTTCTTTTCTCTTGCTTTATTTGTTTAATTTCTGGTTCGGTTTCTTTATTTAGTATATCTTATATGGAGAGAGAGGTATTTTTGCGACGATTTATACTATTAGTTATGGCTTTTGTTGGATCAATAAATTTGCTTATCTTTGTTCCTAGACTGATCACTATTCTTTTGGGGTGAGATGGTTTGGGAATTGTATCTTTTGCTTTGGTAATTTATTACCAGAATAAAAAGTCTCTGGCAGCCGGAATACTAACTGTGTTGGTTAATCGAATTGGGGATGCTTTGTTAATTTTGTCAATTTGTTTTCTAATTAATTGGGGGGAGTGGTCTTTTGGGTATGGGTTATTTGGTAGCTTTGGTGTAATCGCTTGTTGGTTGGTGGTTTTGGGGGCTATGACAAAGAGGGCTCAGATTCCTTTTTCTGCTTGGTTACCAGCAGCAATGGCTGCTCCTACTCCGGTATCGGCGTTGGTTCATTCTTCTACTTTGGTCACAGCAGGGGTTTATTTAGTTATTCGATTTTATGGGTCTTTAGTTGAGAGTCCAGAAGTATTGTGGTTTTTGAGAAAGGTGGGTGGCTTAACTTTGTTAATGGCTGGGTTGAGGGCTTGTTTTGAGGTTGATTTAAAGAAGGTTATTGCTTTATCAACTCTTAGACAACTTGGTTTGATAATATTTACTGTGGGTATTGGTTACCCTGTAATTGCTGTGTTTCATCTTTTTACTCATGCATTATTTAAGGCTTTATTGTTTTTGTGTGCTGGGTCGATTATTCACTCTACCGGGGATAAC---CAAGATGGTCGT-ATTTTAGGTAAACTTAATAAACTA--TTACCGTTTAGAAGTGGGTGTTTGGTACTAAGAAGTGCGGTGTTATGTGGGGTGCCGTTTCTTAGTGGATTTTATTCTAAGGATTTAATTTTAGAAGGGGCTTTTAGTGGTTTAAGGGGTAGTTTTGAGGTTTTTGTCTT----GTTGGTAGGAGCTTGTCTTAGATTAGTTTATAGGTTACGAATTTCTATCATAGGGGTGTTTGGGCAAAGTTTTGGGGGCTCTTTGTGT-TTTTTTGTGGTTGAGAGTGGTTATATTGTTACTTCTATTTATGTTTTAGGCGTTAGGGCAATTGTTGGAGGATGGTTTTTACAATCGGTTTGGGTAACTGTGAATGGGTTTGACTTGGTGGGTGTCTTAGGGAAGGTAGTTATCGGGTTTGTTACATTTTTGGGTTTGGTTTATTTATTAATAAGGTTGTTAAAGGTGTGGAAGGTTAAGCAAAGTTTATTAAGGGGGTTTAATTGGTTTTTATCTAGGATATGGTTTATAGGCTTAGTGTCTGGCAGGTTGATGTCTGGTGTTGGGTTGAAGGGTGGTTTGTCAATGCACTTATGTTTGGACTTAGGCTGGATGGAGGTTTTAGGTGGGCAGGGTGCTTTGAAGGTTCTTGGAAAAGGGATTAGATTTTTTTATACTATACAGAGTGGAAGTCTGTTAACTTTT-CTGCGAGTTTTTTTGATTTTTGCGGGTTTTATCCTAGTGATTTTTCCTTCCAAATATGAAATCCCCACACAAATCCCTGTTTTTATTTCTAATAGTAACAAGTACATGTATAGTCATATCCTCCTCAAATTGATTAACAACCTGAATAGGTTTAGAAATTAATATGCTAGGGTTCATCCCACTCATAT---ATTTTAAAGAAACTACAAGTGAATCAGAAACAGCAGCAAAATATCTAGTACCCCAAGCACTAGGATCAACAATCTTTATTACCTCAGC---GATAATCGCACTCCATTCAAATACCCTACAA---ACCCTAATACCAATCGCAA-TGTGC--TTAAAGCTAGGAGCCGCACCCCTTCATTTTTGGTTTCCTCCGGTAATAGCGGGGCTCCCATTACTTCCAGCCTTCCTTTTACTAACTTGACAAAAAATCGCCCCCATCTTTGCCATCTCCTCTTTTCATCCAACAATTATGGCCAAAATTATACCTATTGCAGCAATTAGCGCACTGTGAGGGGGAATTGGTGGAGTAAATCAAACAGACATCCGATCTCTATTAACCTATTCCTCAATTGCACATACTGGATGAATACTAGCCAGTATCAACAGCCCAGCCCCAACCTTAATACTCTATATTACAACCTACATCTTAATTACAACTTCTGTTTACATGTGCTTAACTAAACAATCTACAAAATCTCATAAACAACTATTTTC---TTTTAA---AGAACCCCACGATTCCTTTTTACTGGCCATCACAATCCTATCACTTAGGGGCTTACCGCCCCTCACAGGCTTTTTTATAAAACTCTTAGTATTGTATTTTAC------AGAGGCCTCAACGATTATTACCATAAGTTTAATTCTAGGCGCTAGAACAAGCCTACTTTACTACCTTTCACTTACTTTCTCCCCACTCTTATCTTTTAACAAAGCAAACTTCTCCAAAACAAAAATAATCTCAAAATCATCAATCATATTTTTTCTTATCTCAGACTCTACCCCTATCCTTTATTGTGTTCTACCTTTAATTTTTAGTTTGTTGGCTGTTGGGGTTTTTGTTATTGTGGTTGGGGTAATTAG-GTTGGGGGTGTTTTGATGGAGGTTTGTTTGAGGTTG--TGCTGTTATATTTGTATTAAGTCTTGAAGTTTGATTTAGTCCATTTGGGTTAGTGGGTTGTTG----GGGGGATTTGTTGGTGATAGATAATTTTTCTTTTAGGCTTGTATCTTTGACTATTTTAATTTCTGGGTTAAGGATGTTGGCTAGTGTGCGGGATATTAAGAAGGGTGGCAATAAGCCTGTTAGGTTTGTTTTTATAGTTTTGGTATTGACCATGGTGCTTATTTTTTGTTTTAGGGTTGGGTC-TTTACTTATTTTTTACGTTCTATTTGAGTTTAGACTTATCCCTATTTTACTAATTATTTTGGGGTGGGGATATCAGCCGGAGCGGTTACAAGCCGGTAAGTACATAATATTATATACTGTTAGTGCTTCTTTACCTTTATTAATTTTAATTGTTTTGGTTTTTGGGAAGGAAGGGTCTGTTTTTTGGGGGTTGGGTTATGGGGGTTTAGGTCATGGTTGGTTGGTGAGTATTTGTGCTTCTTTGGCTTTTTTGGTGAAGTTGCCTATTTATGGGTTTCACTTATGGTTGCCGAAGGCTCATGTTGAAGCGCCTGTGGCTGGGTCTATAATCTTGGCTGGTGTTTTATTAAAATTGGGGGGTTATGGGTTAGTTCGGTTTTTTTATAGGTTGGGTTT---GTTTAGTTCTTCATCGATCACAGTGGTATTTTGTGTTGGGCTTGGGGGTGGTGTAATTGCTAGAATGGTTTGCTTTACTCAAAGTGATGTGAAGGCATTGGTGGCTTACTCTTCTGTTGGACATATGAGTTTGGTTTTGGGGGGCGTATACTCAAACACAGATTGAGGGTGGTTAGGTTGTTTAATTATAATGGTTGCTCATGGGTTATGTTCTTCTGGAAT-ATTTTTTTGGTCT-AGTGAGACTTATAAGTGTTATCACACTCGAAGGTTATATTTGGTAAAGGGGGGGTTGGTTATGGTTCCTGGGATTGCTTTGTGTTGGTTTTTAATGTGTGCTATTAATATGGCTGCTCCTCCATCTTTAAAT-TTGTGGGGGGAGCTGATGCTTGGGATCTCTGTTTTGAGGTACTCTATTATTTTTGCTTTTTTCACCGGGGTTATGACTTTTTTGAGGGGTTTGTACTCTTGGTATGTGT-ATTCTTCCACACAACATGGTCAATGTGCGCTGTGGGTACGAGGTGGGA-TTATGTTGGAGGAGTTTATTTGTTATTTAGTGTGTTTTATGCTGGTAATACCTCTTTGGGGGGTGAGAGTGTTTTTGATGGGGTTTTGTTAGATATTTCATTGACGTACACAATTAACTTTACTACTTGAACTACATATGGTAGCCCA-GACACACTGTGCACTATGCCAACACCTGTG-TTCAA-CCTTCAAAAGG-TTTGTATATAGAGTAAACAGCAAG-ATCTCCAATT-TACGGTCTAAGGTCTTCCCACAACACCAATGTTTTATATTATA--GTAGTTAGGCAACTAAGCCATAGAAA-TAAGTATATATAGGGATGGCAAAAG-TGGTGCCAGCAGTCGCGGTTATACCTCTACCCCAAGTTAATTTTTGACAAACCTATGGTAAAGTTTACTTAAAGACCTCAAGATCAA-CTTCCTACGTAAAAAATACATTATAACCACAACCAACTAAGTCTTACTCA-CTTCACCCATACAAACCACAACCT-CAGAACTCGGATTAGATACCCGACTACTGTGTGGCCTAACACATA-AAAGAATACTACAAACGAAAGTTTAAAACTCAAACAATGTGGCGGTGCTTTACTTCCTCATCAGGGGATCCTGTGGCTTAAATCGATAACCCACGATAACCCCAAGCCTTCCTTGTAT-CACAGCTTGTGTATGGCCGTTT-AAGCTTGCTCAGAAAAGA-AAACAAAGGAGGCAATCAGGCT---TACAA-CCTCATAATTCAGGT-GACACACAGCCAATGGAAAGCTGCTCCATGGGATACAAATAGCTAAAACT-ACTGAAGTTAAACCTTAAA-AGTCAAA--CGAAAGAGGA-CTTGAAAGTAAGATTTTACACACCAAGTAAATCTGAATAAGAACTAAAGCGCGCA-CAAATCGCCCGTCACTCCGACAA-TAAAGTCGGATAAGTCGTAACACAGTAGGAGTAATGGAAATTGCCCCTATATTAAAATATCAACTCGAAAACAACACCCCATTATTAAGATCCTAAACAACTCTCTTTATGACCTTCCAGCCCCCACAAACCTATCTGTATGGTGAAACTTCGGGTCCTTACTAGGCCTATGTTTAGTAACCCAAATTATTACAGGATTGTTTCTTGCTATACATTATACCTCTAGTGTAGACCTCGCCTTTTACTCGGTCGCCCACATTTCGCGAGATGTAAACTACGGCTGACTTATACGAACTATTCATGCAAACGGCGCCTCATTTTTCTTTGTTTGCTTATATCTCCATACAGGTCGAGGGATATACTATGGCTCTTATTTGGCTAAAGAAACTTGAAACATTGGTATTATCCTCCTATTTTTAACAATAGCAACAGCCTTCTTAGGTTATGTCCTTCCGTGAGGACAAATATCTTTTTGAGGTGCTACTGTTATTACTAATCTCTTATCAGCAATCCCGTATATTGGGAAAACCCTAGTATATTGGTTGTGGGGAGGGTTCTCAGTATCTAACGCAACCTTAAACCGATTTTTTGTTCTTCATTTTGTTCTTCCCTTTGCTATTGCAGCTTTTGCGGCGATACACCTTCTATTTCTTCATGAGACAGGATCCAACAACCCATTAGGCATTTCCTCAAACGTTAATCTTATTCCATTTCACATTTTTTATACAGCAAAAGACACCCTTGGGTTTGTTGTTCTCTTAGCTGTACTAACTTTAATCTGCTTATTCTTCCCTAATCTATTAACCGACCCAGAAAACTTTATTCCAGCGAATCCTCTAAGAACTCCCGTGCATATTCAACCAGAATGATATTTCCTATTTGCCTACGCAATCCTACGCTCTATCCCTAATAAATTAGGTGGTGTTATTGCCTTAGTAATATCTATTCTCATTCTAGTGTTTATACCCCTAACACACCTGAGCAATATACGTTCCAACTCCTTTTACCCACTAAACCAAACCCTTTTCTGAATATTTTTAAGGGTCTTTCTTATTCTAACCTGAATTGGTAAACAGCCAGTAGAAGACCCATTCATTTGAATTGGCCAAACTTTCTCTATTACCTACTTCACCTTTTTTCTAATTTCCCCAGCAATAAGTAAAATATGAGACCTCCTAATCTACCATTTTCA---ATGTTACGTAATCCTTTTCATTTGGTTGAGTTTAGTCCGTGGCCTTTTACTGCGGCAGGAGGGGCACTATTTTTAACTGTAGGTTTGGTGAGGTGGTTTCATGGGAAAGGTATGAGTTTGATGTTGATTGGTGTTGTGGTG---ATTATTTTGACCATGGTGCAATGGTGGCGTGATGTAATTCGTGAGGGGACTTACCAAGGTTATCATACTAGTTGGGTTGGGGGAAATCTTCGTTGGGGTATGGTTTTATTTATTTTTTCT-GAGGTTTGTTTTTTTTTTGCTTTTTTTTGGGGATTTTTTCATAGAAGGCTTGTTCCGACTGTGGAGTTGGGTTGTGTTTGGCCTCCTGTTGGTATTTTACCATTAAATCCCTTTAAGGTTCCATTACTGAATACAGCTGTGTTGTTGGGTTCTGGTGTGAGGGTTACTTGGGCTCATCATGGATTAATGAGTGGGAAGCGAGAGGAGGCTTTGTATGGCTTGGGTTTGACGGTTTTAT-TGGGGCTGTACTTTACAATTCTTCAGTGGGGGGAATATCAAGAGGTTTCTTTTAGGGTAGCAGATGGGGTGTACGGTTCTACTTTTTTTGTAATAACTGGGTTTCATGGATTACATGTATTAATTGGAAGAATTTTCTTAGTTGTATGTACGATTCGGTGCTACCTATATCATTTTTCTGTTTCTCACCATTTTGGGTTTGAGGCTGCTGCTTGGTATTGACATTTTGTAGATGTTGTTTGGATTTTCCTATATTTGTGTATTTATTGGTGAGGTTCT
